# Supplementary material for: PERPETUAL FLOWERING2 coordinates the vernalization response and perennial flowering in Arabis alpina
Source: J Exp Bot. 2018 Nov 27;70(3):949–61. doi: 10.1093/jxb/ery423 (PMC6363098; doi:10.1093/jxb/ery423)
Supplement: Supplementary_Dataset_S1 [file ery423_suppl_supplementary_dataset_s1.xlsx]

## Sheet: Up_WT_pep1_47
Gene	Annotation	Ortholog AT	Gene ID	Locus	Expression (FPKM)			WT vs pep1			Replicates																		Type	Description
											WT RepA			WT RepB			WT RepC			pep1 RepA			pep1 RepB			pep1 RepC
					WT	pep1	pep2	Fold Change	p value	q value	Raw reads	Scaled reads	FPKM	Raw reads	Scaled reads	FPKM	Raw reads	Scaled reads	FPKM	Raw reads	Scaled reads	FPKM	Raw reads	Scaled reads	FPKM	Raw reads	Scaled reads	FPKM
AALP_AA2G088600	Aa_G108760	emp	gene4388	CM002870.1:13291922-13295840	0.0599165	2.83032	0	5.56187	0.0001	0.00346752	3	3.18758	0.0579613	6	3.60484	0.0655486	3	3.09289	0.0562395	201	199.457	3.62683	143	151.578	2.75622	101	115.924	2.10791
AALP_AAs47458U000100	Aa_G874400	AT2G33000	gene30495	KL993542.1:632-1630	1.4445	55.0897	1.14942	5.25314	5e-05	0.00189082	8	8.5002	1.39737	16	9.6129	1.58029	8	8.2477	1.35586	245	243.119	39.9669	365	386.895	63.6026	327	375.319	61.6995				ubiquitin-associated (UBA)/TS-N domain-containing protein-related
AALP_AA6G067000	Aa_G647150	emp	gene16248	CM002874.1:4451777-4453731	1.95718	51.8045	0.673236	4.72623	5e-05	0.00189082	58	61.6265	2.37594	96	57.6774	2.22369	32	32.9908	1.27192	1054	1045.91	40.3238	1388	1471.26	56.7228	1319	1513.9	58.3667
AALP_AA6G287100	Aa_G157420	AT2G22920	gene18449	CM002874.1:29852979-29857928	0.0325023	0.70605	0.164214	4.44116	0.0026	0.0472939	2	2.12505	0.0302505	1	0.600807	0.0085526	4	4.12385	0.0587038	46	45.6469	0.649793	54	57.2393	0.814813	40	45.9106	0.653546		FPT1		FPT1, LAVONOL-PHENYLACYLTRANSFERASE 1, SCPL12, SERINE CARBOXYPEPTIDASE-LIKE 12. serine carboxypeptidase-like 12 (SCPL12); FUNCTIONS IN: serine-type carboxypeptidase activity; INVOLVED IN: proteolysis; LOCATED IN: plant-type cell wall; EXPRESSED IN: stem, inflorescence meristem, hypocotyl, root, flower; EXPRESSED DURING: petal differentiation and expansion stage; CONTAINS InterPro DOMAIN/s: Peptid…
AALP_AA3G324800	Aa_G633320	AT2G16430	gene9384	CM002871.1:24180704-24183280	0.417192	3.18571	0.434871	2.93283	5e-05	0.00189082	14	14.8754	0.423315	33	19.8266	0.564215	9	9.27866	0.264047	101	100.225	2.85214	114	120.839	3.43876	100	114.776	3.26624				ATPAP10, PAP10, PURPLE ACID PHOSPHATASE 10. involved in cellular response to phosphate starvation
AALP_AA8G158800	Aa_G431410	emp	gene23576	CM002876.1:10313395-10314390	1.21547	7.32729	2.87632	2.59176	5e-05	0.00189082	13	13.8128	1.17561	14	8.41129	0.715888	20	20.6192	1.75491	32	31.7544	2.70262	113	119.779	10.1944	93	106.742	9.08485
AALP_AA4G246000	Aa_G15970	AT2G45660	gene12366	CM002872.1:21868515-21871077	3.41774	19.3912	12.825	2.50429	5e-05	0.00189082	22	23.3756	3.50984	37	22.2298	3.33781	22	22.6812	3.40557	132	130.987	19.6676	112	118.719	17.8256	120	137.732	20.6804	protein_coding	SOC1	AT2G45660	Controls flowering and is required for CO to promote flowering. It acts downstream of FT. Overexpression of (SOC1) AGL20 suppresses not only the late flowering of plants that have functional FRI and FLC alleles but also the delayed phase transitions during the vegetative stages of development. AGL20/SOC1 acts with AGL24 to promote flowering and inflorescence meristem identity.AGL20 upregulates ex…
AALP_AA8G166300	Aa_G356640	AT5G15900	gene23651	CM002876.1:10877290-10879275	1.98744	10.8463	3.72604	2.44822	5e-05	0.00189082	23	24.4381	1.27241	83	49.8669	2.59642	39	40.2075	2.09348	164	162.741	8.47342	187	198.218	10.3206	230	263.986	13.7449	protein_coding	TRICHOME	AT5G15900	Encodes a member of the TBL (TRICHOME BIREFRINGENCE-LIKE) gene family containing a plant-specific DUF231 (domain of unknown function) domain. TBL gene family has 46 members, two of which (TBR/AT5G06700 and TBL3/AT5G01360) have been shown to be involved in the synthesis and deposition of secondary wall cellulose, presumably by influencing the esterification state of pectic polymers. A nomenclature…
AALP_AA4G035800	Aa_G625050	AT1G52560	gene10264	CM002872.1:3283512-3284777	0.363421	1.97722	0.770144	2.44376	5e-05	0.00189082	5	5.31263	0.337437	6	3.60484	0.228965	8	8.2477	0.52386	36	35.7237	2.26902	23	24.3797	1.5485	29	33.2851	2.11414	protein_coding	HSP20-like	AT1G52560	HSP20-like chaperones superfamily protein; FUNCTIONS IN: molecular_function unknown; INVOLVED IN: response to high light intensity, response to hydrogen peroxide, response to heat; LOCATED IN: mitochondrion; EXPRESSED IN: 6 plant structures; EXPRESSED DURING: 4 anthesis, petal differentiation and expansion stage; CONTAINS InterPro DOMAIN/s: Heat shock protein Hsp20 (InterPro:IPR002068), HSP20-lik…
AALP_AA8G060300	Aa_G508370	AT5G06510	gene22591	CM002876.1:3739116-3740959	0.259448	1.26258	0.317516	2.28285	0.00015	0.00487668	6	6.37515	0.2624	14	8.41129	0.346208	4	4.12385	0.169737	34	33.739	1.38869	29	30.7396	1.26524	24	27.5463	1.1338	protein_coding	NF-YA10	AT5G06510	nuclear factor Y, subunit A10 (NF-YA10); FUNCTIONS IN: sequence-specific DNA binding transcription factor activity; INVOLVED IN: regulation of transcription, DNA-dependent; LOCATED IN: CCAAT-binding factor complex, nucleus; EXPRESSED IN: stem, vascular tissue, embryo, leaf whorl, seed; EXPRESSED DURING: F mature embryo stage, E expanded cotyledon stage, D bilateral stage; CONTAINS InterPro DOMAIN…
AALP_AA5G229000	Aa_G526200	AT3G58360	gene14931	CM002873.1:18813646-18815578	0.886987	4.1907	2.54412	2.24021	5e-05	0.00189082	18	19.1255	0.746731	49	29.4395	1.14943	19	19.5883	0.764801	94	93.2784	3.64195	101	107.059	4.17998	106	121.663	4.75018				TRAF-like family protein; CONTAINS InterPro DOMAIN/s: TRAF-like (InterPro:IPR008974), MATH (InterPro:IPR002083); BEST Arabidopsis thaliana protein match is: RESTRICTED TEV MOVEMENT 3 (TAIR:AT3G58350.1)
AALP_AA8G318400	Aa_G372300	AT3G19790	gene25172	CM002876.1:27692492-27694527	0.764309	3.43282	0.789913	2.16717	5e-05	0.00189082	15	15.9379	0.587331	41	24.6331	0.907759	21	21.6502	0.797837	40	39.693	1.46273	119	126.138	4.64836	99	113.629	4.18735	protein_coding	unknown	AT3G19790	unknown protein; Has 32 Blast hits to 26 proteins in 8 species: Archae - 0; Bacteria - 0; Metazoa - 13; Fungi - 2; Plants - 14; Viruses - 0; Other Eukaryotes - 3 (source: NCBI BLink).
AALP_AA5G233200	Aa_G345840	AT3G57920	gene14973	CM002873.1:19154645-19156210	2.19607	9.46191	3.11533	2.1072	5e-05	0.00189082	28	29.7507	1.88257	62	37.25	2.35711	36	37.1146	2.34854	167	165.718	10.4863	151	160.058	10.1282	107	122.811	7.77123	protein_coding	SPL15	AT3G57920	Encodes a putative transcriptional regulator that is involved in the vegetative to reproductive phase transition. Expression is regulated by MIR156b.		SQUAMOSA PROMOTER BINDING PROTEIN-LIKE 15 (SPL15)
AALP_AAs43110U000100	Aa_G1089540	emp	gene27335	KL968429.1:59-331	3.63439	15.5052	5.65494	2.09297	0.0023	0.043101	3	3.18758	2.73257	9	5.40726	4.6354	4	4.12385	3.53519	6	5.95394	5.10405	25	26.4997	22.717	19	21.8075	18.6946
AALP_AA5G008500	Aa_G657190	AT5G37290	gene12726	CM002873.1:416832-417967	0.72746	2.27149	1.03665	1.6427	0.0002	0.00621968	14	14.8754	1.07631	10	6.00807	0.434714	9	9.27866	0.671358	19	18.8542	1.36419	31	32.8596	2.37756	37	42.4673	3.07272				ARM repeat superfamily protein; FUNCTIONS IN: binding; INVOLVED IN: biological_process unknown; EXPRESSED IN: 22 plant structures; EXPRESSED DURING: 13 growth stages; CONTAINS InterPro DOMAIN/s: Armadillo-like helical (InterPro:IPR011989), Armadillo (InterPro:IPR000225), Armadillo-type fold (InterPro:IPR016024)
AALP_AA1G120100	Aa_G457570	AT1G10980	gene1200	CM002869.1:6609209-6611484	0.612127	1.83153	0.394998	1.58114	0.00015	0.00487668	11	11.6878	0.566642	23	13.8186	0.669945	12	12.3715	0.599792	31	30.762	1.49139	40	42.3995	2.05559	35	40.1717	1.94759	protein_coding	Lung	AT1G10980	Lung seven transmembrane receptor family protein; INVOLVED IN: biological_process unknown; LOCATED IN: vacuole; EXPRESSED IN: 8 plant structures; EXPRESSED DURING: 6 growth stages; CONTAINS InterPro DOMAIN/s: Transmembrane receptor, eukaryota (InterPro:IPR009637); BEST Arabidopsis thaliana protein match is: Lung seven transmembrane receptor family protein (TAIR:AT1G61670.1); Has 670 Blast hits to…
AALP_AA7G254400	Aa_G95170	AT4G37770	gene21732	CM002875.1:27545909-27547723	0.779269	2.20721	0.568515	1.50203	0.0001	0.00346752	6	6.37515	0.32665	19	11.4153	0.584898	27	27.836	1.42626	36	35.7237	1.83041	20	21.1997	1.08623	63	72.3091	3.70497	protein_coding	ACS8	AT4G37770	Encodes an auxin inducible ACC synthase. Involved in ethylene biosynthetic process
AALP_AA3G333700	Aa_G199530	AT2G17500	gene9473	CM002871.1:24904554-24908537	0.711201	1.99074	0.806981	1.48497	5e-05	0.00189082	17	18.0629	0.322803	88	52.871	0.944857	47	48.4552	0.865943	64	63.5087	1.13496	133	140.978	2.51942	113	129.697	2.31782	protein_coding	Auxin	AT2G17500	Auxin efflux carrier family protein; FUNCTIONS IN: auxin:hydrogen symporter activity; INVOLVED IN: auxin polar transport, transmembrane transport; LOCATED IN: endomembrane system, integral to membrane; EXPRESSED IN: 19 plant structures; EXPRESSED DURING: 13 growth stages; CONTAINS InterPro DOMAIN/s: Auxin efflux carrier (InterPro:IPR004776); BEST Arabidopsis thaliana protein match is: Auxin efflu…
AALP_AA8G303500	Aa_G238060	AT5G52570	gene25023	CM002876.1:25922121-25925276	0.698592	1.91096	0.748422	1.45178	5e-05	0.00189082	10	10.6253	0.243105	73	43.8589	1.00349	36	37.1146	0.849181	39	38.7006	0.885468	110	116.599	2.66777	83	95.2644	2.17964	protein_coding	beta-carotene	AT5G52570	Converts &#946;-carotene to zeaxanthin via cryptoxanthin.
AALP_AA8G149700	Aa_G7910	AT5G14740	gene23485	CM002876.1:9570017-9576956	0.358658	0.975494	0.244259	1.44352	5e-05	0.00189082	22	23.3756	0.234482	83	49.8669	0.500219	33	34.0217	0.341275	37	36.716	0.368301	89	94.3389	0.94632	140	160.687	1.61186	protein_coding	carbonic	AT5G14740	Encodes a beta carbonic anhydrase likely to be localized in the cytoplasm. Expression of its mRNA is seen in etiolated seedlings and points to a possible nonphotosynthetic role for this isoform.
AALP_AA8G112500	Aa_G681990	AT5G11590	gene23113	CM002876.1:6857819-6858822	1.49554	4.00522	2.10225	1.42121	0.00015	0.00487668	19	20.188	1.70107	31	18.625	1.56937	14	14.4335	1.21619	41	40.6853	3.4282	55	58.2993	4.91239	38	43.615	3.67507	protein_coding	TINY2	AT5G11590	encodes a member of the DREB subfamily A-4 of ERF/AP2 transcription factor family. The protein contains one AP2 domain. There are 17 members in this subfamily including TINY.
AALP_AA3G006300	Aa_G593160	AT3G01500	gene6199	CM002871.1:284043-288600	0.833383	2.17812	1.24892	1.38603	5e-05	0.00189082	68	72.2517	1.12107	69	41.4557	0.643234	46	47.4242	0.735843	106	105.186	1.63209	88	93.2789	1.44733	194	222.666	3.45493	protein_coding	carbonic	AT3G01500	Encodes a putative beta-carbonic anhydrase betaCA1. Together with betaCA4 (At1g70410) regulates CO2-controlled stomatal movements in guard cells.
AALP_AA4G156500	Aa_G115240	AT2G37900	gene11471	CM002872.1:15298702-15300909	1.83787	4.62814	2.50353	1.3324	5e-05	0.00189082	48	51.0012	2.20671	62	37.25	1.61181	38	39.1766	1.69509	111	110.148	4.86141	112	118.719	5.13668	77	88.3778	3.88632	protein_coding	Major	AT2G37900	Major facilitator superfamily protein; FUNCTIONS IN: transporter activity; INVOLVED IN: oligopeptide transport; LOCATED IN: membrane; EXPRESSED IN: 15 plant structures; EXPRESSED DURING: 7 growth stages; CONTAINS InterPro DOMAIN/s: PTR2 family proton/oligopeptide symporter, conserved site (InterPro:IPR018456), Oligopeptide transporter (InterPro:IPR000109), Major facilitator superfamily, general s…
AALP_AA8G326100	Aa_G184140	Carubv10007708m,	gene25249	CM002876.1:28411701-28412886	1.34857	3.38137	1.79186	1.32618	0.0001	0.00346752	16	17.0004	1.16757	32	19.2258	1.32041	22	22.6812	1.55772	91	90.3015	6.20182	26	27.5597	1.89277	26	29.8419	2.04951
AALP_AA1G330800	Aa_G16530	AT1G66530	gene3307	CM002869.1:22724472-22729686	0.536738	1.33989	0.505888	1.31982	5e-05	0.00189082	24	25.5006	0.635012	24	14.4194	0.359054	24	24.7431	0.616147	76	75.4166	1.87811	36	38.1595	0.95029	42	48.2061	1.19127			AT1G66530	Arginyl-tRNA synthetase, class Ic; FUNCTIONS IN: aminoacyl-tRNA ligase activity, nucleotide binding, arginine-tRNA ligase activity, ATP binding; INVOLVED IN: arginyl-tRNA aminoacylation, translation, tRNA aminoacylation for protein translation. Has ATP binding, arginine-tRNA ligase activity
		AT5G41410																												BEL1	AT5G41410	BEL1, BELL 1. Homeodomain protein required for ovule identity.Loss of function mutations show homeotic conversion of integuments to carpels.Forms heterodimers with STM and KNAT1. Interacts with AG-SEP heterodimers is thought to restrict WUS expression. BEL interacts with MADS box dimers composed of SEP1(or SEP3) and AG, SHP1, SHP2 and STK. The interaction of BEL1 with AG-SEP3 is required for prop…
AALP_AA8G189200	Aa_G493700	emp	gene23880	CM002876.1:12893348-12894593	12.2053	29.958	28.2868	1.29543	5e-05	0.00189082	183	194.442	12.5867	333	200.069	12.951	166	171.14	11.0783	417	413.799	26.7863	443	469.574	30.3968	440	505.016	32.691
AALP_AA1G338100	Aa_G107860	AT1G33170	gene3380	CM002869.1:23393827-23397079	5.53864	13.4931	8.71162	1.28462	5e-05	0.00189082	198	210.38	7.23595	248	149	5.12481	120	123.715	4.25515	427	423.722	14.5738	311	329.656	11.3384	369	423.525	14.567	protein_coding	S-adenosyl-L-methionine-dependent	AT1G33170	S-adenosyl-L-methionine-dependent methyltransferases superfamily protein; CONTAINS InterPro DOMAIN/s: Protein of unknown function DUF248, methyltransferase putative (InterPro:IPR004159); BEST Arabidopsis thaliana protein match is: S-adenosyl-L-methionine-dependent methyltransferases superfamily protein (TAIR:AT4G10440.1); Has 1106 Blast hits to 1098 proteins in 101 species: Archae - 5; Bacteria -…
AALP_AA7G098900	Aa_G69730	AT4G26530	gene20177	CM002875.1:10178252-10180187	0.719046	1.72021	2.15259	1.25843	0.0012	0.0264447	23	24.4381	1.28529	7	4.20565	0.22119	12	12.3715	0.650663	26	25.8004	1.35694	26	27.5597	1.44946	39	44.7628	2.35423	protein_coding	Aldolase	AT4G26530	Aldolase superfamily protein; FUNCTIONS IN: fructose-bisphosphate aldolase activity; INVOLVED IN: glycolysis, metabolic process; LOCATED IN: chloroplast; EXPRESSED IN: 18 plant structures; EXPRESSED DURING: 11 growth stages; CONTAINS InterPro DOMAIN/s: Aldolase-type TIM barrel (InterPro:IPR013785), Fructose-bisphosphate aldolase, class-I (InterPro:IPR000741); BEST Arabidopsis thaliana protein mat…
AALP_AA7G205800	Aa_G214560	AT4G33790	gene21246	CM002875.1:23715172-23719252	8.0447	19.2211	17.9244	1.25658	5e-05	0.00189082	160	170.004	7.40785	306	183.847	8.01104	194	200.007	8.7152	478	474.331	20.6687	344	364.636	15.8888	422	484.356	21.1056	protein_coding	Jojoba	AT4G33790	Encodes an alcohol-forming fatty acyl-CoA reductase, involved in cuticular wax biosynthesis. Lines carrying recessive mutations are deficient in primary alcohol and have glossy stem surfaces.
AALP_AA1G041200	Aa_G39000	AT1G04660	gene411	CM002869.1:2027051-2027906	1.14645	2.71562	1.36613	1.24411	0.00215	0.0409979	15	15.9379	1.64679	10	6.00807	0.620785	11	11.3406	1.17177	29	28.7774	2.97343	18	19.0798	1.97142	27	30.9896	3.20201	protein_coding	glycine-rich	AT1G04660	glycine-rich protein; FUNCTIONS IN: molecular_function unknown; INVOLVED IN: biological_process unknown; LOCATED IN: endomembrane system; EXPRESSED IN: 8 plant structures; EXPRESSED DURING: 4 anthesis, F mature embryo stage, petal differentiation and expansion stage, E expanded cotyledon stage, D bilateral stage; Has 360 Blast hits to 349 proteins in 15 species: Archae - 0; Bacteria - 0; Metazoa …
AALP_AA2G109200	Aa_G110450	AT1G68570	gene4594	CM002870.1:16771928-16775773	2.11108	4.98539	2.75703	1.23973	5e-05	0.00189082	52	55.2513	2.13624	76	45.6613	1.76545	61	62.8887	2.43154	128	127.017	4.91102	113	119.779	4.63113	122	140.027	5.41403	protein_coding	Major	AT1G68570	Major facilitator superfamily protein; FUNCTIONS IN: transporter activity; INVOLVED IN: oligopeptide transport; LOCATED IN: membrane; EXPRESSED IN: 23 plant structures; EXPRESSED DURING: 13 growth stages; CONTAINS InterPro DOMAIN/s: Oligopeptide transporter (InterPro:IPR000109), Major facilitator superfamily, general substrate transporter (InterPro:IPR016196); BEST Arabidopsis thaliana protein ma…
AALP_AAs50253U001000	Aa_G154140	emp	gene27746	KL971719.1:121626-122831	3.01549	7.04557	5.70618	1.22432	5e-05	0.00189082	35	37.1884	2.50319	76	45.6613	3.07351	50	51.5481	3.46976	126	125.033	8.4161	83	87.9789	5.92196	88	101.003	6.79864
AALP_AA4G137400	Aa_G402610	AT2G36660	gene11280	CM002872.1:13665756-13668924	2.34705	5.37875	1.94419	1.19642	5e-05	0.00189082	82	87.1271	3.19853	97	58.2782	2.13946	45	46.3933	1.70315	170	168.695	6.19299	131	138.858	5.09765	115	131.993	4.84561	protein_coding	poly(A)	AT2G36660	polyadenylate-binding protein, putative / PABP, putative. Member of the class III family of PABP proteins.
AALP_AAs46147U000300	Aa_G365760	emp	gene29945	KL989070.1:33496-34991	0.974559	2.22893	1.09515	1.19353	0.00035	0.0098411	13	13.8128	0.721414	29	17.4234	0.909985	24	24.7431	1.29228	33	32.7467	1.71029	39	41.3395	2.15907	47	53.9449	2.81742
AALP_AA8G316800	Aa_G349240	emp	gene25156	CM002876.1:27456608-27457366	7.22185	16.3966	7.4977	1.18296	5e-05	0.00189082	64	68.0016	9.32015	83	49.8669	6.83465	39	40.2075	5.51075	81	80.3782	11.0165	109	115.539	15.8355	142	162.982	22.338
AALP_AA6G345400	Aa_G443200	AT5G38970	gene19032	CM002874.1:35411446-35414348	1.31399	2.97006	2.15751	1.17653	0.00025	0.00743719	35	37.1884	1.85758	42	25.2339	1.26045	16	16.4954	0.823954	59	58.5471	2.92446	47	49.8194	2.48851	61	70.0136	3.49722	protein_coding	brassinosteroid-6-oxidase	AT5G38970	Encodes a polypeptide involved in the C-6 oxidation of brassinosteroids. Heterologous expression of the protein in yeast conferred the ability to catalyze multiple reactions in which the C-6 position of 6-deoxocastasterone, 6-deoxotyphasterol, 3-dehydro-6-deoxoteasterone and 6-deoxoteasterone are oxidized.
AALP_AA1G042900	Aa_G217690	AT1G04800	gene428	CM002869.1:2108209-2109117	1.75128	3.84336	2.11695	1.13396	0.00135	0.0288804	27	28.6882	2.74205	18	10.8145	1.03367	15	15.4644	1.47811	34	33.739	3.22482	30	31.7996	3.03945	48	55.0927	5.26583	protein_coding	glycine-rich	AT1G04800	glycine-rich protein; FUNCTIONS IN: molecular_function unknown; INVOLVED IN: N-terminal protein myristoylation; LOCATED IN: endomembrane system; EXPRESSED IN: 17 plant structures; EXPRESSED DURING: 12 growth stages; Has 109132 Blast hits to 26905 proteins in 1855 species: Archae - 173; Bacteria - 37969; Metazoa - 32319; Fungi - 6881; Plants - 10265; Viruses - 1569; Other Eukaryotes - 19956 (sourc…
AALP_AA8G380200	Aa_G246250	AT5G58900	gene25790	CM002876.1:32389674-32391740	4.92058	10.5892	10.7175	1.10569	5e-05	0.00189082	115	122.19	6.01897	165	99.1331	4.88319	76	78.3531	3.85959	244	242.127	11.9269	184	195.038	9.60734	181	207.745	10.2333	protein_coding	Homeodomain-like	AT5G58900	Homeodomain-like transcriptional regulator; FUNCTIONS IN: DNA binding, sequence-specific DNA binding transcription factor activity; INVOLVED IN: regulation of transcription; EXPRESSED IN: 20 plant structures; EXPRESSED DURING: 11 growth stages; CONTAINS InterPro DOMAIN/s: Molecular chaperone, heat shock protein, Hsp40, DnaJ (InterPro:IPR015609), SANT, eukarya (InterPro:IPR017884), Myb-like DNA-bi…
AALP_AA1G223500	Aa_G148850	AT1G20530	gene2234	CM002869.1:15418257-15420404	1.17202	2.51284	2.06795	1.10032	0.0002	0.00621968	24	25.5006	1.00787	49	29.4395	1.16355	33	34.0217	1.34465	54	53.5855	2.11787	72	76.3191	3.01638	53	60.8315	2.40426	protein_coding	Protein	AT1G20530	Protein of unknown function (DUF630 and DUF632); FUNCTIONS IN: molecular_function unknown; INVOLVED IN: N-terminal protein myristoylation; LOCATED IN: cellular_component unknown; EXPRESSED IN: shoot apex, embryo, flower; EXPRESSED DURING: petal differentiation and expansion stage, D bilateral stage; CONTAINS InterPro DOMAIN/s: Protein of unknown function DUF630 (InterPro:IPR006868), Protein of un…
AALP_AAs60132U000100	Aa_G838780	ATCG00020	gene29824	KL988134.1:0-832	3.30501	6.95661	3.72488	1.07373	0.0002	0.00621968	38	40.376	4.32389	44	26.4355	2.83099	25	25.774	2.76016	109	108.163	11.5833	32	33.9196	3.63247	46	52.7971	5.65408	protein_coding	photosystem	ATCG00020	Encodes chlorophyll binding protein D1, a part of the photosystem II reaction center core
AALP_AA7G070600	Aa_G522030	AT4G23990	gene19894	CM002875.1:7010941-7016060	1.00159	2.0935	1.52413	1.06363	0.00025	0.00743719	41	43.5635	1.4007	47	28.2379	0.907937	21	21.6502	0.696122	75	74.4243	2.39297	74	78.4391	2.52206	37	42.4673	1.36546				ARABIDOPSIS THALIANA CELLULOSE SYNTHASE-LIKE G3, ATCSLG3, CELLULOSE SYNTHASE LIKE G3, CSLG3. involved in cell wall organization, cellulose biosynthetic process, plant-type primary cell wall biogenesis, polysaccharide biosynthetic process
AALP_AA8G193800	Aa_G85820	AT5G18000	gene23926	CM002876.1:13428392-13430047	6.91744	14.4178	4.80006	1.05954	5e-05	0.00189082	97	103.065	7.18796	171	102.738	7.16515	89	91.7556	6.39922	253	251.058	17.5093	162	171.718	11.976	172	197.415	13.7681	protein_coding	VERDANDI	AT5G18000	Encodes VERDANDI (VDD), a putative transcription factor belonging to the reproductive meristem (REM) family. VDD is a direct target of the MADS domain ovule identity complex. Mutation in VDD affects embryo sac differentiation.
AALP_AA8G200400	Aa_G276250	AT5G18430	gene23992	CM002876.1:14104225-14106186	1.44611	2.97672	1.93383	1.04154	0.0005	0.0132412	27	28.6882	1.63199	38	22.8306	1.29877	24	24.7431	1.40757	45	44.6546	2.54028	41	43.4595	2.47229	60	68.8658	3.91759	protein_coding	GDSL-like	AT5G18430	GDSL-like Lipase/Acylhydrolase superfamily protein; FUNCTIONS IN: hydrolase activity, acting on ester bonds, carboxylesterase activity; INVOLVED IN: lipid metabolic process; LOCATED IN: endomembrane system; EXPRESSED IN: 12 plant structures; EXPRESSED DURING: 7 growth stages; CONTAINS InterPro DOMAIN/s: Lipase, GDSL (InterPro:IPR001087); BEST Arabidopsis thaliana protein match is: Li-tolerant lip…
AALP_AA3G178800	Aa_G32200	AT3G15760	gene7924	CM002871.1:10054285-10055163	3.6542	7.51251	3.47373	1.03974	0.0003	0.00865957	14	14.8754	1.71824	68	40.8548	4.71911	38	39.1766	4.52525	32	31.7544	3.66792	48	50.8794	5.87703	98	112.481	12.9926	protein_coding	unknown	AT3G15760	unknown protein; FUNCTIONS IN: molecular_function unknown; INVOLVED IN: biological_process unknown; LOCATED IN: endomembrane system; EXPRESSED IN: 22 plant structures; EXPRESSED DURING: 10 growth stages; BEST Arabidopsis thaliana protein match is: unknown protein (TAIR:AT1G52565.1); Has 42 Blast hits to 42 proteins in 10 species: Archae - 0; Bacteria - 0; Metazoa - 0; Fungi - 0; Plants - 42; Viru…
AALP_AA3G005500	Aa_G326990	AT3G01440	gene6191	CM002871.1:234371-235434	2.8292	5.80492	4.97464	1.03688	0.0005	0.0132412	27	28.6882	2.95969	48	28.8387	2.97522	24	24.7431	2.55269	53	52.5932	5.42591	36	38.1595	3.93683	68	78.0479	8.05202	protein_coding	PsbQ-like	AT3G01440	Encodes a subunit of the NAD(P)H complex located in the chloroplast thylakoid lumen.
AALP_AA5G140700	Aa_G122970	AT3G51600	gene14048	CM002873.1:11571554-11572319	14.2328	28.9966	34.5445	1.02667	5e-05	0.00189082	126	133.878	20.0572	140	84.1129	12.6015	65	67.0125	10.0396	208	206.403	30.9227	130	137.798	20.6445	206	236.439	35.4226	protein_coding	lipid	AT3G51600	Predicted to encode a PR (pathogenesis-related) protein. Belongs to the lipid transfer protein (PR-14) family with the following members: At2g38540/LTP1, At2g38530/LTP2, At5g59320/LTP3, At5g59310/LTP4, At3g51600/LTP5, At3g08770/LTP6, At2g15050/LTP7, At2g18370/LTP8, At2g15325/LTP9, At5g01870/LTP10, At4g33355/LTP11, At3g51590/LTP12, At5g44265/LTP13, At5g62065/LTP14, At4g08530/LTP15.
AALP_AAs50048U000100	Aa_G958940	emp	gene29390	KL984518.1:0-960	9.45116	19.1165	11.8604	1.01625	5e-05	0.00189082	103	109.44	9.74392	166	99.7339	8.87973	106	109.282	9.72984	190	188.542	16.7867	197	208.817	18.5919	215	246.769	21.9709

## Sheet: Down_WT_pep1_ 98
Gene	Annotation	Ortholog AT	Gene ID	Locus	Expression (FPKM)			WT vs pep1			Replicates																		Type	Description
											WT RepA			WT RepB			WT RepC			pep1 RepA			pep1 RepB			pep1 RepC
					WT	pep1	pep2	Fold Change	p value	q value	Raw reads	Scaled reads	FPKM	Raw reads	Scaled reads	FPKM	Raw reads	Scaled reads	FPKM	Raw reads	Scaled reads	FPKM	Raw reads	Scaled reads	FPKM	Raw reads	Scaled reads	FPKM
AALP_AA6G069600	Aa_G117060	AT5G45095	gene16274	CM002874.1:4663822-4665349	82.3482	0.153459	36.1888	-9.06774	0.00265	0.0480156	1222	1298.41	79.195	2178	1308.56	79.8141	1400	1443.35	88.0355	2	1.98465	0.121052	2	2.11997	0.129306	3	3.44329	0.21002	protein_coding	unknown__protein;__FUNCTIONS__IN:__molecular_function__unknown;__INVOLVED__IN:__biological_process__unknown;__LOCATED__IN:__endomembrane__system;__BEST__Arabidopsis__thaliana__protein__match__is:__unknown__protein__(TAIR:AT4G08593.1);__Has__25__Blast__hits__to__25__proteins__in__2__species:__Archae__-__0;__Bacteria__-__0;__Metazoa__-__0;__Fungi__-__0;__Plants__-__25;__Viruses__-__0;__Other__Eukar…	AT5G45095	unknown protein; FUNCTIONS IN: molecular_function unknown; INVOLVED IN: biological_process unknown; LOCATED IN: endomembrane system; BEST Arabidopsis thaliana protein match is: unknown protein (TAIR:AT4G08593.1); Has 25 Blast hits to 25 proteins in 2 species: Archae - 0; Bacteria - 0; Metazoa - 0; Fungi - 0; Plants - 25; Viruses - 0; Other Eukaryotes - 0 (source: NCBI BLink).
AALP_AA4G196500	Aa_G88360	AT2G05520	gene11871	CM002872.1:18595471-18596175	9.6728	0.491946	2.80797	-4.29736	0.00245	0.045235	106	112.628	25.2779	2	1.20161	0.269687	15	15.4644	3.4708	2	1.98465	0.44543	0	0	0	4	4.59106	1.03041				ATGRP-3, GLYCINE-RICH PROTEIN 3, GRP-3. Encodes a glycine-rich protein that is expressed mainly in stems and leaves. AtGRP3 functions in root size determination during development and in Al stress. mRNA levels are upregulated in response to ABA, salicylic acid and ethylene but downregulated in response to desiccation. The mRNA is cell-to-cell mobile.
AALP_AA3G364500	Aa_G600530	AT2G19890	gene9781	CM002871.1:27222732-27225091	3.03684	0.202667	0.20124	-3.90538	5e-05	0.00189082	68	72.2517	3.2619	104	62.4839	2.82323	65	67.0125	3.02537	9	8.93092	0.403201	3	3.17996	0.15049	1	1.14776	0.0543111	protein_coding	BEST__Arabidopsis__thaliana__protein__match__is:__Putative__endonuclease__or__glycosyl__hydrolase__(TAIR:AT3G62210.1);__Has__66__Blast__hits__to__66__proteins__in__10__species:__Archae__-__0;__Bacteria__-__0;__Metazoa__-__0;__Fungi__-__0;__Plants__-__66;__Viruses__-__0;__Other__Eukaryotes__-__0__(source:__NCBI__BLink).	AT2G19890	BEST Arabidopsis thaliana protein match is: Putative endonuclease or glycosyl hydrolase (TAIR:AT3G62210.1); Has 66 Blast hits to 66 proteins in 10 species: Archae - 0; Bacteria - 0; Metazoa - 0; Fungi - 0; Plants - 66; Viruses - 0; Other Eukaryotes - 0 (source: NCBI BLink).
AALP_AA1G152400	Aa_G437570	AT2G13770	gene1523	CM002869.1:9314149-9315073	22.4593	2.32612	12.462	-3.27132	5e-05	0.00189082	296	314.508	29.3959	292	175.436	16.3973	224	230.935	21.5847	23	22.8235	2.13323	24	25.4397	2.37776	23	26.3986	2.46738				CONTAINS InterPro DOMAIN/s: Putative harbinger transposase-derived nuclease (InterPro:IPR006912)
AALP_AA2G139500	Aa_G412940	AT1G70850	gene4897	CM002870.1:20290764-20292110	7.29632	0.786372	3.9503	-3.21388	5e-05	0.00189082	53	56.3138	8.49325	26	15.621	2.35595	71	73.1983	11.0398	9	8.93092	1.34696	2	2.11997	0.319734	4	4.59106	0.692423				MLP-LIKE PROTEIN 34, MLP34. MLP-like protein 34 (MLP34); FUNCTIONS IN: molecular_function unknown; INVOLVED IN: response to biotic stimulus, defense response; LOCATED IN: cellular_component unknown; EXPRESSED IN: 6 plant structures; EXPRESSED DURING: 4 anthesis, petal differentiation and expansion stage;
AALP_AA3G284000	Aa_G284260	emp	gene8976	CM002871.1:20279315-20281330	2.87126	0.362132	0.395031	-2.9871	5e-05	0.00189082	65	69.0642	2.57316	124	74.5	2.77568	85	87.6318	3.26494	5	4.96162	0.184858	12	12.7198	0.47391	10	11.4776	0.427628
AALP_AA3G285400	Aa_G183940	AT4G13235	gene8990	CM002871.1:20418321-20418896	7.51913	1.00139	8.50294	-2.90856	0.00015	0.00487668	27	28.6882	7.75139	26	15.621	4.2207	38	39.1766	10.5853	8	7.93859	2.14496	3	3.17996	0.859208	0	0	0	protein_coding	embryo__sac__development__arrest__21	AT4G13235	EMBRYO SAC DEVELOPMENT ARREST 21 (EDA21). Encodes a defensin-like (DEFL) family protein.
AALP_AA3G022800	Aa_G111980	AT3G02885	gene6364	CM002871.1:978381-979185	16.3768	2.28748	18.7587	-2.83982	5e-05	0.00189082	116	123.253	26.2671	43	25.8347	5.50577	79	81.446	17.3574	28	27.7851	5.92143	2	2.11997	0.451799	2	2.29553	0.489212	protein_coding	GAST1__protein__homolog__5	AT3G02885	GAST1 PROTEIN HOMOLOG 5 (GASA5). GASA5, is involved in the regulation of seedling thermotolerance.
AALP_AA5G277100	Aa_G2220	AT3G61880	gene15412	CM002873.1:21937883-21939675	1.27012	0.20064	1.36292	-2.66229	0.00045	0.0121593	30	31.8758	1.42104	24	14.4194	0.642821	38	39.1766	1.74651	8	7.93859	0.353906	2	2.11997	0.0945094	3	3.44329	0.153503	protein_coding	cytochrome__p450__78a9	AT3G61880	CYTOCHROME P450 78A9 (CYP78A9). Encodes a cytochrome p450 monooxygenase. Overexpression of this gene allows fruit growth independently of fertilization. The gene is normally expressed only in floral organs(during the Arabidopsis stage 14 flower) and in the funiculus at anthesis.
AALP_AA1G315000	Aa_G216320	AT1G30760	gene3149	CM002869.1:21742357-21746012	1.06061	0.173207	0.838597	-2.61433	0.00075	0.0183955	25	26.5631	1.13336	25	15.0202	0.640863	32	32.9908	1.40761	8	7.93859	0.338715	4	4.23995	0.180905	0	0	0	protein_coding	FAD-binding__Berberine__family__protein	AT1G30760	FAD-binding Berberine family protein; FUNCTIONS IN: electron carrier activity, oxidoreductase activity, FAD binding, catalytic activity; LOCATED IN: endomembrane system; EXPRESSED IN: inflorescence meristem, root, flower, pedicel; EXPRESSED DURING: 4 anthesis, petal differentiation and expansion stage; CONTAINS InterPro DOMAIN/s: FAD-binding, type 2 (InterPro:IPR016166), Berberine/berberine-like …
AALP_AAs73268U000200	Aa_G680390	AT5G27380	gene27350	KL968516.1:8856-9391	4.06093	0.663688	7.14283	-2.61323	0.0015	0.0311977	17	18.0629	3.65365	29	17.4234	3.52429	24	24.7431	5.00486	2	1.98465	0.401441	2	2.11997	0.428814	5	5.73882	1.16081				ATGSH2, GLUTATHIONE SYNTHETASE 2, GSH2, GSHB. Encodes a protein with similarity to glutathione synthetases, which catalyzes one of the early steps in glutathione biosynthesis. Two transcripts have been detected; the longer transcript is less abundant and the protein is localized to the chloroplast. The smaller transcript, in which the transit peptide is truncated, is localized to the cytosol.
AALP_AA8G052300	Aa_G195210	AT5G05960	gene22511	CM002876.1:3216595-3217179	15.2964	2.55621	7.16569	-2.58112	5e-05	0.00189082	84	89.2521	20.5782	30	18.0242	4.15571	89	91.7556	21.1554	28	27.7851	6.4062	3	3.17996	0.73318	2	2.29553	0.529263	protein_coding	Bifunctional__inhibitor/lipid-transfer__protein/seed__storage__2S__albumin__superfamily__protein	AT5G05960	Bifunctional inhibitor/lipid-transfer protein/seed storage 2S albumin superfamily protein; FUNCTIONS IN: lipid binding; INVOLVED IN: lipid transport; LOCATED IN: endomembrane system; EXPRESSED IN: 18 plant structures; EXPRESSED DURING: 10 growth stages; CONTAINS InterPro DOMAIN/s: Bifunctional inhibitor/plant lipid transfer protein/seed storage (InterPro:IPR016140), Plant lipid transfer protein/s…
AALP_AA6G034000	Aa_G354980	AT4G02520	gene15918	CM002874.1:2143078-2147236	2.3411	0.421055	2.13943	-2.47511	5e-05	0.00189082	98	104.127	4.4996	32	19.2258	0.830793	38	39.1766	1.69291	17	16.8695	0.728972	3	3.17996	0.137414	8	9.18211	0.396781				ATGSTF2, ATPM24, ATPM24.1, GLUTATHIONE S-TRANSFERASE PHI 2, GST2, GSTF2. Encodes glutathione transferase belonging to the phi class of GSTs. Naming convention according to Wagner et al. (2002). The expression of this gene is upregulated by herbicide safeners such as benoxacor and fenclorim. involved in auxin-activated signaling pathway, defense response to bacterium, defense response to fungus, o…
AALP_AAs54636U000100	Aa_G615750	AT5G28010	gene30498	KL993594.1:15566-16451	3.1324	0.595585	1.9581	-2.39489	0.0003	0.00865957	42	44.6261	5.02589	32	19.2258	2.16525	19	19.5883	2.20607	7	6.94627	0.782304	3	3.17996	0.358134	5	5.73882	0.646318				Polyketide cyclase/dehydrase and lipid transport superfamily protein; FUNCTIONS IN: molecular_function unknown; INVOLVED IN: response to biotic stimulus, defense response; LOCATED IN: cellular_component unknown; EXPRESSED IN: 8 plant structures; EXPRESSED DURING: 6 growth stages;
AALP_AA2G207400	Aa_G111060	AT1G76510	gene5576	CM002870.1:25129262-25133247	5.30429	1.02612	4.73121	-2.36996	5e-05	0.00189082	254	269.881	4.8205	524	314.823	5.62322	297	306.196	5.46913	53	52.5932	0.939396	61	64.6592	1.15491	48	55.0927	0.984041	protein_coding	ARID/BRIGHT__DNA-binding__domain-containing__protein	AT1G76510	ARID/BRIGHT DNA-binding domain-containing protein; FUNCTIONS IN: sequence-specific DNA binding transcription factor activity; INVOLVED IN: regulation of transcription; LOCATED IN: intracellular; EXPRESSED IN: 24 plant structures; EXPRESSED DURING: 14 growth stages; CONTAINS InterPro DOMAIN/s: Heat shock protein Hsp20 (InterPro:IPR002068), HSP20-like chaperone (InterPro:IPR008978), ARID/BRIGHT DNA…
AALP_AA4G162800	Aa_G730580	AT2G38380	gene11534	CM002872.1:15876144-15878266	4.77892	0.943652	10.9016	-2.34036	5e-05	0.00189082	112	119.003	8.0503	50	30.0403	2.03217	61	62.8887	4.25429	29	28.7774	1.94673	8	8.4799	0.573648	4	4.59106	0.310576	protein_coding	Peroxidase__superfamily__protein	AT2G38380	Peroxidase superfamily protein; FUNCTIONS IN: peroxidase activity, heme binding; INVOLVED IN: response to zinc ion, response to salt stress; LOCATED IN: plant-type cell wall; EXPRESSED IN: stem, root; CONTAINS InterPro DOMAIN/s: Haem peroxidase (InterPro:IPR010255), Plant peroxidase (InterPro:IPR000823), Peroxidases heam-ligand binding site (InterPro:IPR019793), Peroxidase, active site (InterPro:…
AALP_AA1G185300	Aa_G103790	Bra026709	gene1852	CM002869.1:12035151-12036456	3.6602	0.735102	1.86599	-2.31591	5e-05	0.00189082	40	42.501	2.6017	118	70.8952	4.33985	64	65.9816	4.03906	4	3.9693	0.24298	14	14.8398	0.90842	15	17.2165	1.05391
AALP_AA3G073400	Aa_G47250	AT2G05210	gene6870	CM002871.1:3673549-3676214	0.950255	0.192686	0.663367	-2.30206	0.0017	0.0342843	20	21.2505	1.09631	24	14.4194	0.743893	19	19.5883	1.01056	8	7.93859	0.409527	2	2.11997	0.109344	1	1.14776	0.0591877	protein_coding	Nucleic__acid-binding,__OB-fold-like__protein	AT2G05210	PROTECTION OF TELOMERES 1A (AtPOT1a). Encodes AtPOT1a, an accessory factor for telomerase required for positive telomere length regulation. Note on nomenclature: different names have been given to Arabidopsis POT-like genes (Kuchar and Fajkus, 2004; Shakirov et al, 2005; Tani and Murata, 2005). According to a unifying nomenclature (Surovtseva et al, 2007), At2g05210 (previously named AtPOT1) is d…
AALP_AA1G152500	Aa_G437560	AT1G13750	gene1524	CM002869.1:9315796-9318741	3.77689	0.773452	1.21055	-2.28781	5e-05	0.00189082	166	176.379	4.34437	225	135.181	3.32964	144	148.459	3.65666	37	36.716	0.904346	25	26.4997	0.65271	27	30.9896	0.763301				RABIDOPSIS THALIANA PURPLE ACID PHOSPHATASE 1, ATPAP1, PAP1, PURPLE ACID PHOSPHATASE 1. Encodes a purple acid phosphatase whose expression is responsive to both phosphate (Pi) and phosphite (Phi) in roots.
AALP_AA8G048100	Aa_G170460	AT5G05390	gene22469	CM002876.1:2940659-2943070	3.08877	0.63668	3.91997	-2.27839	5e-05	0.00189082	79	83.9395	3.60877	44	26.4355	1.13653	102	105.158	4.52101	30	29.7697	1.27987	3	3.17996	0.136714	10	11.4776	0.493452	protein_coding	laccase__12	AT5G05390	LACCASE 12 (LAC12). putative laccase, a member of laccase family of genes (17 members in Arabidopsis). involved in lignin catabolic process, oxidation-reduction process
AALP_AA4G267200	Aa_G206250	AT4G22100	gene12578	CM002872.1:23001622-23003327	2.21013	0.467443	2.07399	-2.24127	0.0004	0.011042	22	23.3756	2.00719	45	27.0363	2.32153	26	26.805	2.30167	4	3.9693	0.340832	3	3.17996	0.273054	8	9.18211	0.788442				BETA GLUCOSIDASE 2, BGLU3. beta glucosidase 2 (BGLU3); FUNCTIONS IN: cation binding, hydrolase activity, hydrolyzing O-glycosyl compounds, catalytic activity; INVOLVED IN: carbohydrate metabolic process; LOCATED IN: endomembrane system;
AALP_AA1G185200	Aa_G103800	AT1G16700	gene1851	CM002869.1:12033252-12034798	8.37239	1.77625	4.49273	-2.23681	5e-05	0.00189082	47	49.9387	8.92594	89	53.4718	9.55744	36	37.1146	6.63379	11	10.9156	1.95103	7	7.41991	1.32622	10	11.4776	2.05149				Alpha-helical ferredoxin; FUNCTIONS IN: NADH dehydrogenase (ubiquinone) activity, metal ion binding; INVOLVED IN: oxidation reduction; LOCATED IN: mitochondrion, respiratory chain complex I;
AALP_AA6G209500	Aa_G96310	AT4G17220	gene17673	CM002874.1:19776954-19779379	1.14487	0.243781	1.05514	-2.23152	0.00115	0.0256115	24	25.5006	1.21112	11	6.60887	0.31388	39	40.2075	1.9096	10	9.92324	0.471291	3	3.17996	0.151028	2	2.29553	0.109023	protein_coding	microtubule-associated__proteins__70-5	AT4G17220	Encodes a microtubule associated protein (MAP70-5). Regulates secondary wall patterning in wood cells. Expressed in all tissues.	MICROTUBULE-ASSOCIATED PROTEINS 70-5 (MAP70-5);MICROTUBULE-ASSOCIATED PROTEINS 70-5 (ATMAP70-5)
AALP_AA5G078300	Aa_G672730	AT3G45160	gene13424	CM002873.1:5797029-5797663	63.2828	14.1758	31.5375	-2.15839	5e-05	0.00189082	378	401.635	62.6722	236	141.79	22.1254	653	673.218	105.051	199	197.472	30.8141	34	36.0396	5.62371	34	39.024	6.08941	protein_coding	Putative__membrane__lipoprotein	AT3G45160	Putative membrane lipoprotein; FUNCTIONS IN: molecular_function unknown; INVOLVED IN: biological_process unknown; LOCATED IN: endomembrane system; EXPRESSED IN: 16 plant structures; EXPRESSED DURING: 9 growth stages; Has 13 Blast hits to 13 proteins in 4 species: Archae - 0; Bacteria - 0; Metazoa - 0; Fungi - 0; Plants - 13; Viruses - 0; Other Eukaryotes - 0 (source: NCBI BLink).
AALP_AA8G424200	Aa_G392350	AT5G24660	gene26230	CM002876.1:35401897-35402188	17.4243	4.23055	84.3772	-2.04219	0.0003	0.00865957	54	57.3764	40.8422	13	7.81048	5.55974	8	8.2477	5.87096	8	7.93859	5.65093	5	5.29994	3.77265	4	4.59106	3.26805	protein_coding	response__to__low__sulfur__2	AT5G24660	RESPONSE TO LOW SULFUR 2 (LSU2); BEST Arabidopsis thaliana protein match is: response to low sulfur 4 (TAIR:AT5G24655.1); Has 1807 Blast hits to 1807 proteins in 277 species: Archae - 0; Bacteria - 0; Metazoa - 736; Fungi - 347; Plants - 385; Viruses - 0; Other Eukaryotes - 339 (source: NCBI BLink).	RESPONSE TO LOW SULFUR 2 (LSU2)
AALP_AAs47043U000100	Aa_G270790	AT4G14465	gene30329	KL992144.1:32286-33281	1.84418	0.458687	1.65105	-2.0074	0.0014	0.0296481	32	34.0008	2.89382	19	11.4153	0.971562	19	19.5883	1.66716	13	12.9002	1.09794	2	2.11997	0.180432	1	1.14776	0.0976866	protein_coding	AT-hook__motif__nuclear-localized__protein__20	AT4G14465	AT-hook motif nuclear-localized protein 20 (AHL20); involved in defense response to bacterium, innate immune response, negative regulation of defense response to bacterium, negative regulation of innate immune response, regulation of transcription, DNA-templated, transcription, DNA-templated. CONTAINS InterPro DOMAIN/s: Protein of unknown function DUF296 (InterPro:IPR005175), Predicted AT-hook DN…
AALP_AA7G097800	Aa_G227890	AT4G26466	gene20166	CM002875.1:10011153-10012434	3.29122	0.820606	3.28905	-2.00386	0.0024	0.0445392	11	11.6878	2.22434	24	14.4194	2.74419	25	25.774	4.90514	2	1.98465	0.377704	6	6.35992	1.21038	4	4.59106	0.873738	protein_coding	lorelei	AT4G26466	LORELEI (LRE). Encodes a membrane localized (putative GPI-anchored) protein involved in fertilization. Loss of function mutations display defects in fertilization-around 25% of embryo sacs abort.
AALP_AA4G083800	Aa_G514020	AT3G23950	gene10744	CM002872.1:7378864-7381109	29.0569	7.26506	56.4873	-1.99984	5e-05	0.00189082	1149	1220.84	40.3677	1093	656.682	21.7135	736	758.788	25.0897	575	570.586	18.8667	24	25.4397	0.841175	55	63.127	2.08732	protein_coding	F-box__family__protein	AT3G23950	F-box family protein; CONTAINS InterPro DOMAIN/s: F-box domain, cyclin-like (InterPro:IPR001810), F-box domain, Skp2-like (InterPro:IPR022364); BEST Arabidopsis thaliana protein match is: F-box family protein (TAIR:AT3G23970.1); Has 588 Blast hits to 585 proteins in 27 species: Archae - 0; Bacteria - 0; Metazoa - 0; Fungi - 0; Plants - 588; Viruses - 0; Other Eukaryotes - 0 (source: NCBI BLink).
AALP_AA5G157700	Aa_G111450	emp	gene14218	CM002873.1:13193684-13194527	8.61391	2.25256	2.87831	-1.93511	5e-05	0.00189082	45	47.8136	8.30455	108	64.8871	11.27	35	36.0837	6.26722	11	10.9156	1.89588	8	8.4799	1.47284	17	19.512	3.38895
AALP_AA8G047500	Aa_G170520	AT5G05340	gene22463	CM002876.1:2912855-2914745	25.8194	6.94827	33.3009	-1.89373	5e-05	0.00189082	531	564.201	37.977	410	246.331	16.5808	330	340.217	22.9004	185	183.58	12.357	41	43.4595	2.92531	72	82.639	5.56253	protein_coding	Peroxidase__superfamily__protein	AT5G05340	Peroxidase superfamily protein; FUNCTIONS IN: protein binding, peroxidase activity; INVOLVED IN: response to oxidative stress, oxidation reduction; LOCATED IN: apoplast, cell wall; EXPRESSED IN: 9 plant structures; EXPRESSED DURING: LP.04 four leaves visible, 4 anthesis, C globular stage, petal differentiation and expansion stage; CONTAINS InterPro DOMAIN/s: Haem peroxidase (InterPro:IPR010255), …	PEROXIDASE 52 (PRX52)
AALP_AA6G144000	Aa_G89600	AT1G19540	gene17018	CM002874.1:12514081-12516000	1.5002	0.419826	0.687551	-1.83729	0.0021	0.0403042	21	22.313	1.88955	17	10.2137	0.864936	20	20.6192	1.74612	6	5.95394	0.504203	3	3.17996	0.269291	5	5.73882	0.485985				NmrA-like negative transcriptional regulator family protein; FUNCTIONS IN: binding, catalytic activity; INVOLVED IN: metabolic process; LOCATED IN: cellular_component unknown; EXPRESSED IN: 18 plant structures; EXPRESSED DURING: 11 growth stages;
AALP_AAs41097U000200	Aa_G511440	AT3G62210	gene28576	KL978428.1:4820-5791	7.19668	2.10022	7.5396	-1.77679	5e-05	0.00189082	103	109.44	12.346	30	18.0242	2.03331	62	63.9196	7.21078	23	22.8235	2.57472	16	16.9598	1.91324	14	16.0687	1.81271				EDA32, EMBRYO SAC DEVELOPMENT ARREST 32. involved in polar nucleus fusion, regulation of gene expression
AALP_AA4G156000	Aa_G115300	AT2G37870	gene11466	CM002872.1:15257822-15258494	6.45671	1.8968	4.81762	-1.76723	0.00015	0.00487668	64	68.0016	12.3504	18	10.8145	1.96413	27	27.836	5.05556	16	15.8772	2.88361	7	7.41991	1.3476	7	8.03435	1.4592	protein_coding	Bifunctional__inhibitor/lipid-transfer__protein/seed__storage__2S__albumin__superfamily__protein	AT2G37870	Bifunctional inhibitor/lipid-transfer protein/seed storage 2S albumin superfamily protein; FUNCTIONS IN: lipid binding; INVOLVED IN: lipid transport; LOCATED IN: endomembrane system; EXPRESSED IN: 11 plant structures; EXPRESSED DURING: LP.06 six leaves visible, LP.04 four leaves visible, 4 anthesis, C globular stage, petal differentiation and expansion stage; CONTAINS InterPro DOMAIN/s: Bifunctio…
AALP_AA2G131700	Aa_G189590	AT1G70260	gene4819	CM002870.1:19456020-19458603	16.29	4.88771	52.4025	-1.73676	5e-05	0.00189082	520	552.513	27.1766	360	216.29	10.6387	218	224.75	11.0548	214	212.357	10.4453	43	45.5794	2.24193	35	40.1717	1.97594	protein_coding	nodulin__MtN21__/EamA-like__transporter__family__protein	AT1G70260	nodulin MtN21-like transporter family protein
AALP_AAs42381U000100	Aa_G1018260	AT2G05642	gene29693	KL987103.1:266-781	14.3108	4.33648	0.835108	-1.72251	0.00035	0.0098411	24	25.5006	12.0404	66	39.6532	18.7227	25	25.774	12.1695	0	0	0	13	13.7798	6.50629	12	13.7732	6.50314				Nucleic acid-binding, OB-fold-like protein;
AALP_AA6G322400	Aa_G298390	AT5G41040	gene18802	CM002874.1:33225320-33227084	1.13764	0.369269	0.681838	-1.6233	0.0017	0.0342843	29	30.8132	1.60311	15	9.0121	0.46887	25	25.774	1.34094	9	8.93092	0.464647	3	3.17996	0.165443	8	9.18211	0.477716	protein_coding	HXXXD-type__acyl-transferase__family__protein	AT5G41040	Encodes a feruloyl-CoA transferase required for suberin synthesis. Has feruloyl-CoA-dependent feruloyl transferase activity towards substrates with a primary alcohol.
AALP_AA5G048200	Aa_G186240	AT1G64360	gene13123	CM002873.1:3126507-3127162	9.65502	3.13478	10.978	-1.62292	5e-05	0.00189082	113	120.065	17.869	28	16.8226	2.50366	56	57.7339	8.59238	32	31.7544	4.72592	8	8.4799	1.26204	20	22.9553	3.41637	protein_coding	unknown__protein;__Has__6__Blast__hits__to__6__proteins__in__2__species:__Archae__-__0;__Bacteria__-__0;__Metazoa__-__0;__Fungi__-__0;__Plants__-__6;__Viruses__-__0;__Other__Eukaryotes__-__0__(source:__NCBI__BLink).	AT1G64360	unknown protein; Has 6 Blast hits to 6 proteins in 2 species: Archae - 0; Bacteria - 0; Metazoa - 0; Fungi - 0; Plants - 6; Viruses - 0; Other Eukaryotes - 0 (source: NCBI BLink).
AALP_AA5G239700	Aa_G175840	AT3G58900	gene15038	CM002873.1:19570937-19575991	1.00071	0.325473	0.368834	-1.62041	0.0001	0.00346752	56	59.5014	1.6954	30	18.0242	0.513572	27	27.836	0.793143	17	16.8695	0.480671	11	11.6599	0.33223	5	5.73882	0.163519	protein_coding	F-box/RNI-like__superfamily__protein	AT3G58900	F-box/RNI-like superfamily protein; INVOLVED IN: biological_process unknown; LOCATED IN: endomembrane system; CONTAINS InterPro DOMAIN/s: F-box domain, cyclin-like (InterPro:IPR001810), FBD-like (InterPro:IPR006566), F-box domain, Skp2-like (InterPro:IPR022364); BEST Arabidopsis thaliana protein match is: F-box/RNI-like superfamily protein (TAIR:AT3G58860.1).
AALP_AA8G233200	Aa_G8580	AT1G63190	gene24320	CM002876.1:16958906-16959970	6.7142	2.21901	3.42993	-1.5973	0.00015	0.00487668	40	42.501	7.02099	67	40.254	6.6498	38	39.1766	6.4718	14	13.8925	2.29499	13	13.7798	2.27637	11	12.6254	2.08566				Cystatin/monellin superfamily protein;
AALP_AA4G145000	Aa_G457120	AT2G37130	gene11356	CM002872.1:14414774-14416929	2.9745	1.00216	2.12474	-1.56953	0.0001	0.00346752	44	46.7511	3.20106	31	18.625	1.27526	63	64.9506	4.44719	18	17.8618	1.22301	4	4.23995	0.290311	19	21.8075	1.49317	protein_coding	Peroxidase__superfamily__protein	AT2G37130	Peroxidase superfamily protein; FUNCTIONS IN: peroxidase activity, heme binding; INVOLVED IN: defense response to fungus; LOCATED IN: endomembrane system; EXPRESSED IN: 15 plant structures; EXPRESSED DURING: 7 growth stages; CONTAINS InterPro DOMAIN/s: Haem peroxidase (InterPro:IPR010255), Plant peroxidase (InterPro:IPR000823), Haem peroxidase, plant/fungal/bacterial (InterPro:IPR002016); BEST Ar…
AALP_AAs58892U000100	Aa_G795460	AT5G28885	gene28062	KL974003.1:0-5365	0.920285	0.311788	0.0493981	-1.56151	5e-05	0.00189082	60	63.7515	0.83441	118	70.8952	0.92791	74	76.2912	0.998535	1	0.992324	0.012988	34	36.0396	0.471703	30	34.4329	0.450674	protein_coding	unknown__protein;__CONTAINS__InterPro__DOMAIN/s:__Protein__of__unknown__function__DUF223__(InterPro:IPR003871);__Has__30201__Blast__hits__to__17322__proteins__in__780__species:__Archae__-__12;__Bacteria__-__1396;__Metazoa__-__17338;__Fungi__-__3422;__Plants__-__5037;__Viruses__-__0;__Other__Eukaryotes__-__2996__(source:__NCBI__BLink).	AT5G28885	unknown protein; CONTAINS InterPro DOMAIN/s: Protein of unknown function DUF223 (InterPro:IPR003871); Has 30201 Blast hits to 17322 proteins in 780 species: Archae - 12; Bacteria - 1396; Metazoa - 17338; Fungi - 3422; Plants - 5037; Viruses - 0; Other Eukaryotes - 2996 (source: NCBI BLink).
AALP_AA8G474000	Aa_G415750	AT1G26390	gene26728	CM002876.1:38574864-38576553	2.6083	0.884629	0.878621	-1.55996	5e-05	0.00189082	41	43.5635	1.97862	113	67.8911	3.08356	59	60.8268	2.7627	24	23.8158	1.08169	11	11.6599	0.529582	20	22.9553	1.04261	protein_coding	FAD-binding__Berberine__family__protein	AT1G26390	FAD-binding Berberine family protein; FUNCTIONS IN: electron carrier activity, oxidoreductase activity, FAD binding, catalytic activity; LOCATED IN: endomembrane system; EXPRESSED IN: 10 plant structures; EXPRESSED DURING: LP.06 six leaves visible, LP.04 four leaves visible, 4 anthesis, LP.02 two leaves visible, petal differentiation and expansion stage; CONTAINS InterPro DOMAIN/s: FAD-binding, t…
AALP_AAs63839U000100	Aa_G927040	emp	gene28130	KL974560.1:0-1604	2.10206	0.73063	0.637567	-1.52459	5e-05	0.00189082	28	29.7507	1.43311	74	44.4597	2.14165	55	56.7029	2.73141	18	17.8618	0.860416	12	12.7198	0.612723	13	14.9209	0.718751
AALP_AA6G116700	Aa_G524870	AT5G46350	gene16745	CM002874.1:9457503-9460116	3.03929	1.08429	1.07172	-1.48698	0.0001	0.00346752	31	32.9383	2.77889	65	39.0524	3.29472	35	36.0837	3.04426	11	10.9156	0.92091	12	12.7198	1.07313	13	14.9209	1.25883	protein_coding	WRKY8	AT5G46350	WRKY DNA-BINDING PROTEIN 8 (WRKY8). member of WRKY Transcription Factor; Group II-c
AALP_AA5G017900	Aa_G146370	AT2G02950	gene12820	CM002873.1:1019619-1021052	1.47253	0.527364	1.25743	-1.48142	0.0008	0.0193954	37	39.3134	2.15657	36	21.629	1.18648	19	19.5883	1.07453	11	10.9156	0.598782	5	5.29994	0.290732	11	12.6254	0.692577	protein_coding	PKS1	AT2G02950	PHYTOCHROME KINASE SUBSTRATE 1 (PKS1). Encodes a basic soluble protein which can independently bind to either PHYA or PHYB, regardless of whether the phytochromes are in the Pr or Pfr state. PKS1 can be phosphorylated by oat phyA in vitro in a light regulated manner. It is postulated to be a negative regulator of phyB signalling.
AALP_AA4G174800	Aa_G202490	AT2G39200	gene11654	CM002872.1:16867366-16871488	1.17664	0.423681	0.709054	-1.47362	0.00065	0.0164572	25	26.5631	1.096	57	34.246	1.413	24	24.7431	1.02091	12	11.9079	0.491324	7	7.41991	0.306148	10	11.4776	0.473572	protein_coding	Seven__transmembrane__MLO__family__protein	AT2G39200	MILDEW RESISTANCE LOCUS O 12 (MLO12). A member of a large family of seven-transmembrane domain proteins specific to plants, homologs of the barley mildew resistance locus o (MLO) protein. The Arabidopsis genome contains 15 genes encoding MLO proteins, with localization in plasma membrane. Phylogenetic analysis revealed four clades of closely-related AtMLO genes. ATMLO6 belongs to the clade IV, wi…
AALP_AA7G064500	Aa_G240820	AT4G23600	gene19833	CM002875.1:6222359-6224114	1.10932	0.405783	0.725563	-1.45089	0.0014	0.0296481	27	28.6882	1.24766	35	21.0282	0.914527	26	26.805	1.16576	4	3.9693	0.172626	14	14.8398	0.64539	8	9.18211	0.399334	protein_coding	Tyrosine__transaminase__family__protein	AT4G23600	JASMONIC ACID RESPONSIVE 2 (JR2);CORONATINE INDUCED 1 (CORI3). Encodes cystine lyase which is expected to be involved in amino acid metabolism, providing the plant with cysteine and the generation of precursors of ethylene biosynthesis. mRNA levels are elevated in response to wounding.
AALP_AA5G019300	Aa_G171990	AT2G03200	gene12834	CM002873.1:1087673-1089148	2.25877	0.846603	2.61106	-1.41578	0.00015	0.00487668	49	52.0637	2.76186	23	13.8186	0.733041	60	61.8577	3.2814	26	25.8004	1.36865	10	10.5999	0.562298	10	11.4776	0.608861	protein_coding	Eukaryotic__aspartyl__protease__family__protein	AT2G03200	Eukaryotic aspartyl protease family protein; FUNCTIONS IN: aspartic-type endopeptidase activity; INVOLVED IN: proteolysis; LOCATED IN: endomembrane system; EXPRESSED IN: 10 plant structures; EXPRESSED DURING: 4 anthesis, C globular stage, petal differentiation and expansion stage; CONTAINS InterPro DOMAIN/s: Peptidase aspartic (InterPro:IPR021109), Peptidase aspartic, catalytic (InterPro:IPR00900…
AALP_AA5G187300	Aa_G287630	AT3G54990	gene14514	CM002873.1:15903598-15906490	9.21921	3.47313	17.8463	-1.4084	5e-05	0.00189082	130	138.128	11.1125	181	108.746	8.74866	94	96.9104	7.79648	53	52.5932	4.23114	39	41.3395	3.32578	31	35.5807	2.86248	protein_coding	SMZ	AT3G54990	SCHLAFMUTZE (SMZ). Encodes a AP2 domain transcription factor that can repress flowering. SMZ and its paralogous gene, SNARCHZAPFEN (SNZ), share a signature with partial complementarity to the miR172 microRNA, whose precursor is induced upon flowering.
AALP_AA1G164300	Aa_G777300	AT1G14760	gene1642	CM002869.1:10324089-10324904	6.55894	2.48074	4.26005	-1.40269	0.0004	0.011042	24	25.5006	4.619	56	33.6452	6.09425	48	49.4862	8.96358	18	17.8618	3.23537	10	10.5999	1.91999	11	12.6254	2.28688	protein_coding	KNOX__Arabidopsis__thaliana__meinox	AT1G14760	Encodes a novel Arabidopsis KNOX gene that encodes a MEINOX domain but lacks the homeodomain and interacts with TALE-class homeodomain proteins to modulate their activities	KNOX ARABIDOPSIS THALIANA MEINOX (KNATM)
AALP_AAs63180U000200	Aa_G719620	emp	gene28847	KL980382.1:15825-17145	1.57155	0.594477	3.41456	-1.4025	0.0011	0.0247177	19	20.188	1.21924	50	30.0403	1.81427	27	27.836	1.68114	10	9.92324	0.599309	12	12.7198	0.768209	6	6.88658	0.415912
AALP_AA7G112400	Aa_G141680	AT2G18730	gene20312	CM002875.1:12059036-12065211	1.05931	0.403653	0.893612	-1.39194	5e-05	0.00189082	91	96.6898	1.09394	147	88.3186	0.999226	93	95.8795	1.08477	38	37.7083	0.426628	34	36.0396	0.407748	29	33.2851	0.376584				ATDGK3, DGK3, DIACYLGLYCEROL KINASE 3. diacylglycerol kinase 3 (DGK3); FUNCTIONS IN: diacylglycerol kinase activity; INVOLVED IN: activation of protein kinase C activity by G-protein coupled receptor protein signaling pathway; LOCATED IN: plasma membrane, membrane; EXPRESSED IN: 24 plant structures; EXPRESSED DURING: 15 growth stages. involved in defense response, phosphorylation, protein kinase …
AALP_AA1G096100	Aa_G19040	AT1G09240	gene960	CM002869.1:4874691-4875856	3.91693	1.5023	5.08751	-1.38255	5e-05	0.00189082	99	105.19	7.37421	49	29.4395	2.06382	32	32.9908	2.31278	38	37.7083	2.64349	11	11.6599	0.817399	13	14.9209	1.04601	protein_coding	nicotianamine__synthase__3	AT1G09240	Encodes a nicotianamine synthase.	ARABIDOPSIS THALIANA NICOTIANAMINE SYNTHASE 3 (ATNAS3);NICOTIANAMINE SYNTHASE 3 (NAS3)
AALP_AA7G118100	Aa_G350700	AT2G38870	gene20369	CM002875.1:12763161-12763757	24.3339	9.33681	7.21888	-1.38197	5e-05	0.00189082	35	37.1884	12.2492	168	100.935	33.2464	81	83.5079	27.5061	21	20.8388	6.86395	27	28.6197	9.42683	31	35.5807	11.7197				Predicted to encode a PR (pathogenesis-related) peptide that belongs to the PR-6 proteinase inhibitor family. Six putative PR-6-type protein encoding genes are found in Arabidopsis: At2g38900, At2g38870, At5g43570, At5g43580, At3g50020 and At3g46860. involved in defense response to fungus, proteolysis, response to wounding
AALP_AA5G034700	Aa_G25510	AT3G26770	gene12988	CM002873.1:2171050-2172717	4.41951	1.6963	8.25236	-1.38149	5e-05	0.00189082	133	141.316	9.61749	41	24.6331	1.67644	28	28.8669	1.96459	37	36.716	2.49877	11	11.6599	0.793531	23	26.3986	1.7966				NAD(P)-binding Rossmann-fold superfamily protein; FUNCTIONS IN: oxidoreductase activity, binding, catalytic activity; INVOLVED IN: oxidation reduction, metabolic process; EXPRESSED IN: 6 plant structures; EXPRESSED DURING: 4 anthesis, F mature embryo stage, E expanded cotyledon stage;
AALP_AA5G045900	Aa_G264270	AT3G27690	gene13100	CM002873.1:2961782-2963231	2.50639	0.972313	5.82756	-1.36612	0.00075	0.0183955	79	83.9395	6.56542	10	6.00807	0.469927	6	6.18577	0.483827	14	13.8925	1.08662	8	8.4799	0.663264	13	14.9209	1.16706	protein_coding	photosystem__II__light__harvesting__complex__gene__2.3	AT3G27690	Encodes Lhcb2.4. Belongs to the Lhc super-gene family encodes the light-harvesting chlorophyll a/b-binding (LHC) proteins that constitute the antenna system of the photosynthetic apparatus.	(LHCB2.4);LIGHT-HARVESTING CHLOROPHYLL B-BINDING 2 (LHCB2);PHOTOSYSTEM II LIGHT HARVESTING COMPLEX GENE 2.3 (LHCB2.3)
AALP_AA7G224200	Aa_G297800	AT4G21060	gene21430	CM002875.1:25099317-25099772	6.48458	2.54354	4.84734	-1.35017	0.0024	0.0445392	13	13.8128	3.67341	49	29.4395	7.82921	29	29.8979	7.95111	8	7.93859	2.11121	12	12.7198	3.38274	7	8.03435	2.13667				AGP GALACTOSYLTRANSFERASE 2, ATGALT2, GALT2. Encodes an endomembrane system-localized, hydroxyproline-O-galactosyltransferase specific for arabinogalactan-protein biosynthesis. involved in arabinogalactan protein metabolic process, protein O-linked glycosylation via hydroxyproline, root hair cell development
AALP_AA4G203000	Aa_G67080	AT1G58260	gene11936	CM002872.1:19016174-19020809	166.63	65.767	418.969	-1.34121	5e-05	0.00189082	7126	7571.56	312.215	3790	2277.06	93.8949	2206	2274.3	93.7813	3244	3219.1	132.74	757	802.41	33.0875	665	763.263	31.4733	protein_coding	cytochrome__p450__79c2	AT1G58260	member of CYP79C subfamily of cytochrome p450s. Encodes a putative xylan endohydrolase. similar to some closely linked pseudogenes.	(CYP79C3P);CYTOCHROME P450 79C2 (CYP79C2)
AALP_AAs60351U000100	Aa_G446610	AT3G23060	gene29065	KL982109.1:5527-8661	2.41871	0.959703	1.49803	-1.33358	0.0006	0.0154252	21	22.313	1.808	57	34.246	2.77492	32	32.9908	2.67321	10	9.92324	0.804071	9	9.53988	0.773008	14	16.0687	1.30203				ATBM1C. RING/U-box superfamily protein; FUNCTIONS IN: zinc ion binding; EXPRESSED IN: central cell, flower; EXPRESSED DURING: 4 anthesis. involved in protein ubiquitination
AALP_AA7G045800	Aa_G298520	AT4G21760	gene19646	CM002875.1:3780109-3783632	5.15945	2.06106	7.8881	-1.32383	5e-05	0.00189082	169	179.567	8.74962	96	57.6774	2.8104	78	80.415	3.91832	80	79.3859	3.86818	21	22.2597	1.08463	22	25.2508	1.23038	protein_coding	beta-glucosidase__47	AT4G21760	beta-glucosidase 47 (BGLU47); FUNCTIONS IN: cation binding, hydrolase activity, hydrolyzing O-glycosyl compounds, catalytic activity; INVOLVED IN: carbohydrate metabolic process; LOCATED IN: endomembrane system; EXPRESSED IN: 19 plant structures; EXPRESSED DURING: 13 growth stages; CONTAINS InterPro DOMAIN/s: Glycoside hydrolase, family 1 (InterPro:IPR001360), Glycoside hydrolase, family 1, activ…	BETA-GLUCOSIDASE 47 (BGLU47)
AALP_AA4G007100	Aa_G378640	AT1G55850	gene9977	CM002872.1:523253-525898	1.34544	0.543688	1.92846	-1.30722	0.0004	0.011042	50	53.1263	1.743	58	34.8468	1.14328	34	35.0527	1.15003	25	24.8081	0.81392	17	18.0198	0.591205	6	6.88658	0.225939	protein_coding	cellulose__synthase__like__E1	AT1G55850	encodes a protein similar to cellulose synthase	(ATCSLE1);CELLULOSE SYNTHASE LIKE E1 (CSLE1)
AALP_AA4G080200	Aa_G418770	AT1G47990	gene10708	CM002872.1:7087713-7090400	3.18189	1.28941	2.57823	-1.30317	0.00025	0.00743719	52	55.2513	3.58687	91	54.6734	3.54935	36	37.1146	2.40945	24	23.8158	1.5461	24	25.4397	1.65152	9	10.3299	0.670606	protein_coding	GA2OX4	AT1G47990	GIBBERELLIN 2-OXIDASE 4 (GA2OX4). Encodes a gibberellin 2-oxidase that acts on C19 gibberellins. AtGA2OX4 expression is responsive to cytokinin and KNOX activities.
AALP_AAs46213U000200	Aa_G435510	AT4G12900	gene28596	KL978629.1:11015-12430	3.83982	1.57109	6.14494	-1.28927	0.00045	0.0121593	58	61.6265	6.64171	29	17.4234	1.87778	27	27.836	2.99998	22	21.8311	2.35282	12	12.7198	1.37086	8	9.18211	0.989589				Gamma interferon responsive lysosomal thiol (GILT) reductase family protein; FUNCTIONS IN: catalytic activity; LOCATED IN: endomembrane system;
AALP_AA4G272600	Aa_G13170	AT2G48090	gene12632	CM002872.1:23239472-23240113	4.68157	1.92893	4.02064	-1.27919	0.0011	0.0247177	59	62.689	9.62659	17	10.2137	1.56843	18	18.5573	2.84968	20	19.8465	3.04765	6	6.35992	0.976637	10	11.4776	1.76252	protein_coding	unknown__protein;__FUNCTIONS__IN:__molecular_function__unknown;__INVOLVED__IN:__biological_process__unknown;__LOCATED__IN:__chloroplast;__EXPRESSED__IN:__male__gametophyte,__root,__flower,__carpel;__EXPRESSED__DURING:__4__anthesis,__petal__differentiation__and__expansion__stage;__Has__3__Blast__hits__to__3__proteins__in__1__species:__Archae__-__0;__Bacteria__-__0;__Metazoa__-__0;__Fungi__-__0;__P…	AT2G48090	unknown protein; FUNCTIONS IN: molecular_function unknown; INVOLVED IN: biological_process unknown; LOCATED IN: chloroplast; EXPRESSED IN: male gametophyte, root, flower, carpel; EXPRESSED DURING: 4 anthesis, petal differentiation and expansion stage; Has 3 Blast hits to 3 proteins in 1 species: Archae - 0; Bacteria - 0; Metazoa - 0; Fungi - 0; Plants - 3; Viruses - 0; Other Eukaryotes - 0 (sourc…
AALP_AA1G266100	Aa_G797470	AT1G25340	gene2660	CM002869.1:18594825-18596200	1.88513	0.777464	3.13544	-1.27781	0.00215	0.0409979	26	27.6257	2.14095	24	14.4194	1.11748	30	30.9289	2.39694	16	15.8772	1.23046	8	8.4799	0.65718	5	5.73882	0.444751	protein_coding	myb	AT1G25340	MYB DOMAIN PROTEIN 116 (MYB116). putative transcription factor (MYB116). expressed in petal, sepal. involved in cell differentiation, regulation of transcription from RNA polymerase II promoter, regulation of transcription, DNA-templated
AALP_AA2G169300	Aa_G403170	AT1G73260	gene5195	CM002870.1:22708216-22709076	4.83267	2.0111	2.55684	-1.26484	0.00015	0.00487668	52	55.2513	5.66556	61	36.6492	3.75807	48	49.4862	5.07439	14	13.8925	1.42456	11	11.6599	1.19562	29	33.2851	3.41311	protein_coding	kunitz__trypsin__inhibitor__1	AT1G73260	Encodes a trypsin inhibitor involved in modulating programmed cell death in plant-pathogen interactions.	KUNITZ TRYPSIN INHIBITOR 1 (KTI1);ARABIDOPSIS THALIANA KUNITZ TRYPSIN INHIBITOR 1 (ATKTI1)
AALP_AAs50386U000200	Aa_G425380	AT5G28610	gene29880	KL988614.1:103114-103641	8.58183	3.61267	12.6436	-1.24822	0.00095	0.0220864	93	98.8149	20.4779	20	12.0161	2.49016	13	13.4025	2.77746	39	38.7006	8.02011	2	2.11997	0.439332	10	11.4776	2.37856	protein_coding	BEST__Arabidopsis__thaliana__protein__match__is:__glycine-rich__protein__(TAIR:AT5G28630.1);__Has__1536__Blast__hits__to__1202__proteins__in__136__species:__Archae__-__0;__Bacteria__-__8;__Metazoa__-__888;__Fungi__-__120;__Plants__-__71;__Viruses__-__39;__Other__Eukaryotes__-__410__(source:__NCBI__BLink).	AT5G28610	BEST Arabidopsis thaliana protein match is: glycine-rich protein (TAIR:AT5G28630.1); Has 1536 Blast hits to 1202 proteins in 136 species: Archae - 0; Bacteria - 8; Metazoa - 888; Fungi - 120; Plants - 71; Viruses - 39; Other Eukaryotes - 410 (source: NCBI BLink).
AALP_AA8G088500	Aa_G231030	AT5G09530	gene22873	CM002876.1:5359409-5360864	4.67777	1.97467	2.11343	-1.24421	5e-05	0.00189082	132	140.253	7.55875	97	58.2782	3.14082	60	61.8577	3.33373	54	53.5855	2.88791	12	12.7198	0.685518	38	43.615	2.35057	protein_coding	proline-rich	AT5G09530	PROLINE-RICH PROTEIN 10 (PRP10);PRO-GLU-LEU|ILE|VAL-PRO-LYS 1 (PELPK1). The gene encodes a unique protein which contains 36 repeats of a unique pentapeptide (Pro-Glu-Leu|Ile|Val-Pro-Lys). It has been shown to be involved in growth and development.
AALP_AA3G000100	Aa_G14540	AT3G02310	gene6137	CM002871.1:16439-17641	8.72824	3.72595	7.37037	-1.22808	5e-05	0.00189082	101	107.315	7.24515	249	149.601	10.1	127	130.932	8.8396	54	53.5855	3.61771	58	61.4793	4.15064	44	50.5016	3.40951		SEP2		AGAMOUS-LIKE 4, AGL4, SEP2, SEPALLATA 2. MADS-box protein, binds K domain of AG in vivo. involved in MAPK cascade, cell differentiation, flower development, plant ovule development, positive regulation of transcription from RNA polymerase II promoter, transcription, DNA-templated
AALP_AA4G258100	Aa_G469420	AT2G46690	gene12487	CM002872.1:22525855-22526620	13.8443	5.92006	20.1383	-1.22561	5e-05	0.00189082	117	124.315	14.8941	147	88.3186	10.5813	130	134.025	16.0574	83	82.3629	9.8678	21	22.2597	2.66691	38	43.615	5.22546	protein_coding	SAUR-like	AT2G46690	SAUR-like auxin-responsive protein family ; CONTAINS InterPro DOMAIN/s: Auxin responsive SAUR protein (InterPro:IPR003676); BEST Arabidopsis thaliana protein match is: SAUR-like auxin-responsive protein family (TAIR:AT3G61900.1); Has 1291 Blast hits to 1280 proteins in 26 species: Archae - 0; Bacteria - 0; Metazoa - 0; Fungi - 0; Plants - 1290; Viruses - 0; Other Eukaryotes - 1 (source: NCBI BLin…
AALP_AAs60313U000100	Aa_G813170	Carubv10016515m, Tp7g04330	gene27907	KL972927.1:14724-17117	1.23381	0.528448	0.578639	-1.22329	0.00045	0.0121593	24	25.5006	0.786262	75	45.0605	1.38935	48	49.4862	1.52581	18	17.8618	0.550735	10	10.5999	0.326827	20	22.9553	0.707782
AALP_AA6G018900	Aa_G624600	AT4G01440	gene15767	CM002874.1:1068500-1070266	2.25907	0.979325	7.89855	-1.20587	0.0015	0.0311977	70	74.3768	4.73301	14	8.41129	0.535257	23	23.7121	1.50893	33	32.7467	2.08385	4	4.23995	0.269812	8	9.18211	0.584309	protein_coding	nodulin__MtN21__/EamA-like__transporter__family__protein	AT4G01440	nodulin MtN21-like transporter family protein
AALP_AA6G331100	Aa_G612820	AT5G40540	gene18889	CM002874.1:34030399-34032278	2.23356	0.984962	2.21563	-1.1812	0.00145	0.0304495	35	37.1884	2.45911	57	34.246	2.26454	29	29.8979	1.97702	17	16.8695	1.11551	10	10.5999	0.700925	15	17.2165	1.13845	protein_coding	Protein__kinase__superfamily__protein	AT5G40540	Protein kinase superfamily protein; FUNCTIONS IN: protein serine/threonine/tyrosine kinase activity, kinase activity; INVOLVED IN: protein amino acid phosphorylation; LOCATED IN: cellular_component unknown; EXPRESSED IN: 13 plant structures; EXPRESSED DURING: 7 growth stages; CONTAINS InterPro DOMAIN/s: Protein kinase, ATP binding site (InterPro:IPR017441), Protein kinase, catalytic domain (Inter…
AALP_AA3G034700	Aa_G185610	AT4G04220	gene6483	CM002871.1:1567258-1569910	2.68516	1.18571	3.87411	-1.17926	5e-05	0.00189082	128	136.003	3.94167	123	73.8992	2.14176	66	68.0435	1.97205	54	53.5855	1.55302	36	38.1595	1.10595	27	30.9896	0.898146	protein_coding	receptor__like__protein__46	AT4G04220	receptor like protein 46 (RLP46); FUNCTIONS IN: kinase activity; INVOLVED IN: signal transduction, defense response; LOCATED IN: endomembrane system; EXPRESSED IN: 20 plant structures; EXPRESSED DURING: 11 growth stages; CONTAINS InterPro DOMAIN/s: Leucine-rich repeat, typical subtype (InterPro:IPR003591), Leucine-rich repeat-containing N-terminal domain, type 2 (InterPro:IPR013210), Leucine-rich…	RECEPTOR LIKE PROTEIN 46 (RLP46);RECEPTOR LIKE PROTEIN 46 (AtRLP46)
AALP_AA8G100800	Aa_G159010	AT5G10210	gene22996	CM002876.1:6074196-6074899	4.16176	1.84614	7.10093	-1.17268	0.0026	0.0472939	43	45.6886	6.14975	20	12.0161	1.61739	34	35.0527	4.71814	25	24.8081	3.3392	10	10.5999	1.42676	5	5.73882	0.772453	protein_coding	CONTAINS__InterPro__DOMAIN/s:__C2__calcium-dependent__membrane__targeting__(InterPro:IPR000008);__BEST__Arabidopsis__thaliana__protein__match__is:__unknown__protein__(TAIR:AT5G65030.1);__Has__1807__Blast__hits__to__1807__proteins__in__277__species:__Archae__-__0;__Bacteria__-__0;__Metazoa__-__736;__Fungi__-__347;__Plants__-__385;__Viruses__-__0;__Other__Eukaryotes__-__339__(source:__NCBI__BLink).	AT5G10210	CONTAINS InterPro DOMAIN/s: C2 calcium-dependent membrane targeting (InterPro:IPR000008); BEST Arabidopsis thaliana protein match is: unknown protein (TAIR:AT5G65030.1); Has 1807 Blast hits to 1807 proteins in 277 species: Archae - 0; Bacteria - 0; Metazoa - 736; Fungi - 347; Plants - 385; Viruses - 0; Other Eukaryotes - 339 (source: NCBI BLink).
AALP_AA8G282400	Aa_G188000	AT2G13770	gene24812	CM002876.1:23261240-23261897	9.96751	4.452	13.2902	-1.16278	5e-05	0.00189082	91	96.6898	14.327	72	43.2581	6.40976	60	61.8577	9.16576	20	19.8465	2.94075	23	24.3797	3.61246	40	45.9106	6.80279	protein_coding	CONTAINS__InterPro__DOMAIN/s:__Putative__harbinger__transposase-derived__nuclease__(InterPro:IPR006912);__Has__451__Blast__hits__to__352__proteins__in__33__species:__Archae__-__0;__Bacteria__-__0;__Metazoa__-__28;__Fungi__-__8;__Plants__-__388;__Viruses__-__0;__Other__Eukaryotes__-__27__(source:__NCBI__BLink).	AT2G13770	CONTAINS InterPro DOMAIN/s: Putative harbinger transposase-derived nuclease (InterPro:IPR006912); Has 451 Blast hits to 352 proteins in 33 species: Archae - 0; Bacteria - 0; Metazoa - 28; Fungi - 8; Plants - 388; Viruses - 0; Other Eukaryotes - 27 (source: NCBI BLink).
AALP_AA5G048100	Aa_G186250	AT1G64370	gene13122	CM002873.1:3124767-3125552	67.0587	30.2791	86.4476	-1.1471	5e-05	0.00189082	894	949.898	109.91	436	261.952	30.3096	511	526.822	60.9569	394	390.976	45.2386	100	105.999	12.2648	251	288.089	33.3338	protein_coding	unknown__protein;__Has__773__Blast__hits__to__375__proteins__in__118__species:__Archae__-__0;__Bacteria__-__97;__Metazoa__-__421;__Fungi__-__108;__Plants__-__31;__Viruses__-__0;__Other__Eukaryotes__-__116__(source:__NCBI__BLink).	AT1G64370	unknown protein; Has 773 Blast hits to 375 proteins in 118 species: Archae - 0; Bacteria - 97; Metazoa - 421; Fungi - 108; Plants - 31; Viruses - 0; Other Eukaryotes - 116 (source: NCBI BLink).
AALP_AAs68488U001100	Aa_G7680	AT1G56600	gene29820	KL988124.1:131655-133635	2.14068	0.967398	0.943255	-1.14588	0.0011	0.0247177	12	12.7503	0.769361	89	53.4718	3.22652	39	40.2075	2.42615	7	6.94627	0.419142	15	15.8998	0.959404	22	25.2508	1.52365	protein_coding	galactinol__synthase__2	AT1G56600	GALACTINOL SYNTHASE 2 (GolS2). GolS2 is a galactinol synthase that catalyzes the formation of galactinol from UDP-galactose and myo-inositol. GolS2 transcript levels rise in response to methyl viologen, an oxidative damage-inducing agent. Plants over-expressing GolS2 have increased tolerance to salt, chilling, and high-light stress.
AALP_AA1G099300	Aa_G194070	AT1G09480	gene992	CM002869.1:5042902-5045541	0.972914	0.44437	1.08855	-1.13055	0.0018	0.0356388	43	45.6886	1.26659	46	27.6371	0.76616	31	31.9598	0.885995	19	18.8542	0.522678	20	21.1997	0.587702	7	8.03435	0.222729				similar to Eucalyptus gunnii alcohol dehydrogenase of unknown physiological function (GI:1143445), Vigna unguiculata (gi:1854445), NOT a cinnamyl-alcohol dehydrogenase The mRNA is cell-to-cell mobile. involved in lignin biosynthetic process
AALP_AA4G224700	Aa_G909880	AT2G43570	gene12153	CM002872.1:20664876-20666651	10.8435	4.97881	10.072	-1.12297	5e-05	0.00189082	242	257.131	21.5588	120	72.0968	6.04484	57	58.7648	4.92705	86	85.3399	7.15519	28	29.6796	2.48844	55	63.127	5.29279	protein_coding	chitinase,__putative	AT2G43570	chitinase, putative (CHI); FUNCTIONS IN: chitin binding, chitinase activity; INVOLVED IN: carbohydrate metabolic process, cell wall macromolecule catabolic process; LOCATED IN: apoplast, plant-type cell wall; EXPRESSED IN: 15 plant structures; EXPRESSED DURING: 10 growth stages; CONTAINS InterPro DOMAIN/s: Chitin-binding, type 1, conserved site (InterPro:IPR018371), Glycoside hydrolase, family 19…	CHITINASE, PUTATIVE (CHI)
AALP_AA5G055600	Aa_G142440	AT3G28740	gene13197	CM002873.1:3776067-3778272	2.0905	0.968926	2.20345	-1.10939	0.0006	0.0154252	79	83.9395	3.89625	56	33.6452	1.56172	17	17.5264	0.813527	30	29.7697	1.38183	18	19.0798	0.885632	12	13.7732	0.639314	protein_coding	Cytochrome__P450__superfamily__protein	AT3G28740	Encodes a member of the cytochrome p450 family. Expression is upregulated in response to cis-jasmonate treatment. Overexpression induces synthesis of volatile compounds that affect chemical ecology and insect interactions.	CYTOCHROME P450, FAMILY 81, SUBFAMILY D, POLYPEPTIDE 11 (CYP81D11)
AALP_AA4G089900	Aa_G101070	emp	gene10805	CM002872.1:7786559-7788361	2.67661	1.25027	2.26651	-1.09817	0.0002	0.00621968	38	40.376	1.70442	131	78.7057	3.32247	69	71.1364	3.00294	30	29.7697	1.25669	33	34.9796	1.47662	21	24.103	1.01748
AALP_AAs73268U000300	Aa_G680400	AT5G27380	gene27351	KL968516.1:9464-11671	1.30493	0.617263	3.44841	-1.08002	0.0014	0.0296481	38	40.376	1.36034	73	43.8589	1.47768	31	31.9598	1.07678	10	9.92324	0.334331	23	24.3797	0.821395	18	20.6597	0.696063				ATGSH2, GLUTATHIONE SYNTHETASE 2, GSH2, GSHB. Encodes a protein with similarity to glutathione synthetases, which catalyzes one of the early steps in glutathione biosynthesis. Two transcripts have been detected; the longer transcript is less abundant and the protein is localized to the chloroplast. The smaller transcript, in which the transit peptide is truncated, is localized to the cytosol. inv…
AALP_AA1G270500	Aa_G596260	AT2G13770	gene2704	CM002869.1:18869153-18869529	33.1294	15.6872	42.9253	-1.07853	5e-05	0.00189082	88	93.5022	36.0267	133	79.9073	30.7885	82	84.5389	32.5731	47	46.6392	17.9702	29	30.7396	11.8441	39	44.7628	17.2472				CONTAINS InterPro DOMAIN/s: Putative harbinger transposase-derived nuclease (InterPro:IPR006912)
AALP_AA5G045800	Aa_G264280	AT3G27690	gene13099	CM002873.1:2958662-2959927	63.216	29.9605	123.545	-1.07723	5e-05	0.00189082	1753	1862.61	141.836	561	337.052	25.3729	287	295.886	22.4396	550	545.778	41.7885	263	278.777	21.1344	306	351.216	26.9586	protein_coding	photosystem__II__light__harvesting__complex__gene__2.3	AT3G27690	Encodes Lhcb2.4. Belongs to the Lhc super-gene family encodes the light-harvesting chlorophyll a/b-binding (LHC) proteins that constitute the antenna system of the photosynthetic apparatus.	(LHCB2.4);LIGHT-HARVESTING CHLOROPHYLL B-BINDING 2 (LHCB2);PHOTOSYSTEM II LIGHT HARVESTING COMPLEX GENE 2.3 (LHCB2.3)
AALP_AA6G033400	Aa_G354920	AT4G02520	gene15912	CM002874.1:2122370-2123455	7.41713	3.52105	8.40004	-1.07486	5e-05	0.00189082	148	157.254	14.946	49	29.4395	2.79804	46	47.4242	4.50738	70	69.4627	6.60199	9	9.53988	0.906706	28	32.1374	3.05446	protein_coding	glutathione__S-transferase__PHI__2	AT4G02520	Encodes glutathione transferase belonging to the phi class of GSTs. Naming convention according to Wagner et al. (2002). The expression of this gene is upregulated by herbicide safeners such as benoxacor and fenclorim.	GLUTATHIONE S-TRANSFERASE PHI 2 (GSTF2); (GST2); (ATPM24);GLUTATHIONE S-TRANSFERASE PHI 2 (ATGSTF2); (ATPM24.1)
AALP_AA7G001900	Aa_G287450	AT4G18010	gene19207	CM002875.1:125206-128501	1.62301	0.775663	2.327	-1.06517	0.00075	0.0183955	91	96.6898	3.09563	39	23.4315	0.750183	31	31.9598	1.02323	34	33.739	1.08019	14	14.8398	0.475113	21	24.103	0.771685	protein_coding	myo-inositol__polyphosphate__5-phosphatase__2	AT4G18010	Encodes an inositol polyphosphate 5-phosphatase that appears to have Type I activity. It can dephosphorylate IP3(inositol(1,4,5)P3) and IP4 (inositol(1,3,4,5)P4), but it does not appear to be active against phosphatidylinositol 4,5 bisphosphate. Overexpression of this gene renders plants insensitive to ABA in germination and growth assays.	INOSITOL(1,4,5)P3 5-PHOSPHATASE II (IP5PII);MYO-INOSITOL POLYPHOSPHATE 5-PHOSPHATASE 2 (5PTASE2);MYO-INOSITOL POLYPHOSPHATE 5-PHOSPHATASE 2 (AT5PTASE2)
AALP_AA3G228000	Aa_G50810	emp	gene8416	CM002871.1:14018483-14020134	2.41203	1.1585	1.36239	-1.05799	0.00035	0.0098411	40	42.501	1.98095	95	57.0766	2.66031	54	55.6719	2.59484	27	26.7927	1.24879	18	19.0798	0.889297	25	28.6941	1.33741
AALP_AA3G167700	Aa_G1380	AT3G14940	gene7813	CM002871.1:9348500-9352280	3.00723	1.44561	9.68454	-1.05675	5e-05	0.00189082	196	208.255	5.20153	107	64.2863	1.60566	86	88.6627	2.2145	94	93.2784	2.32979	26	27.5597	0.68835	46	52.7971	1.3187	protein_coding	phosphoenolpyruvate__carboxylase__3	AT3G14940	Encodes a cytosolic phosphoenolpyruvate carboxylase (PEPC) that has activity when expressed in E.coli. Its mRNA is most abundantly expressed in roots and siliques. PPC3 belongs to the plant-type PEPC family. It can form an enzymatically active complex with a castor bean ortholog of PPC4, which encodes a bacterial-type PEPC.	PHOSPHOENOLPYRUVATE CARBOXYLASE 3 (PPC3);PHOSPHOENOLPYRUVATE CARBOXYLASE 3 (ATPPC3)
AALP_AA1G184000	Aa_G103920	AT1G16530	gene1839	CM002869.1:11970986-11972567	27.6082	13.3158	28.6093	-1.05196	5e-05	0.00189082	197	209.318	30.481	310	186.25	27.1219	168	173.202	25.2218	111	110.148	16.0399	91	96.4588	14.0464	59	67.7181	9.86117	protein_coding	ASYMMETRIC	AT1G16530	ASYMMETRIC LEAVES 2-LIKE 9 (ASL9);LOB DOMAIN-CONTAINING PROTEIN 3 (LBD3); expressed during flowering stage, petal differentiation and expansion stage, plant embryo bilateral stage, plant embryo cotyledonary stage. CONTAINS InterPro DOMAIN/s: Lateral organ boundaries, LOB (InterPro:IPR004883); BEST Arabidopsis thaliana protein match is: Lateral organ boundaries (LOB) domain family protein (TAIR:AT…
AALP_AA8G044000	Aa_G303950	AT5G04950	gene22428	CM002876.1:2725230-2726575	10.3263	5.02606	29.7935	-1.03882	5e-05	0.00189082	362	384.634	24.0019	90	54.0726	3.37423	56	57.7339	3.6027	178	176.634	11.0223	31	32.8596	2.0505	28	32.1374	2.00543	protein_coding	nicotianamine__synthase__1	AT5G04950	Encodes a nicotianamide synthase.	ARABIDOPSIS THALIANA NICOTIANAMINE SYNTHASE 1 (ATNAS1);NICOTIANAMINE SYNTHASE 1 (NAS1)
AALP_AA8G096500	Aa_G356450	AT5G10180	gene22953	CM002876.1:5842159-5846244	34.0252	16.5905	68.5024	-1.03625	5e-05	0.00189082	1786	1897.67	58.4577	1020	612.823	18.878	779	803.119	24.7401	1005	997.286	30.7214	225	238.497	7.3469	331	379.91	11.7031	protein_coding	slufate__transporter__2;1	AT5G10180	Encodes a low-affinity sulfate transporter expressed in the root cap and central cylinder, where it is induced by sulfur starvation. Expression in the shoot vascular system is not induced by sulfur starvation.	SULFATE TRANSPORTER 2;1 (SULTR2;1);ARABIDOPSIS SULFATE TRANSPORTER 68 (AST68)
AALP_AA7G242900	Aa_G223140	AT4G36730	gene21617	CM002875.1:26659979-26664095	0.872809	0.426435	0.435174	-1.03334	0.00055	0.0143264	46	48.8762	0.843794	75	45.0605	0.777921	56	57.7339	0.996713	13	12.9002	0.222708	35	37.0996	0.640484	21	24.103	0.416113				ATGBF1, G-BOX BINDING FACTOR 1, GBF1. member of a gene family encoding basic leucine zipper proteins (GBFs) which bind the G-box. involved in negative regulation of gene expression, regulation of cell aging, regulation of hydrogen peroxide metabolic process, regulation of transcription, DNA-templated, transcription, DNA-templated
AALP_AA3G342000	Aa_G235690	AT2G18193	gene9556	CM002871.1:25520769-25522446	14.6624	7.17624	10.6495	-1.03082	5e-05	0.00189082	247	262.444	12.6601	609	365.891	17.6504	275	283.515	13.6766	180	178.618	8.61644	128	135.678	6.54504	115	131.993	6.36725	protein_coding	P-loop__containing__nucleoside__triphosphate__hydrolases__superfamily__protein	AT2G18193	P-loop containing nucleoside triphosphate hydrolases superfamily protein; FUNCTIONS IN: nucleoside-triphosphatase activity, ATPase activity, nucleotide binding, ATP binding; LOCATED IN: endomembrane system; EXPRESSED IN: callus; CONTAINS InterPro DOMAIN/s: ATPase, AAA-type, core (InterPro:IPR003959), ATPase, AAA+ type, core (InterPro:IPR003593), ATPase, AAA-type, conserved site (InterPro:IPR00396…
AALP_AA3G135000	Aa_G40390	AT3G12500	gene7486	CM002871.1:6934275-6936707	9.82036	4.80708	9.5105	-1.03062	5e-05	0.00189082	151	160.441	13.0946	133	79.9073	6.52172	117	120.623	9.84475	80	79.3859	6.47917	29	30.7396	2.50885	58	66.5703	5.43321	protein_coding	basic__chitinase	AT3G12500	encodes a basic chitinase involved in ethylene/jasmonic acid mediated signalling pathway during systemic acquired resistance based on expression analyses.	(CHI-B);BASIC CHITINASE (HCHIB); (B-CHI);PATHOGENESIS-RELATED 3 (PR-3);PATHOGENESIS-RELATED 3 (PR3);BASIC CHITINASE (ATHCHIB)
AALP_AA8G250100	Aa_G122260	emp	gene24489	CM002876.1:18579642-18581090	6.0103	2.95393	6.38235	-1.0248	0.0001	0.00346752	85	90.3147	6.03899	134	80.5081	5.41088	96	98.9723	6.58104	54	53.5855	3.59363	31	32.8596	2.15183	40	45.9106	3.11632
AALP_AA6G142800	Aa_G89480	AT5G44120	gene17006	CM002874.1:12464471-12466620	2.32344	1.15173	1.30007	-1.01246	0.00055	0.0143264	51	54.1888	2.39679	64	38.4516	1.70073	63	64.9506	2.87279	28	27.7851	1.22894	15	15.8998	0.703254	30	34.4329	1.52298	protein_coding	RmlC-like__cupins__superfamily__protein	AT5G44120	Encodes a 12S seed storage protein. The Landsberg erecta genome contains another copy of 12S globulin gene, CRA2, which is located tandemly with CRA1. Protein is tyrosine-phosphorylated and its phosphorylation state is modulated in response to ABA in Arabidopsis thaliana seeds.	CRUCIFERINA (CRA1); (CRU1);CRUCIFERINA (ATCRA1)
AALP_AAs66610U000300	Aa_G389740	AT3G48190	gene28326	KL976406.1:85484-91311	1.99028	0.992645	1.14542	-1.00362	5e-05	0.00189082	150	159.379	1.91473	320	192.258	2.30973	141	145.366	1.74638	71	70.455	0.846425	97	102.819	1.23523	65	74.6046	0.896278				ARABIDOPSIS THALIANA ATAXIA-TELANGIECTASIA MUTATED, ATATM, ATAXIA-TELANGIECTASIA MUTATED, ATM, PCD IN MALE GAMETOGENESIS 1, PIG1. Encodes a homolog of the human ATM gene, which is mutated in ataxia telangiectasia, a chromosome instability disorder. Characterization of mutants suggest a role homologous recombination for DNA damage repair in response to ionizing radiation as well as during meiosis.…
