# Supplementary material for: PERPETUAL FLOWERING2 coordinates the vernalization response and perennial flowering in Arabis alpina
Source: J Exp Bot. 2018 Nov 27;70(3):949–61. doi: 10.1093/jxb/ery423 (PMC6363098; doi:10.1093/jxb/ery423)
Supplement: Supplementary_Dataset_S2 [file ery423_suppl_supplementary_dataset_s2.xlsx]

## Sheet: Up_WT_pep2_253
Gene	Annotation	Ortholog AT	Gene ID	Locus	Expression (FPKM)			WT vs pep2			Replicates																		Type	Description
											WT RepA			WT RepB			WT RepC			pep2 RepA			pep2 RepB			pep2 RepC
					WT	pep1	pep2	Fold Change	p value	q value	Raw reads	Scaled reads	FPKM	Raw reads	Scaled reads	FPKM	Raw reads	Scaled reads	FPKM	Raw reads	Scaled reads	FPKM	Raw reads	Scaled reads	FPKM	Raw reads	Scaled reads	FPKM
AALP_AAs40902U000200	Aa_G631360	emp	gene30593	KL994362.1:18296-19661	0.185351	0.207638	3.90059	4.39536	0.0011	0.0247177	5	5.31263	0.39152	2	1.20161	0.0885543	1	1.03096	0.075978	44	40.9415	3.01723	9	10.1653	0.749142	93	107.677	7.93539
AALP_AA4G260100	Aa_G453030	AT2G47180	gene12507	CM002872.1:22649188-22650813	0.234157	0.0827931	3.92897	4.0686	5e-05	0.00189082	10	10.6253	0.664877	1	0.600807	0.0375955	0	0	0	195	181.445	11.354	1	1.12948	0.0706771	5	5.78909	0.362253	protein_coding	galactinol	AT2G47180	GolS1 is a galactinol synthase that catalyzes the formation of galactinol from UDP-galactose and myo-inositol. GolS1 transcript levels rise in response to methyl viologen, an oxidative damage-inducing agent. Plants over-expressing GolS1 have increased tolerance to salt, chilling, and high-light stress.	GALACTINOL SYNTHASE 1 (GolS1)	GALACTINOL SYNTHASE 1 (GolS1);GALACTINOL SYNTHASE 1 (AtGolS1)
AALP_AA3G375000	Aa_G440820	AT2G20800	gene9886	CM002871.1:27860485-27863110	0.106126	0.111574	0.909476	3.09926	0.0019	0.0371667	5	5.31263	0.21208	1	0.600807	0.0239842	2	2.06192	0.0823122	33	30.7061	1.22579	20	22.5895	0.901775	13	15.0516	0.600862	protein_coding	NAD(P)H	AT2G20800	NAD(P)H dehydrogenase B4 (NDB4); FUNCTIONS IN: NADH dehydrogenase activity; INVOLVED IN: oxidation reduction; LOCATED IN: extrinsic to mitochondrial inner membrane, mitochondrion, plastid; EXPRESSED IN: 7 plant structures; CONTAINS InterPro DOMAIN/s: Pyridine nucleotide-disulphide oxidoreductase, class-II (InterPro:IPR000103), FAD-dependent pyridine nucleotide-disulphide oxidoreductase (InterPro:…	NAD(P)H DEHYDROGENASE B4 (NDB4)	NAD(P)H DEHYDROGENASE B4 (NDB4)
AALP_AA8G283000	Aa_G708330	AT5G50800	gene24818	CM002876.1:23332917-23335098	0.217007	0.274186	1.83659	3.08121	0.00075	0.0183955	5	5.31263	0.353724	4	2.40323	0.160011	2	2.06192	0.137287	32	29.7757	1.98252	10	11.2948	0.752025	36	41.6815	2.77523	protein_coding	SWEET13	AT5G50800	(SWEET13) Encodes a member of the SWEET sucrose efflux transporter family proteins.
AALP_AA6G219200	Aa_G324760	AT2G28780	gene17770	CM002874.1:20786106-20789959	0.114795	0.0757264	0.958703	3.06203	0.0002	0.00621968	5	5.31263	0.149112	3	1.80242	0.0505894	5	5.15481	0.144683	45	41.872	1.17524	27	30.4958	0.855942	26	30.1033	0.844924	protein_coding	unknown	AT2G28780	unknown protein; INVOLVED IN: biological_process unknown; LOCATED IN: mitochondrion; EXPRESSED IN: inflorescence meristem, root, flower; EXPRESSED DURING: petal differentiation and expansion stage; CONTAINS InterPro DOMAIN/s: Protein of unknown function DUF939, bacterial (InterPro:IPR010343); BEST Arabidopsis thaliana protein match is: unknown protein (TAIR:AT3G09450.1); Has 671 Blast hits to 667…
AALP_AA3G089700	Aa_G302020	AT3G08040	gene7033	CM002871.1:4455838-4459733	1.87082	1.35629	10.3353	2.46584	5e-05	0.00189082	66	70.1267	2.81944	59	35.4476	1.42517	33	34.0217	1.36785	344	320.088	12.8692	179	202.176	8.1285	215	248.931	10.0083	protein_coding	MATE	AT3G08040	Encodes a member of the MATE (multidrug and toxin efflux family), expressed in roots but not shoots. Mutants accumulate excess iron, manganese and zinc, and express root Fe(III) chelatase activity even under iron sufficiency conditions. FRD3 is likely to function in root xylem loading of an iron chelator or other factor necessary for efficient iron uptake out of the xylem or apoplastic space and …	FERRIC REDUCTASE DEFECTIVE 3 (FRD3)	FERRIC REDUCTASE DEFECTIVE 3 (FRD3); (ATFRD3);MANGANESE ACCUMULATOR 1 (MAN1)
AALP_AA3G259900	Aa_G516000	AT3G22740	gene8735	CM002871.1:17090574-17093539	5.25618	3.55594	26.8325	2.35189	5e-05	0.00189082	132	140.253	8.51619	113	67.8911	4.12235	50	51.5481	3.13	477	443.843	26.9502	463	522.947	31.7534	310	358.924	21.7939	protein_coding	homocysteine	AT3G22740	homocysteine S-methyltransferase (HMT3)	HOMOCYSTEINE S-METHYLTRANSFERASE 3 (HMT3)	HOMOCYSTEINE S-METHYLTRANSFERASE 3 (HMT3)
AALP_AA3G034400	Aa_G185580	AT3G03910	gene6480	CM002871.1:1560504-1562587	0.238791	0.0762296	1.17985	2.30479	0.0014	0.0296481	10	10.6253	0.591985	2	1.20161	0.0669478	1	1.03096	0.05744	46	42.8025	2.38474	4	4.5179	0.251715	14	16.2095	0.903109	protein_coding	glutamate	AT3G03910	GDH3 encodes a member of the glutamate dehydrogenease family. Its expression is upregulated in response to cytokinin and it may play a role in the control of nitrogen metabolism in leaf development.	GLUTAMATE DEHYDROGENASE 3 (GDH3)	GLUTAMATE DEHYDROGENASE 3 (GDH3)
AALP_AA5G246300	Aa_G430920	AT4G14096	gene15104	CM002873.1:19969703-19971814	0.34345	0.742215	1.69485	2.30299	5e-05	0.00189082	11	11.6878	0.413572	17	10.2137	0.361412	7	7.21673	0.255364	49	45.594	1.61334	52	58.7327	2.07826	34	39.3658	1.39296	protein_coding	F-box/RNI-like	AT4G14096	F-box/RNI-like superfamily protein; CONTAINS InterPro DOMAIN/s: F-box domain, cyclin-like (InterPro:IPR001810), F-box domain, Skp2-like (InterPro:IPR022364), FBD-like (InterPro:IPR006566), Leucine-rich repeat 2 (InterPro:IPR013101); BEST Arabidopsis thaliana protein match is: F-box/RNI-like superfamily protein (TAIR:AT4G14103.2); Has 30201 Blast hits to 17322 proteins in 780 species: Archae - 12;…
AALP_AA1G206700	Aa_G627780	AT1G18835	gene2066	CM002869.1:14054392-14054958	0.730515	0.843902	3.58549	2.29519	0.0013	0.0280783	5	5.31263	0.983374	4	2.40323	0.44484	4	4.12385	0.763329	23	21.4013	3.9614	12	13.5537	2.50881	20	23.1564	4.28627	protein_coding	MIF3	AT1G18835	MINI ZINC FINGER 3 (MIF3). Encodes a small zinc finger protein whose overexpression induces ectopic meristem formation on leaf margins. Involved in regulation of meristem development. located in nucleus. expressed in flower, fruit, root, stem, vascular leaf.
AALP_AA6G280600	Aa_G11780	AT2G36460	gene18384	CM002874.1:29175805-29177493	0.363417	0.197048	1.77239	2.286	0.0002	0.00621968	11	11.6878	0.709683	7	4.20565	0.255367	2	2.06192	0.1252	40	37.2196	2.25997	21	23.719	1.44022	23	26.6298	1.61696	protein_coding	Aldolase	AT2G36460	Aldolase superfamily protein; FUNCTIONS IN: copper ion binding; INVOLVED IN: response to cadmium ion, response to salt stress, pentose-phosphate shunt; LOCATED IN: mitochondrion, plasma membrane, membrane; EXPRESSED IN: 24 plant structures; EXPRESSED DURING: 15 growth stages; CONTAINS InterPro DOMAIN/s: Aldolase-type TIM barrel (InterPro:IPR013785), Fructose-bisphosphate aldolase, class-I (InterP…	FRUCTOSE-BISPHOSPHATE ALDOLASE 6 (FBA6)	FRUCTOSE-BISPHOSPHATE ALDOLASE 6 (FBA6)
AALP_AA6G092900	Aa_G138960	AT5G48850	gene16507	CM002874.1:7024747-7027265	4.33851	2.66388	21.1308	2.28408	5e-05	0.00189082	92	97.7523	7.25141	83	49.8669	3.6992	27	27.836	2.06491	629	585.278	43.4168	99	111.818	8.29483	136	157.463	11.6809	protein_coding	Tetratricopeptide	AT5G48850	homologous to the wheat sulphate deficiency-induced gene sdi1. Expression in root and leaf is induced by sulfur starvation. Knockout mutants retained higher root and leaf sulfate concentrations, indicating a role in regulation of stored sulfate pools.	SULPHUR DEFICIENCY-INDUCED 1 (ATSDI1)	SULPHUR DEFICIENCY-INDUCED 1 (ATSDI1)
AALP_AA8G424200	Aa_G392350	AT5G24660	gene26230	CM002876.1:35401897-35402188	17.4243	4.23055	84.3772	2.27575	5e-05	0.00189082	54	57.3764	40.8422	13	7.81048	5.55974	8	8.2477	5.87096	288	267.981	190.757	13	14.6832	10.4519	63	72.9425	51.9227	protein_coding	response	AT5G24660	RESPONSE TO LOW SULFUR 2 (LSU2); BEST Arabidopsis thaliana protein match is: response to low sulfur 4 (TAIR:AT5G24655.1); Has 1807 Blast hits to 1807 proteins in 277 species: Archae - 0; Bacteria - 0; Metazoa - 736; Fungi - 347; Plants - 385; Viruses - 0; Other Eukaryotes - 339 (source: NCBI BLink).	RESPONSE TO LOW SULFUR 2 (LSU2)	RESPONSE TO LOW SULFUR 2 (LSU2)
AALP_AA1G025400	Aa_G358030	AT1G03170	gene253	CM002869.1:1191025-1192062	1.01483	1.17184	4.77264	2.23355	5e-05	0.00189082	23	24.4381	1.97546	10	6.00807	0.485664	7	7.21673	0.583367	93	86.5355	6.99512	31	35.0137	2.83035	48	55.5753	4.49244	protein_coding	FAF2	AT1G03170	FANTASTIC FOUR 2 (FAF2);FLORAL TRANSITION AT THE MERISTEM5 (FTM5). A member of the FAF family proteins encoded by the FANTASTIC FOUR (FAF) genes: AT4G02810 (FAF1), AT1G03170 (FAF2), AT5G19260 (FAF3) and AT3G06020 (FAF4). FAFs have the potential to regulate shoot meristem size in Arabidopsis thaliana. FAFs can repress WUS, which ultimately leads to an arrest of meristem activity in FAF overexpress…
AALP_AA2G158600	Aa_G187120	AT1G72520	gene5088	CM002870.1:21971198-21975054	0.327101	0.431384	1.49819	2.19542	5e-05	0.00189082	9	9.56273	0.239465	27	16.2218	0.406218	13	13.4025	0.335619	60	55.8294	1.39805	49	55.3443	1.3859	59	68.3113	1.71062	protein_coding	PLAT/LH2	AT1G72520	PLAT/LH2 domain-containing lipoxygenase family protein; FUNCTIONS IN: oxidoreductase activity, acting on single donors with incorporation of molecular oxygen, incorporation of two atoms of oxygen, lipoxygenase activity, iron ion binding, metal ion binding; INVOLVED IN: growth, jasmonic acid biosynthetic process, response to wounding, defense response; LOCATED IN: chloroplast; EXPRESSED IN: 17 pla…	LIPOXYGENASE 4 (LOX4)	ARABIDOPSIS THALIANA LIPOXYGENASE 4 (ATLOX4);LIPOXYGENASE 4 (LOX4)
AALP_AA6G180100	Aa_G594250	AT1G61800	gene17379	CM002874.1:16370570-16372855	1.64931	0.927711	7.5536	2.1953	5e-05	0.00189082	59	62.689	2.96069	34	20.4274	0.96475	21	21.6502	1.0225	297	276.355	13.0518	52	58.7327	2.77384	125	144.727	6.83521
AALP_AA8G328400	Aa_G553200	AT5G54550	gene25272	CM002876.1:28603970-28609861	0.174971	0.0803494	0.794177	2.18234	5e-05	0.00189082	15	15.9379	0.189319	23	13.8186	0.164145	14	14.4335	0.171449	84	78.1611	0.928442	52	58.7327	0.697661	55	63.68	0.756427
AALP_AA1G181100	Aa_G65470	AT1G16410	gene1810	CM002869.1:11659612-11662147	17.9882	13.5434	80.8514	2.16822	5e-05	0.00189082	761	808.582	31.4068	469	281.778	10.9448	290	298.979	11.6129	2144	1994.97	77.4883	2025	2287.19	88.8387	1695	1962.5	76.2272	protein_coding	BUSHI1	AT1G16410	member of CYTOCHROME P450 79F1 (CYP79F1). CYTOCHROME P450 79F1 (CYP79F1);SUPERSHOOT 1 (SPS1);BUSHY 1 (BUS1). bus, a Bushy Arabidopsis CYP79F1 Knockout Mutant with Abolished Synthesis of Short-Chain Aliphatic Glucosinolates. Palme lab, UniKöln.
AALP_AAs46597U000100	Aa_G1109670	emp	gene29993	KL989530.1:0-225	5.94333	0	26.6727	2.16602	0.002	0.0387619	6	6.37515	9.64734	9	5.40726	8.18266	0	0	0	9	8.3744	12.6728	23	25.9779	39.3117	16	18.5251	28.0335
AALP_AAs65178U000500	Aa_G447600	AT5G22420	gene29054	KL982086.1:15773-19511	0.234704	0.348525	1.05215	2.16443	0.00105	0.023866	2	2.12505	0.105757	8	4.80645	0.239201	7	7.21673	0.359153	19	17.6793	0.87984	20	22.5895	1.12421	20	23.1564	1.15242	protein_coding	fatty	AT5G22420	fatty acid reductase 7 (FAR7); FUNCTIONS IN: oxidoreductase activity, acting on the CH-CH group of donors, binding, catalytic activity; INVOLVED IN: microsporogenesis, metabolic process; LOCATED IN: cellular_component unknown; EXPRESSED IN: petal, embryo, sepal, flower, stamen; EXPRESSED DURING: 4 anthesis, C globular stage, petal differentiation and expansion stage; CONTAINS InterPro DOMAIN/s: M…	FATTY ACID REDUCTASE 7 (FAR7)	FATTY ACID REDUCTASE 7 (FAR7)
AALP_AA6G033900	Aa_G354970	AT2G02930	gene15917	CM002874.1:2140872-2141976	0.53429	0.290366	2.33887	2.13012	0.00025	0.00743719	9	9.56273	0.88644	6	3.60484	0.334159	4	4.12385	0.38227	9	8.3744	0.776286	35	39.5316	3.66448	24	27.7876	2.57584
AALP_AA7G169500	Aa_G32910	AT4G31330	gene20883	CM002875.1:20484610-20485765	4.81568	2.55762	20.6696	2.1017	5e-05	0.00189082	135	143.441	11.1806	32	19.2258	1.49856	22	22.6812	1.76789	506	470.828	36.6989	104	117.465	9.1559	179	207.249	16.1542	protein_coding	Protein	AT4G31330	Protein of unknown function, DUF599; FUNCTIONS IN: molecular_function unknown; INVOLVED IN: biological_process unknown; LOCATED IN: endomembrane system; EXPRESSED IN: 14 plant structures; EXPRESSED DURING: LP.06 six leaves visible, LP.04 four leaves visible, 4 anthesis, petal differentiation and expansion stage, LP.08 eight leaves visible; CONTAINS InterPro DOMAIN/s: Protein of unknown function D…
AALP_AA1G001100	Aa_G211840	AT1G01070	gene10	CM002869.1:64636-67431	3.45615	2.43058	14.7118	2.08974	5e-05	0.00189082	85	90.3147	5.58424	55	33.0444	2.04316	43	44.3314	2.74105	347	322.88	19.964	178	201.047	12.4309	164	189.882	11.7406	protein_coding	nodulin	AT1G01070	UMAMIT28, USUALLY MULTIPLE ACIDS MOVE IN AND OUT TRANSPORTERS 28. nodulin MtN21-like transporter family protein. Encodes a plasma membrane-localized amino acid transporter likely involved in amino acid export in the developing seed.
AALP_AA2G002900	Aa_G616150	AT5G23020	gene3531	CM002870.1:286206-289719	17.7296	11.4406	75.1136	2.08292	5e-05	0.00189082	512	544.013	26.4505	440	264.355	12.8532	277	285.576	13.885	1426	1326.88	64.5142	1557	1758.59	85.5048	1338	1549.16	75.3219
AALP_AA6G148600	Aa_G359940	AT5G43640	gene17064	CM002874.1:12775631-12778972	0.394993	0.488117	1.63884	2.05278	0.00115	0.0256115	8	8.5002	0.637555	7	4.20565	0.315443	3	3.09289	0.231981	14	13.0268	0.977074	26	29.3664	2.20261	20	23.1564	1.73683	protein_coding	Ribosomal	AT5G43640	Ribosomal protein S19 family protein; CONTAINS InterPro DOMAIN/s: Ribosomal protein S15, eukaryotic/archaeal (InterPro:IPR005713), Ribosomal protein S19/S15 (InterPro:IPR002222), Ribosomal protein S19 conserved site (InterPro:IPR020934); BEST Arabidopsis thaliana protein match is: Ribosomal protein S19 family protein (TAIR:AT5G09500.1); Has 1807 Blast hits to 1807 proteins in 277 species: Archae …
AALP_AA4G099900	Aa_G79740	AT4G13770	gene10905	CM002872.1:9424950-9427499	21.1629	16.3949	87.4239	2.04649	5e-05	0.00189082	1091	1159.22	33.3676	882	529.911	15.2533	501	516.512	14.8676	3397	3160.87	90.9847	2675	3021.35	86.9685	2530	2929.28	84.3184
AALP_AA6G121600	Aa_G419950	AT5G45820	gene16794	CM002874.1:10007479-10009170	0.234944	0.10942	0.93777	1.99692	0.00155	0.0319721	8	8.5002	0.385555	10	6.00807	0.272516	1	1.03096	0.0467627	52	48.3854	2.19468	9	10.1653	0.46108	3	3.47345	0.15755	protein_coding	SNF1 related	AT5G45820	Encodes a CBL-interacting serine/threonine protein kinase comprised of an N-terminal kinase catalytic domain similar to SNF1/AMPK and a unique C-terminal regulatory domain. involved in response to abscisic acid	CBL-INTERACTING PROTEIN KINASE 20 (CIPK20)	PROTEIN KINASE 18 (PKS18);CBL-INTERACTING PROTEIN KINASE 20 (CIPK20);SNF1-RELATED PROTEIN KINASE 3.6 (SnRK3.6)
AALP_AA8G184700	Aa_G192840	AT5G17450	gene23835	CM002876.1:12475929-12479286	0.782604	0.792868	3.04774	1.96139	0.00125	0.0272971	6	6.37515	0.994796	11	6.60887	1.03127	2	2.06192	0.321748	21	19.5403	3.04912	11	12.4242	1.93871	23	26.6298	4.15539	protein_coding	Heavy	AT5G17450	Heavy metal transport/detoxification superfamily protein ; FUNCTIONS IN: metal ion binding; INVOLVED IN: metal ion transport; EXPRESSED IN: 14 plant structures; EXPRESSED DURING: 7 growth stages; CONTAINS InterPro DOMAIN/s: Heavy metal transport/detoxification protein (InterPro:IPR006121); BEST Arabidopsis thaliana protein match is: Heavy metal transport/detoxification superfamily protein (TAIR:A…	HEAVY METAL ASSOCIATED ISOPRENYLATED PLANT PROTEIN 21 (HIPP21)	HEAVY METAL ASSOCIATED ISOPRENYLATED PLANT PROTEIN 21 (HIPP21)
AALP_AA5G101900	Aa_G420610	AT3G47980	gene13660	CM002873.1:7560429-7562600	1.13618	0.978509	4.40514	1.95499	5e-05	0.00189082	28	29.7507	2.50997	4	2.40323	0.202752	8	8.2477	0.695831	37	34.4281	2.90459	59	66.6391	5.62212	48	55.5753	4.6887	protein_coding	Integral	AT3G47980	Integral membrane HPP family protein; FUNCTIONS IN: molecular_function unknown; INVOLVED IN: biological_process unknown; LOCATED IN: integral to membrane, chloroplast; EXPRESSED IN: root; CONTAINS InterPro DOMAIN/s: HPP (InterPro:IPR007065); BEST Arabidopsis thaliana protein match is: Integral membrane HPP family protein (TAIR:AT5G62720.1); Has 1433 Blast hits to 1433 proteins in 460 species: Arc…
AALP_AA2G015900	Aa_G321870	AT1G65860	gene3661	CM002870.1:1509319-1514614	15.6366	14.0663	60.1059	1.94258	5e-05	0.00189082	626	665.141	31.6344	236	141.79	6.74362	174	179.387	8.53176	1469	1366.89	65.0099	1063	1200.63	57.1027	1057	1223.81	58.2052	protein_coding	flavin-monooxygenase	AT1G65860	belongs to the flavin-monooxygenase (FMO) family, encodes a glucosinolate S-oxygenase that catalyzes the conversion of methylthioalkyl glucosinolates to methylsulfinylalkyl glucosinolates	FLAVIN-MONOOXYGENASE GLUCOSINOLATE S-OXYGENASE 1 (FMO GS-OX1)	FLAVIN-MONOOXYGENASE GLUCOSINOLATE S-OXYGENASE 1 (FMO GS-OX1)
AALP_AA4G246000	Aa_G15970	AT2G45660	gene12366	CM002872.1:21868515-21871077	3.41774	19.3912	12.825	1.90784	5e-05	0.00189082	22	23.3756	3.50984	37	22.2298	3.33781	22	22.6812	3.40557	95	88.3965	13.2727	83	93.7465	14.076	64	74.1004	11.1262	protein_coding	SOC1	AT2G45660	Controls flowering and is required for CO to promote flowering. It acts downstream of FT. Overexpression of (SOC1) AGL20 suppresses not only the late flowering of plants that have functional FRI and FLC alleles but also the delayed phase transitions during the vegetative stages of development. AGL20/SOC1 acts with AGL24 to promote flowering and inflorescence meristem identity.AGL20 upregulates ex…	AGAMOUS-LIKE 20 (AGL20)	AGAMOUS-LIKE 20 (AGL20);SUPPRESSOR OF OVEREXPRESSION OF CO 1 (ATSOC1);SUPPRESSOR OF OVEREXPRESSION OF CO 1 (SOC1)
AALP_AA5G023700	Aa_G675730	AT2G03710	gene12878	CM002873.1:1454866-1457488	0.465207	0.750703	1.74464	1.90699	0.00025	0.00743719	8	8.5002	0.546056	10	6.00807	0.38596	7	7.21673	0.463606	36	33.4976	2.1519	23	25.9779	1.66883	19	21.9985	1.41319	protein_coding	SEP4	AT2G03710	AGAMOUS-LIKE 3 (AGL3);SEPALLATA 4 (SEP4). This gene belongs to the family of SEP genes. It is involved in the development of sepals, petals, stamens and carpels. Additionally, it plays a central role in the determination of flower meristem and organ identity.
AALP_AA6G054400	Aa_G257180	AT4G04830	gene16122	CM002874.1:3430708-3431714	13.529	11.9506	50.6681	1.90503	5e-05	0.00189082	202	214.63	28.2152	88	52.871	6.95041	40	41.2385	5.4212	720	669.952	88.0718	121	136.667	17.9662	302	349.661	45.9664
AALP_AA6G204100	Aa_G151150	AT4G08290	gene17619	CM002874.1:19394019-19396391	3.88803	3.10485	14.4021	1.88916	5e-05	0.00189082	108	114.753	6.22413	88	52.871	2.8677	46	47.4242	2.57227	365	339.629	18.4213	177	199.917	10.8434	222	257.036	13.9415	protein_coding	nodulin	AT4G08290	UMAMIT20, USUALLY MULTIPLE ACIDS MOVE IN AND OUT TRANSPORTERS 20. nodulin MtN21-like transporter family protein
AALP_AA3G311500	Aa_G105110	AT2G14247	gene9251	CM002871.1:22964297-22964819	8.08368	8.97628	29.9299	1.8885	5e-05	0.00189082	61	64.8141	13.6408	29	17.4234	3.66694	32	32.9908	6.94327	119	110.728	23.304	88	99.3939	20.9185	187	216.512	45.5673	protein_coding	Expressed	AT2G14247	Expressed protein; FUNCTIONS IN: molecular_function unknown; INVOLVED IN: biological_process unknown; LOCATED IN: chloroplast; Has 35333 Blast hits to 34131 proteins in 2444 species: Archae - 798; Bacteria - 22429; Metazoa - 974; Fungi - 991; Plants - 531; Viruses - 0; Other Eukaryotes - 9610 (source: NCBI BLink).
AALP_AA3G009800	Aa_G52550	AT3G01840	gene6234	CM002871.1:419246-421812	1.07625	1.01895	3.98434	1.88833	5e-05	0.00189082	51	54.1888	1.72673	51	30.6411	0.976384	16	16.4954	0.525628	187	174.001	5.54458	94	106.171	3.38314	82	94.9411	3.02531	protein_coding	Protein	AT3G01840	Encodes a LysM-containing receptor-like kinase. Induction of chitin-responsive genes by chitin treatment is not blocked in the mutant.	LYSM-CONTAINING RECEPTOR-LIKE KINASE 2 (LYK2)	LYSM-CONTAINING RECEPTOR-LIKE KINASE 2 (LYK2)
AALP_AA7G044000	Aa_G213340	AT4G21850	gene19628	CM002875.1:3640506-3641449	0.925475	1.23154	3.36733	1.86334	0.00085	0.0202755	3	3.18758	0.445924	14	8.41129	1.17669	8	8.2477	1.15381	36	33.4976	4.68613	23	25.9779	3.63417	11	12.736	1.7817	protein_coding	methionine	AT4G21850	methionine sulfoxide reductase B9 (MSRB9); FUNCTIONS IN: peptide-methionine-(S)-S-oxide reductase activity; INVOLVED IN: oxidation reduction; LOCATED IN: cytosol; EXPRESSED IN: 18 plant structures; EXPRESSED DURING: 12 growth stages; CONTAINS InterPro DOMAIN/s: Methionine sulphoxide reductase B (InterPro:IPR002579), Mss4-like (InterPro:IPR011057); BEST Arabidopsis thaliana protein match is: methi…	METHIONINE SULFOXIDE REDUCTASE B9 (MSRB9)	METHIONINE SULFOXIDE REDUCTASE B9 (ATMSRB9);METHIONINE SULFOXIDE REDUCTASE B9 (MSRB9)
AALP_AA3G194800	Aa_G71250	AT3G17180	gene8084	CM002871.1:11335317-11335639	2.7239	2.53952	9.80671	1.8481	0.0023	0.043101	9	9.56273	5.24871	2	1.20161	0.659531	4	4.12385	2.26346	17	15.8183	8.68222	15	16.9421	9.29905	18	20.8407	11.4389
AALP_AA3G226500	Aa_G164580	AT3G19710	gene8401	CM002871.1:13926836-13929190	37.5345	26.4885	134.93	1.84592	5e-05	0.00189082	837	889.334	53.0005	877	526.907	31.4014	459	473.212	28.2014	1765	1642.31	97.8749	2575	2908.4	173.328	1936	2241.54	133.586	protein_coding	branched-chain	AT3G19710	Belongs to the branched-chain amino acid aminotransferase gene family. Encodes a methionine-oxo-acid transaminase. Involved in the methionine chain elongation pathway that leads to the ultimate biosynthesis of methionine-derived glucosinolates.	BRANCHED-CHAIN AMINOTRANSFERASE4 (BCAT4)	BRANCHED-CHAIN AMINOTRANSFERASE4 (BCAT4)
AALP_AA3G011300	Aa_G52400	AT3G02020	gene6249	CM002871.1:461413-464922	6.49743	6.50356	22.9415	1.82002	5e-05	0.00189082	467	496.199	10.1381	448	269.161	5.4994	183	188.666	3.85475	776	722.06	14.7528	1236	1396.03	28.5232	1080	1250.44	25.5486	protein_coding	aspartate	AT3G02020	encodes a monofunctional aspartate kinase	ASPARTATE KINASE 3 (AK3)	ASPARTATE KINASE 3 (AK3)
AALP_AA8G307800	Aa_G308770	emp	gene25066	CM002876.1:26431516-26432133	2.36221	2.00586	8.31999	1.81645	5e-05	0.00189082	14	14.8754	2.41601	41	24.6331	4.00083	4	4.12385	0.669783	58	53.9684	8.76539	36	40.6611	6.60406	51	59.0487	9.59052
AALP_AA6G018900	Aa_G624600	AT4G01440	gene15767	CM002874.1:1068500-1070266	2.25907	0.979325	7.89855	1.80586	5e-05	0.00189082	70	74.3768	4.73301	14	8.41129	0.535257	23	23.7121	1.50893	154	143.295	9.11868	88	99.3939	6.32498	112	129.676	8.25198	protein_coding	nodulin	AT4G01440	UMAMIT31, USUALLY MULTIPLE ACIDS MOVE IN AND OUT TRANSPORTERS 31 . nodulin MtN21-like transporter family protein
AALP_AA8G407500	Aa_G98050	AT5G23010	gene26063	CM002876.1:34403860-34408385	29.7131	26.5326	103.486	1.80026	5e-05	0.00189082	852	905.272	40.0405	909	546.133	24.1557	547	563.936	24.9431	2196	2043.35	90.3783	2307	2605.7	115.251	2047	2370.05	104.828
AALP_AA8G458300	Aa_G621040	AT5G62730	gene26571	CM002876.1:37791231-37794105	0.516083	1.02025	1.79347	1.79708	5e-05	0.00189082	21	22.313	0.876757	13	7.81048	0.306901	9	9.27866	0.364591	60	55.8294	2.19373	39	44.0496	1.73086	32	37.0502	1.45583	protein_coding	Major	AT5G62730	Major facilitator superfamily protein; FUNCTIONS IN: transporter activity; INVOLVED IN: oligopeptide transport; LOCATED IN: membrane; EXPRESSED IN: 19 plant structures; EXPRESSED DURING: 12 growth stages; CONTAINS InterPro DOMAIN/s: Oligopeptide transporter (InterPro:IPR000109), Major facilitator superfamily, general substrate transporter (InterPro:IPR016196); BEST Arabidopsis thaliana protein ma…
AALP_AA4G219900	Aa_G401570	AT2G43100	gene12105	CM002872.1:20395270-20396275	111.022	70.984	380.156	1.77574	5e-05	0.00189082	1898	2016.67	169.505	1734	1041.8	87.5652	877	904.154	75.9959	4512	4198.37	352.881	4657	5259.97	442.111	3550	4110.25	345.475	protein_coding	isopropylmalate	AT2G43100	isopropylmalate isomerase 2 (IPMI2); FUNCTIONS IN: hydro-lyase activity, 3-isopropylmalate dehydratase activity; INVOLVED IN: leucine biosynthetic process, metabolic process; LOCATED IN: plastid; EXPRESSED IN: 20 plant structures; EXPRESSED DURING: 10 growth stages; CONTAINS InterPro DOMAIN/s: 3-isopropylmalate dehydratase, small subunit-like (InterPro:IPR012305), Aconitase A/isopropylmalate dehy…	ISOPROPYLMALATE ISOMERASE 2 (IPMI2)	(ATLEUD1);ISOPROPYLMALATE ISOMERASE 2 (IPMI2)
AALP_AA3G292800	Aa_G77070	AT3G25190	gene9064	CM002871.1:21288834-21290817	5.90516	4.35281	20.1482	1.7706	5e-05	0.00189082	98	104.127	9.62595	65	39.0524	3.61016	47	48.4552	4.47939	293	272.633	25.2033	153	172.81	15.9752	180	208.407	19.266	protein_coding	Vacuolar	AT3G25190	The gene encodes nodulin-like21 whose transcript abundance was repressed under conditions of Fe-deficient growth. involved in cellular manganese ion homeostasis, cellular response to ethylene stimulus, cellular response to iron ion, cellular response to nitric oxide, intracellular sequestering of iron ion, manganese ion transmembrane transport, response to iron ion
AALP_AA7G199600	Aa_G609990	AT4G33420	gene21184	CM002875.1:23239597-23241679	1.43123	1.48348	4.87491	1.76812	5e-05	0.00189082	28	29.7507	1.94873	33	19.8266	1.39862	14	14.4335	0.946337	101	93.9794	5.90864	48	54.2148	3.40829	70	81.0473	5.30781	protein_coding	Peroxidase	AT4G33420	Peroxidase superfamily protein; FUNCTIONS IN: peroxidase activity, heme binding; INVOLVED IN: response to oxidative stress, oxidation reduction; EXPRESSED IN: 20 plant structures; EXPRESSED DURING: 10 growth stages; CONTAINS InterPro DOMAIN/s: Haem peroxidase (InterPro:IPR010255), Plant peroxidase (InterPro:IPR000823), Peroxidases heam-ligand binding site (InterPro:IPR019793), Haem peroxidase, pl…
AALP_AA4G028800	Aa_G74210	emp	gene10194	CM002872.1:2830004-2830609	2.08302	3.19599	7.04374	1.75766	5e-05	0.00189082	19	20.188	3.37623	8	4.80645	0.803829	12	12.3715	2.06901	50	46.5245	7.78073	43	48.5675	8.1224	27	31.2611	5.22809
AALP_AA6G089900	Aa_G310950	AT2G30766	gene16477	CM002874.1:6415242-6416287	3.20331	2.6734	10.757	1.74764	5e-05	0.00189082	45	47.8136	3.8284	79	47.4637	3.80038	24	24.7431	1.98116	88	81.8831	6.55631	107	120.854	9.67667	173	200.303	16.0381	protein_coding	unknown	AT2G30766	unknown protein; FUNCTIONS IN: molecular_function unknown; INVOLVED IN: biological_process unknown; LOCATED IN: cellular_component unknown; Has 30201 Blast hits to 17322 proteins in 780 species: Archae - 12; Bacteria - 1396; Metazoa - 17338; Fungi - 3422; Plants - 5037; Viruses - 0; Other Eukaryotes - 2996 (source: NCBI BLink).
AALP_AA8G142100	Aa_G72800	AT5G14200	gene23409	CM002876.1:9030878-9032968	103.795	70.2906	348.256	1.74642	5e-05	0.00189082	2782	2955.95	164.555	2360	1417.9	78.9333	1183	1219.63	67.8955	8125	7560.22	420.871	5367	6061.9	337.46	4444	5145.34	286.436	protein_coding	isopropylmalate	AT5G14200	The AtIMD1 is one out of 3 genes encoding the enzyme 3-isopropylmalate dehydrogenase involved in leucine biosynthesis in Arabidopsis. Its subcellular location has been targeted to plastids. Encodes methylthioalkylmalate dehydrogenase. Involved in glucosinolate biosynthesis, in methionine chain elongation.	ISOPROPYLMALATE DEHYDROGENASE 1 (IMD1)	ISOPROPYLMALATE DEHYDROGENASE 1 (IMD1);ARABIDOPSIS ISOPROPYLMALATE DEHYDROGENASE 1 (ATIMD1)
AALP_AA5G241400	Aa_G175670	AT3G58990	gene15055	CM002873.1:19634698-19635593	40.4976	47.202	135.483	1.7422	5e-05	0.00189082	618	656.641	63.938	584	350.871	34.1648	233	240.214	23.39	1044	971.431	94.5895	1421	1604.98	156.279	1380	1597.79	155.579	protein_coding	isopropylmalate	AT3G58990	isopropylmalate isomerase 1 (IPMI1); FUNCTIONS IN: hydro-lyase activity, 3-isopropylmalate dehydratase activity; INVOLVED IN: leucine biosynthetic process, metabolic process; LOCATED IN: plastid; EXPRESSED IN: 19 plant structures; EXPRESSED DURING: 9 growth stages; CONTAINS InterPro DOMAIN/s: 3-isopropylmalate dehydratase, small subunit-like (InterPro:IPR012305), Aconitase A/isopropylmalate dehyd…	ISOPROPYLMALATE ISOMERASE 1 (IPMI1)	ISOPROPYLMALATE ISOMERASE 1 (IPMI1)
AALP_AA1G111500	Aa_G226610	AT1G16410	gene1114	CM002869.1:6034311-6036654	83.4757	78.3715	275.577	1.72303	5e-05	0.00189082	2525	2682.88	108.967	3139	1885.93	76.5985	1549	1596.96	64.8617	6467	6017.47	244.404	6897	7789.99	316.396	5655	6547.46	265.93
AALP_AA5G090400	Aa_G88810	emp	gene13545	CM002873.1:6697006-6698175	4.10582	7.88224	13.4892	1.71606	5e-05	0.00189082	60	63.7515	4.45075	64	38.4516	2.68446	72	74.2293	5.18225	203	188.889	13.1871	184	207.824	14.509	158	182.935	12.7715
AALP_AA4G149800	Aa_G249340	AT2G37460	gene11404	CM002872.1:14732272-14734742	5.69999	4.43889	18.5718	1.70408	5e-05	0.00189082	210	223.13	12.1219	65	39.0524	2.12159	51	52.5791	2.85645	534	496.881	26.9939	179	202.176	10.9836	282	326.505	17.7379	protein_coding	nodulin	AT2G37460	UMAMIT12, USUALLY MULTIPLE ACIDS MOVE IN AND OUT TRANSPORTERS 12. nodulin MtN21-like transporter family protein
AALP_AA4G084000	Aa_G514000	jgi891529,	gene10746	CM002872.1:7389475-7389880	21.7292	34.3308	70.3672	1.69527	5e-05	0.00189082	71	75.4393	24.9697	101	60.6815	20.085	59	60.8268	20.133	109	101.423	33.5701	153	172.81	57.1983	314	363.555	120.333
AALP_AA3G167700	Aa_G1380	AT3G14940	gene7813	CM002871.1:9348500-9352280	3.00723	1.44561	9.68454	1.68725	5e-05	0.00189082	196	208.255	5.20153	107	64.2863	1.60566	86	88.6627	2.2145	451	419.651	10.4815	236	266.556	6.6577	412	477.021	11.9144	protein_coding	phosphoenolpyruvate	AT3G14940	Encodes a cytosolic phosphoenolpyruvate carboxylase (PEPC) that has activity when expressed in E.coli. Its mRNA is most abundantly expressed in roots and siliques. PPC3 belongs to the plant-type PEPC family. It can form an enzymatically active complex with a castor bean ortholog of PPC4, which encodes a bacterial-type PEPC.	PHOSPHOENOLPYRUVATE CARBOXYLASE 3 (PPC3)	PHOSPHOENOLPYRUVATE CARBOXYLASE 3 (PPC3);PHOSPHOENOLPYRUVATE CARBOXYLASE 3 (ATPPC3)
AALP_AA2G131700	Aa_G189590	AT1G70260	gene4819	CM002870.1:19456020-19458603	16.29	4.88771	52.4025	1.68564	5e-05	0.00189082	520	552.513	27.1766	360	216.29	10.6387	218	224.75	11.0548	1712	1593	78.3551	752	849.366	41.7779	651	753.74	37.0744	protein_coding	nodulin	AT1G70260	UMAMIT36, USUALLY MULTIPLE ACIDS MOVE IN AND OUT TRANSPORTERS 36. nodulin MtN21-like transporter family protein
AALP_AA8G070300	Aa_G495790	AT5G07460	gene22691	CM002876.1:4314720-4316091	29.1584	17.8942	93.6569	1.68348	5e-05	0.00189082	288	306.007	47.2053	220	132.177	20.39	125	128.87	19.8798	725	674.605	104.066	512	578.292	89.2085	491	568.489	87.6962	protein_coding	peptidemethionine	AT5G07460	ubiquitous enzyme that repairs oxidatively damaged proteins. Methionine sulfoxide reductase activity. Mutant lacking reductase activity showed increased protein oxidation, nitration and glycation of specific amino acid residues during darkness.	PEPTIDEMETHIONINE SULFOXIDE REDUCTASE 2 (PMSR2)	ARABIDOPSIS THALIANA METHIONINE SULFOXIDE REDUCTASE 2 (ATMSRA2);PEPTIDEMETHIONINE SULFOXIDE REDUCTASE 2 (PMSR2)
AALP_AA6G096800	Aa_G102300	Bra015652,	gene16546	CM002874.1:7362201-7363380	0.63366	1.7108	2.03085	1.6803	0.00085	0.0202755	8	8.5002	0.758808	11	6.60887	0.58997	6	6.18577	0.5522	22	20.4708	1.82741	30	33.8843	3.02483	12	13.8938	1.24029
AALP_AA5G225500	Aa_G98610	AT4G31910	gene14896	CM002873.1:18602106-18604901	0.474723	0.563945	1.51281	1.67207	0.0002	0.00621968	8	8.5002	0.42459	11	6.60887	0.330117	13	13.4025	0.669463	29	26.9842	1.34788	34	38.4022	1.91821	22	25.472	1.27234	protein_coding	HXXXD-type	AT4G31910	HXXXD-type acyl-transferase family protein; FUNCTIONS IN: transferase activity, transferring acyl groups other than amino-acyl groups, transferase activity; INVOLVED IN: biological_process unknown; LOCATED IN: nucleus; EXPRESSED IN: 9 plant structures; EXPRESSED DURING: 6 growth stages; CONTAINS InterPro DOMAIN/s: Transferase (InterPro:IPR003480); BEST Arabidopsis thaliana protein match is: HXXXD…
AALP_AA6G181000	Aa_G35170	AT4G12030	gene17388	CM002874.1:16415652-16417715	10.5183	7.7741	33.4318	1.66832	5e-05	0.00189082	276	293.257	16.6686	230	138.186	7.85438	120	123.715	7.03191	458	426.164	24.2229	615	694.628	39.4822	556	643.747	36.5902	protein_coding	bile	AT4G12030	Required for the biosynthesis of methionine-derived glucosinolates. Involved in the transport of 2-keto acids between chloroplasts and the cytosol.	BILE ACID TRANSPORTER 5 (BAT5)	BILE ACID TRANSPORTER 5 (BAT5);BILE ACID:SODIUM SYMPORTER FAMILY PROTEIN 5 (BASS5)
AALP_AA3G233700	Aa_G800570	AT3G20450	gene8473	CM002871.1:14486754-14487325	2.12222	5.14852	6.72432	1.66382	0.00035	0.0098411	8	8.5002	2.15864	19	11.4153	2.89894	5	5.15481	1.30907	19	17.6793	4.48969	27	30.4958	7.74447	27	31.2611	7.93881	protein_coding	B-cell	AT3G20450	B-cell receptor-associated protein 31-like ; FUNCTIONS IN: molecular_function unknown; INVOLVED IN: intracellular protein transport; LOCATED IN: endomembrane system, integral to membrane, endoplasmic reticulum; EXPRESSED IN: 8 plant structures; EXPRESSED DURING: 4 anthesis, petal differentiation and expansion stage; CONTAINS InterPro DOMAIN/s: B-cell receptor-associated 31-like (InterPro:IPR00841…
AALP_AAs67696U000700	Aa_G85590	emp	gene28552	KL978311.1:155135-158904	0.242368	0.186966	0.765964	1.66008	0.0002	0.00621968	24	25.5006	0.483053	6	3.60484	0.0682858	9	9.27866	0.175764	86	80.0221	1.51584	14	15.8127	0.299536	22	25.472	0.482511
AALP_AA1G215700	Aa_G93360	AT1G19630	gene2156	CM002869.1:14866536-14869089	7.69803	7.20377	24.1781	1.65114	5e-05	0.00189082	252	267.756	13.3845	162	97.3307	4.86532	94	96.9104	4.84431	767	713.685	35.6753	251	283.498	14.1714	392	453.865	22.6876	protein_coding	cytochrome	AT1G19630	CYTOCHROME P450, FAMILY 722, SUBFAMILY A, POLYPEPTIDE 1 (CYP722A1). member of CYP722A. involved in brassinosteroid biosynthetic process, brassinosteroid homeostasis, multicellular organism development, sterol metabolic process. expressed during petal differentiation and expansion stage
AALP_AA4G100000	Aa_G79730	AT4G13770	gene10906	CM002872.1:9434332-9436159	76.1335	60.0364	237.217	1.6396	5e-05	0.00189082	2438	2590.44	115.635	2293	1377.65	61.4973	1114	1148.49	51.2679	6160	5731.81	255.864	4630	5229.47	233.44	4302	4980.93	222.346	protein_coding	cytochrome	AT4G13770	CYTOCHROME P450, FAMILY 83, SUBFAMILY A, POLYPEPTIDE 1", CYP83A1, REDUCED EPIDERMAL FLUORESCENCE 2, REF2. Encodes a cytochrome p450 enzyme that catalyzes the initial conversion of aldoximes to thiohydroximates in the synthesis of glucosinolates not derived from tryptophan. Also has a role in auxin homeostasis.
AALP_AA8G152400	Aa_G450400	AT5G14940	gene23512	CM002876.1:9747621-9750416	1.08834	1.24414	3.38733	1.63802	5e-05	0.00189082	28	29.7507	1.63598	27	16.2218	0.89203	13	13.4025	0.737	77	71.6477	3.93988	52	58.7327	3.22969	47	54.4174	2.9924	protein_coding	Major	AT5G14940	Major facilitator superfamily protein; FUNCTIONS IN: amino acid transmembrane transporter activity, transporter activity; INVOLVED IN: oligopeptide transport, response to nematode; LOCATED IN: membrane; EXPRESSED IN: 17 plant structures; EXPRESSED DURING: 9 growth stages; CONTAINS InterPro DOMAIN/s: Oligopeptide transporter (InterPro:IPR000109), Major facilitator superfamily, general substrate tr…
AALP_AA4G066000	Aa_G581500	AT1G49470	gene10566	CM002872.1:5796876-5798061	4.95727	4.56143	15.3709	1.63258	5e-05	0.00189082	109	115.815	7.95408	87	52.2702	3.58987	47	48.4552	3.32786	309	287.521	19.7467	140	158.127	10.86	195	225.775	15.506	protein_coding	Family	AT1G49470	Family of unknown function (DUF716) ; FUNCTIONS IN: molecular_function unknown; INVOLVED IN: biological_process unknown; LOCATED IN: endomembrane system; EXPRESSED IN: 20 plant structures; EXPRESSED DURING: 10 growth stages; CONTAINS InterPro DOMAIN/s: Protein of unknown function DUF716 (InterPro:IPR006904); BEST Arabidopsis thaliana protein match is: Family of unknown function (DUF716) (TAIR:AT1…
AALP_AA6G151800	Aa_G32610	AT5G43180	gene17096	CM002874.1:13117463-13118808	2.17524	1.19032	6.74186	1.63197	5e-05	0.00189082	29	30.8132	3.09392	26	15.621	1.56849	18	18.5573	1.86332	97	90.2575	9.06266	40	45.179	4.53638	57	65.9956	6.62655	protein_coding	Protein	AT5G43180	Protein of unknown function, DUF599; FUNCTIONS IN: molecular_function unknown; INVOLVED IN: biological_process unknown; LOCATED IN: endomembrane system; EXPRESSED IN: 10 plant structures; EXPRESSED DURING: LP.04 four leaves visible, 4 anthesis, petal differentiation and expansion stage; CONTAINS InterPro DOMAIN/s: Protein of unknown function DUF599 (InterPro:IPR006747); BEST Arabidopsis thaliana …
AALP_AA1G162300	Aa_G135880	AT2G02040	gene1622	CM002869.1:10097776-10099974	21.0348	18.5011	65.1026	1.62994	5e-05	0.00189082	830	881.896	36.4988	502	301.605	12.4824	331	341.248	14.1231	1663	1547.4	64.0419	1333	1505.59	62.3114	1439	1666.1	68.9544
AALP_AA4G068200	Aa_G453640	AT5G38940	gene10588	CM002872.1:6034391-6035431	6.3639	6.02141	19.6464	1.62628	5e-05	0.00189082	87	92.4397	8.37369	118	70.8952	6.42207	46	47.4242	4.29595	259	240.997	21.8308	171	193.14	17.4957	187	216.512	19.6128				RmlC-like cupins superfamily protein; FUNCTIONS IN: manganese ion binding, nutrient reservoir activity; INVOLVED IN: response to salt stress; LOCATED IN: cell wall; EXPRESSED IN: fruit, root;
AALP_AA1G022200	Aa_G6850	AT1G02900	gene221	CM002869.1:1031817-1032189	7.47481	2.54742	22.792	1.60842	5e-05	0.00189082	28	29.7507	11.7269	16	9.6129	3.78914	17	17.5264	6.9084	63	58.6208	23.1067	33	37.2727	14.6919	67	77.5738	30.5774	protein_coding	rapid	AT1G02900	RAPID ALKALINIZATION FACTOR 1 (RALF1). Member of a diversely expressed predicted peptide family showing sequence similarity to tobacco Rapid Alkalinization Factor (RALF), and is believed to play an essential role in the physiology of Arabidopsis. Consists of a single exon and is characterized by a conserved C-terminal motif and N-terminal signal peptide. Mediates Ca2+-dependent signaling.
AALP_AA1G228400	Aa_G60750	AT1G21120	gene2283	CM002869.1:15803259-15804854	0.423237	0.531912	1.28553	1.60282	0.0016	0.0328164	8	8.5002	0.512908	2	1.20161	0.0725061	11	11.3406	0.684298	54	50.2464	3.0319	8	9.03581	0.545226	4	4.63127	0.279454
AALP_AA6G052100	Aa_G320680	AT4G04610	gene16099	CM002874.1:3257858-3259703	35.2808	22.6851	106.283	1.59096	5e-05	0.00189082	1234	1311.16	61.0701	941	565.359	26.3329	384	395.889	18.4395	3273	3045.49	141.851	1383	1562.06	72.7567	1933	2238.06	104.243	protein_coding	APS	AT4G04610	Encodes a protein disulfide isomerase-like (PDIL) protein, a member of a multigene family within the thioredoxin (TRX) superfamily. This protein also belongs to the adenosine 5'-phosphosulfate reductase-like (APRL) group.	APS REDUCTASE 1 (APR1)	APS REDUCTASE 1 (APR1); (ATAPR1);PAPS REDUCTASE HOMOLOG 19 (PRH19); (APR)
AALP_AA6G347600	Aa_G421580	AT5G38780	gene19054	CM002874.1:35582930-35585708	0.608139	0.758672	1.82323	1.58403	0.00075	0.0183955	7	7.43768	0.47509	18	10.8145	0.690789	10	10.3096	0.658539	13	12.0964	0.772669	20	22.5895	1.44293	44	50.944	3.2541	protein_coding	S-adenosyl-L-methionine-dependent	AT5G38780	S-adenosyl-L-methionine-dependent methyltransferases superfamily protein; FUNCTIONS IN: S-adenosylmethionine-dependent methyltransferase activity, methyltransferase activity; INVOLVED IN: biological_process unknown; LOCATED IN: cellular_component unknown; EXPRESSED IN: 7 plant structures; EXPRESSED DURING: LP.06 six leaves visible, LP.04 four leaves visible, 4 anthesis, petal differentiation and …
AALP_AA5G054100	Aa_G185360	AT3G28500	gene13182	CM002873.1:3642086-3642731	216.565	319.228	648.886	1.58316	5e-05	0.00189082	1336	1419.53	216.022	2298	1380.65	210.105	1425	1469.12	223.568	4457	4147.19	631.112	3822	4316.86	656.931	3738	4327.92	658.616	protein_coding	60S	AT3G28500	60S acidic ribosomal protein family; FUNCTIONS IN: structural constituent of ribosome; INVOLVED IN: translational elongation; LOCATED IN: cytosol, cytosolic ribosome, ribosome, plasma membrane; EXPRESSED IN: 20 plant structures; EXPRESSED DURING: 11 growth stages; CONTAINS InterPro DOMAIN/s: Ribosomal protein 60S (InterPro:IPR001813); BEST Arabidopsis thaliana protein match is: 60S acidic ribosom…
AALP_AA7G098900	Aa_G69730	AT4G26530	gene20177	CM002875.1:10178252-10180187	0.719046	1.72021	2.15259	1.58191	0.00025	0.00743719	23	24.4381	1.28529	7	4.20565	0.22119	12	12.3715	0.650663	57	53.0379	2.78945	31	35.0137	1.8415	30	34.7345	1.82681	protein_coding	Aldolase	AT4G26530	Aldolase superfamily protein; FUNCTIONS IN: fructose-bisphosphate aldolase activity; INVOLVED IN: glycolysis, metabolic process; LOCATED IN: chloroplast; EXPRESSED IN: 18 plant structures; EXPRESSED DURING: 11 growth stages; CONTAINS InterPro DOMAIN/s: Aldolase-type TIM barrel (InterPro:IPR013785), Fructose-bisphosphate aldolase, class-I (InterPro:IPR000741); BEST Arabidopsis thaliana protein mat…	FRUCTOSE-BISPHOSPHATE ALDOLASE 5 (FBA5)	FRUCTOSE-BISPHOSPHATE ALDOLASE 5 (FBA5); (ATFBA5)
AALP_AA3G372900	Aa_G194690	AT5G36160	gene9865	CM002871.1:27769926-27772161	87.3673	61.2414	260.654	1.57697	5e-05	0.00189082	2385	2534.12	129.353	2405	1444.94	73.7563	1121	1155.71	58.9926	6735	6266.84	319.888	4351	4914.35	250.851	3574	4138.04	211.224
AALP_AAs58598U000100	Aa_G950580	emp	gene27914	KL972980.1:759-1295	3.7866	1.16389	11.187	1.56285	0.00015	0.00487668	24	25.5006	7.11775	15	9.0121	2.51546	6	6.18577	1.72658	20	18.6098	5.19438	50	56.4738	15.763	39	45.1549	12.6037
AALP_AA8G072600	Aa_G76360	AT5G07690	gene22714	CM002876.1:4435806-4437612	13.1861	8.3328	38.9064	1.56099	5e-05	0.00189082	314	333.633	15.8232	428	257.145	12.1956	236	243.307	11.5393	708	658.786	31.2443	834	941.983	44.6754	743	860.259	40.7995	protein_coding	myb	AT5G07690	Encodes a putative transcription factor MYB DOMAIN PROTEIN 29 (MYB29);PRODUCTION OF METHIONINE-DERIVED GLUCOSINOLATE 2 (PMG2);MYB DOMAIN PROTEIN 29 (ATMYB29). Involved in cell differentiation, cellular response to sulfur starvation, induced systemic resistance, regulation of glucosinolate biosynthetic process, regulation of transcription from RNA polymerase II promoter, regulation of transcriptio…
AALP_AA8G046900	Aa_G170580	AT5G05280	gene22457	CM002876.1:2895770-2896925	1.98474	1.4422	5.85183	1.55993	5e-05	0.00189082	29	30.8132	2.18276	44	26.4355	1.87265	26	26.805	1.89882	99	92.1184	6.52552	62	70.0275	4.96064	74	85.6785	6.06933	protein_coding	RING/U-box	AT5G05280	RING/U-box superfamily protein; DAF, DEFECTIVE IN ANTHER DEHISCENCE1- ( DAD1-) ACTIVATING FACTOR. involved in anther dehiscence, pollen development, protein ubiquitination, regulation of jasmonic acid biosynthetic process, stamen development. FUNCTIONS IN: zinc ion binding; CONTAINS InterPro DOMAIN/s: Zinc finger, RING-type (InterPro:IPR001841), Zinc finger, C3HC4 RING-type (InterPro:IPR018957); …
AALP_AA7G047100	Aa_G117440	AT4G21990	gene19659	CM002875.1:3964360-3966296	13.7515	8.16988	40.3206	1.55193	5e-05	0.00189082	563	598.202	27.5964	280	168.226	7.76063	124	127.839	5.89751	1976	1838.65	84.8209	260	293.664	13.5474	423	489.757	22.5936	protein_coding	APS	AT4G21990	Encodes a protein disulfide isomerase-like (PDIL) protein, a member of a multigene family within the thioredoxin (TRX) superfamily. This protein also belongs to the adenosine 5'-phosphosulfate reductase-like (APRL) group.	APS REDUCTASE 3 (APR3)	APS REDUCTASE 3 (APR3); (ATAPR3);PAPS REDUCTASE HOMOLOG 26 (PRH26); (PRH-26)
AALP_AA3G262500	Aa_G51850	AT3G22961	gene8761	CM002871.1:17455293-17456439	0.59837	0.392817	1.75201	1.5499	0.00105	0.023866	9	9.56273	0.683859	19	11.4153	0.816344	4	4.12385	0.294909	25	23.2622	1.66355	25	28.2369	2.0193	19	21.9985	1.57318	protein_coding	Paired	AT3G22961	Paired amphipathic helix (PAH2) superfamily protein; FUNCTIONS IN: molecular_function unknown; INVOLVED IN: regulation of transcription, DNA-dependent; LOCATED IN: nucleus; CONTAINS InterPro DOMAIN/s: Paired amphipathic helix (InterPro:IPR003822); BEST Arabidopsis thaliana protein match is: Paired amphipathic helix (PAH2) superfamily protein (TAIR:AT3G24093.1); Has 30201 Blast hits to 17322 prote…
AALP_AA5G246800	Aa_G271270	AT3G59220	gene15109	CM002873.1:20033387-20035045	2.50487	3.01567	7.32601	1.54829	5e-05	0.00189082	69	73.3143	5.35626	20	12.0161	0.877885	17	17.5264	1.28046	162	150.739	11.0128	56	63.2506	4.62102	75	86.8364	6.34417	protein_coding	pirin	AT3G59220	PIRIN (PRN) encodes a cupin-domain containing protein that is similar to pirins which interact with a CCAAT box binding transcription factor. The protein interacts with GPA1 (G protein alpha-subunit) in vitro. Mutants in the gene are affected in germination and early seedling development. Involved in response to abscisic acid, response to low fluence blue light stimulus by blue low-fluence system
AALP_AA8G472700	Aa_G268410	AT5G64170	gene26715	CM002876.1:38501996-38506243	0.800417	0.629086	2.3406	1.54806	5e-05	0.00189082	115	122.19	2.04119	17	10.2137	0.17062	11	11.3406	0.189444	400	372.196	6.21752	17	19.2011	0.320754	25	28.9455	0.483533	protein_coding	dentin	AT5G64170	LNK1, NIGHT LIGHT-INDUCIBLE AND CLOCK-REGULATED 1. dentin sialophosphoprotein-related; FUNCTIONS IN: molecular_function unknown; INVOLVED IN: biological_process unknown; LOCATED IN: cellular_component unknown; EXPRESSED IN: 17 plant structures; EXPRESSED DURING: 9 growth stages; BEST Arabidopsis thaliana protein match is: unknown protein (TAIR:AT3G54500.2); Has 181 Blast hits to 169 proteins in 4…
AALP_AA2G194900	Aa_G348800	AT1G75280	gene5451	CM002870.1:24380365-24382240	7.17761	6.77713	20.8559	1.53888	5e-05	0.00189082	172	182.754	12.2526	124	74.5	4.99479	62	63.9196	4.28543	584	543.406	36.4321	176	198.788	13.3275	165	191.04	12.8081	protein_coding	NmrA-like	AT1G75280	isoflavone reductase, putative, identical to SP:P52577 Isoflavone reductase homolog P3 (EC 1.3.1.-) {Arabidopsis thaliana}; contains Pfam profile PF02716: isoflavone reductase. Involved in response to oxidative stress.
AALP_AA6G054300	Aa_G257190	AT4G04830	gene16121	CM002874.1:3423178-3424263	8.26049	4.41711	23.9517	1.53583	5e-05	0.00189082	117	124.315	17.4271	53	31.8427	4.46386	20	20.6192	2.8905	336	312.644	43.8279	54	60.9917	8.5501	120	138.938	19.477	protein_coding	methionine	AT4G04830	methionine sulfoxide reductase B5 (MSRB5); FUNCTIONS IN: peptide-methionine-(S)-S-oxide reductase activity; INVOLVED IN: oxidation reduction; LOCATED IN: cytosol; EXPRESSED IN: 24 plant structures; EXPRESSED DURING: 14 growth stages; CONTAINS InterPro DOMAIN/s: Methionine sulphoxide reductase B (InterPro:IPR002579), Mss4-like (InterPro:IPR011057); BEST Arabidopsis thaliana protein match is: methi…	METHIONINE SULFOXIDE REDUCTASE B5 (MSRB5)	METHIONINE SULFOXIDE REDUCTASE B5 (MSRB5);METHIONINE SULFOXIDE REDUCTASE B5 (ATMSRB5)
AALP_AA7G223300	Aa_G395530	AT4G35180	gene21421	CM002875.1:25010101-25012163	1.345	1.25226	3.89766	1.535	5e-05	0.00189082	55	58.4389	2.67764	27	16.2218	0.743274	13	13.4025	0.614096	118	109.798	5.03088	58	65.5096	3.00162	69	79.8894	3.66049	protein_coding	LYS/HIS	AT4G35180	LYS/HIS transporter 7 (LHT7); CONTAINS InterPro DOMAIN/s: Amino acid transporter, transmembrane (InterPro:IPR013057); BEST Arabidopsis thaliana protein match is: Transmembrane amino acid transporter family protein (TAIR:AT1G47670.1); Has 1572 Blast hits to 1571 proteins in 189 species: Archae - 0; Bacteria - 36; Metazoa - 144; Fungi - 199; Plants - 1047; Viruses - 0; Other Eukaryotes - 146 (sourc…	LYS/HIS TRANSPORTER 7 (LHT7)	LYS/HIS TRANSPORTER 7 (LHT7)
AALP_AA1G041500	Aa_G477790	AT1G04770	gene414	CM002869.1:2052565-2054050	10.3254	5.94196	29.9194	1.53488	5e-05	0.00189082	327	347.446	23.1792	95	57.0766	3.80777	58	59.7958	3.98917	975	907.227	60.524	144	162.644	10.8505	238	275.561	18.3835	protein_coding	Tetratricopeptide	AT1G04770	Tetratricopeptide repeat (TPR)-like superfamily protein; FUNCTIONS IN: binding; INVOLVED IN: biological_process unknown, involved in chloroplast organization; EXPRESSED IN: 23 plant structures; EXPRESSED DURING: 13 growth stages; CONTAINS InterPro DOMAIN/s: Tetratricopeptide TPR-1 (InterPro:IPR001440), Tetratricopeptide-like helical (InterPro:IPR011990), Tetratricopeptide repeat-containing (Inter…
AALP_AAs59709U000100	Aa_G915380	AT1G32010	gene30462	KL993169.1:0-1710	2.18407	2.51776	6.30619	1.52975	5e-05	0.00189082	52	55.2513	3.55613	26	15.621	1.00541	30	30.9289	1.99067	122	113.52	7.30644	48	54.2148	3.48941	109	126.202	8.12272
AALP_AA8G044000	Aa_G303950	AT5G04950	gene22428	CM002876.1:2725230-2726575	10.3263	5.02606	29.7935	1.52868	5e-05	0.00189082	362	384.634	24.0019	90	54.0726	3.37423	56	57.7339	3.6027	673	626.219	39.0772	317	358.044	22.3426	387	448.076	27.9607	protein_coding	nicotianamine	AT5G04950	Encodes a nicotianamide synthase.	NICOTIANAMINE SYNTHASE 1 (NAS1)	ARABIDOPSIS THALIANA NICOTIANAMINE SYNTHASE 1 (ATNAS1);NICOTIANAMINE SYNTHASE 1 (NAS1)
AALP_AA6G147200	Aa_G756670	AT5G43860	gene17050	CM002874.1:12687582-12689648	1.58174	1.40742	4.54804	1.52373	5e-05	0.00189082	30	31.8758	2.24626	35	21.0282	1.48184	14	14.4335	1.01711	111	103.284	7.27836	40	45.179	3.18373	39	45.1549	3.18203	protein_coding	chlorophyllase	AT5G43860	Encodes a chlorophyllase, the first enzyme in chlorophyll degradation. It catalyzes the hydrolysis of the ester bond to chlorophyllide and phytol. AtCLH2 has a typical signal sequence for the chloroplast. Gene expression does not respond to methyljasmonate, a known promoter of senescence and chlorophyll degradation.	CHLOROPHYLLASE 2 (CLH2)	ARABIDOPSIS THALIANA CHLOROPHYLLASE 2 (ATCLH2);CHLOROPHYLLASE 2 (CLH2)
AALP_AA5G229000	Aa_G526200	AT3G58360	gene14931	CM002873.1:18813646-18815578	0.886987	4.1907	2.54412	1.52018	5e-05	0.00189082	18	19.1255	0.746731	49	29.4395	1.14943	19	19.5883	0.764801	70	65.1342	2.54309	58	65.5096	2.55774	56	64.8378	2.53151				TRAF-like family protein; CONTAINS InterPro DOMAIN/s: TRAF-like (InterPro:IPR008974), MATH (InterPro:IPR002083); BEST Arabidopsis thaliana protein match is: RESTRICTED TEV MOVEMENT 3 (TAIR:AT3G58350.1)
AALP_AAs74350U000200	Aa_G365890	AT1G56430	gene27424	KL969011.1:54365-55620	34.3463	22.0853	96.974	1.49744	5e-05	0.00189082	1070	1136.9	72.8965	314	188.653	12.0962	273	281.453	18.0463	2038	1896.34	121.59	901	1017.66	65.2507	1402	1623.26	104.081	protein_coding	nicotianamine	AT1G56430	Encodes a protein with nicotianamine synthase activity.	NICOTIANAMINE SYNTHASE 4 (NAS4)	ARABIDOPSIS THALIANA NICOTIANAMINE SYNTHASE 4 (ATNAS4);NICOTIANAMINE SYNTHASE 4 (NAS4)
AALP_AA1G148300	Aa_G398320	AT1G13470	gene1482	CM002869.1:8870923-8872328	1.20637	1.06617	3.39024	1.49072	5e-05	0.00189082	38	40.376	2.66208	7	4.20565	0.277288	10	10.3096	0.679737	86	80.0221	5.27604	36	40.6611	2.68088	29	33.5767	2.21379	protein_coding	Protein	AT1G13470	Protein of unknown function (DUF1262); CONTAINS InterPro DOMAIN/s: Protein of unknown function DUF1262 (InterPro:IPR010683); BEST Arabidopsis thaliana protein match is: Protein of unknown function (DUF1262) (TAIR:AT1G13520.1); Has 101 Blast hits to 94 proteins in 9 species: Archae - 0; Bacteria - 0; Metazoa - 0; Fungi - 0; Plants - 101; Viruses - 0; Other Eukaryotes - 0 (source: NCBI BLink).
AALP_AA3G297000	Aa_G328990	AT3G25620	gene9106	CM002871.1:21763044-21766143	5.73348	6.01006	15.7841	1.46099	5e-05	0.00189082	261	277.319	9.37608	193	115.956	3.92043	112	115.468	3.90393	601	559.224	18.9072	341	385.151	13.0219	394	456.18	15.4233	protein_coding	ABC-2	AT3G25620	ABC-2 type transporter family protein; FUNCTIONS IN: ATPase activity, coupled to transmembrane movement of substances; LOCATED IN: chloroplast, membrane; EXPRESSED IN: 17 plant structures; EXPRESSED DURING: 9 growth stages; CONTAINS InterPro DOMAIN/s: ATPase, AAA+ type, core (InterPro:IPR003593), ABC transporter-like (InterPro:IPR003439), ABC transporter, conserved site (InterPro:IPR017871), ABC-…	ATP-BINDING CASSETTE G21 (ABCG21)	ATP-BINDING CASSETTE G21 (ABCG21)
AALP_AA3G236600	Aa_G242890	AT3G20370	gene8502	CM002871.1:14714608-14716029	0.783992	0.601053	2.13812	1.44743	0.0012	0.0264447	21	22.313	1.70769	2	1.20161	0.0919635	7	7.21673	0.552321	21	19.5403	1.49548	20	22.5895	1.72885	36	41.6815	3.19002				TRAF-like family protein; FUNCTIONS IN: molecular_function unknown; INVOLVED IN: biological_process unknown; located in extracellular region, membrane, plasmodesma, expressed during seedling development stage, expressed in cotyledon, hypocotyl, root, shoot apex, shoot system, vascular leaf
AALP_AA4G041600	Aa_G166390	AT1G49100	gene10322	CM002872.1:3735062-3738345	0.403022	0.829001	1.09311	1.43951	0.00105	0.023866	11	11.6878	0.448308	21	12.6169	0.483947	7	7.21673	0.276812	28	26.0537	0.99934	27	30.4958	1.16973	25	28.9455	1.11026				Leucine-rich repeat protein kinase family protein; FUNCTIONS IN: kinase activity; INVOLVED IN: protein amino acid phosphorylation; LOCATED IN: endomembrane system; CONTAINS InterPro DOMAIN/s: Protein kinase, ATP binding site (InterPro:IPR017441), Serine/threonine-protein kinase domain (InterPro:IPR002290),
AALP_AA1G116100	Aa_G479240	emp	gene1160	CM002869.1:6330444-6332708	30.7143	24.7376	83.22	1.43802	5e-05	0.00189082	289	307.07	74.6168	72	43.2581	10.5115	28	28.8669	7.01455	781	726.712	176.588	93	105.041	25.5246	169	195.671	47.5473
AALP_AAs50914U000200	Aa_G448600	AT4G15680	gene29273	KL983843.1:25322-25981	1.87481	0.924597	5.0573	1.43162	0.00015	0.00487668	16	17.0004	2.50804	18	10.8145	1.59544	10	10.3096	1.52096	43	40.011	5.90275	30	33.8843	4.99888	25	28.9455	4.27027
AALP_AA6G040800	Aa_G189140	AT4G03050	gene15986	CM002874.1:2503062-2505778	45.098	31.1618	121.071	1.42472	5e-05	0.00189082	2536	2694.56	72.4122	2074	1246.07	33.4863	1061	1093.85	29.3955	6287	5849.99	157.209	3520	3975.75	106.842	3187	3689.97	99.1621	protein_coding	AOP3	AT4G03050	AOP3. Transcriptional silent in leaf tissues of ecotype Col. The transcribed allele in ecotype Ler encodes a 2-oxoglutarate-dependent dioxygenase which is involved in glucosinolate biosynthesis. The natural variation in this locus explains the diversification of hydroxyalkyl glucosinolates among different ecotypes of Arabidopsis.
AALP_AA8G098800	Aa_G98340	AT5G10580	gene22976	CM002876.1:5978513-5979924	2.93549	1.50492	7.8565	1.42029	5e-05	0.00189082	35	37.1884	3.81336	33	19.8266	2.03305	28	28.8669	2.96006	107	99.5623	10.2093	60	67.7685	6.94909	54	62.5222	6.41112	protein_coding	Protein	AT5G10580	Protein of unknown function, DUF599; FUNCTIONS IN: molecular_function unknown; INVOLVED IN: biological_process unknown; LOCATED IN: endomembrane system; EXPRESSED IN: hypocotyl, root, flower; EXPRESSED DURING: petal differentiation and expansion stage; CONTAINS InterPro DOMAIN/s: Protein of unknown function DUF599 (InterPro:IPR006747); BEST Arabidopsis thaliana protein match is: Protein of unknow…
AALP_AA8G096400	Aa_G356460	AT5G10170	gene22952	CM002876.1:5834924-5838595	11.7343	6.60529	31.2601	1.41359	5e-05	0.00189082	496	527.013	21.7713	222	133.379	5.51	186	191.759	7.92171	1057	983.527	40.6303	563	635.895	26.2693	562	650.694	26.8807	protein_coding	myo-inositol-1-phosphate	AT5G10170	myo-inositol-1-phosphate synthase isoform 3.Expressed in leaf, root and silique. Immunolocaliazation experiments with an antibody recognizing MIPS1, MIPS2, and MIPS3 showed endosperm localization.	MYO-INOSITOL-1-PHOSPHATE SYNTHASE 3 (MIPS3)	MYO-INOSITOL-1-PHOSPHATE SYNTHASE 3 (MIPS3);MYO-INOSITOL-1-PHOSTPATE SYNTHASE 3 (ATMIPS3)
AALP_AA7G026100	Aa_G204110	AT4G19970	gene19449	CM002875.1:2276300-2278078	0.630296	0.842014	1.67644	1.4113	0.00235	0.0437609	15	15.9379	1.14461	7	4.20565	0.302036	6	6.18577	0.444243	42	39.0805	2.80664	11	12.4242	0.89227	16	18.5251	1.33041
AALP_AA1G077700	Aa_G638100	emp	gene776	CM002869.1:3867098-3867559	9.84213	7.68014	26.1498	1.40976	5e-05	0.00189082	60	63.7515	16.5632	35	21.0282	5.46332	28	28.8669	7.49988	125	116.311	30.2186	68	76.8043	19.9544	94	108.835	28.2763
AALP_AAs42697U000300	Aa_G607250	AT4G17490	gene27881	KL972850.1:16643-17571	0.859863	0.759123	2.28165	1.4079	0.00155	0.0319721	6	6.37515	0.592586	27	16.2218	1.50785	5	5.15481	0.479152	25	23.2622	2.16228	20	22.5895	2.09975	24	27.7876	2.58293	protein_coding	ERF/AP2	AT4G17490	Encodes a member of the ERF (ethylene response factor) subfamily B-3 of ERF/AP2 transcription factor family (ATERF-6). The protein contains one AP2 domain. There are 18 members in this subfamily including ATERF-1, ATERF-2, AND ATERF-5.	ETHYLENE RESPONSIVE ELEMENT BINDING FACTOR 6 (ERF6)	ETHYLENE RESPONSIVE ELEMENT BINDING FACTOR 6 (ATERF6); (ERF-6-6);ETHYLENE RESPONSIVE ELEMENT BINDING FACTOR 6 (ERF6)
AALP_AAs73268U000300	Aa_G680400	AT5G27380	gene27351	KL968516.1:9464-11671	1.30493	0.617263	3.44841	1.40195	5e-05	0.00189082	38	40.376	1.36034	73	43.8589	1.47768	31	31.9598	1.07678	86	80.0221	2.69608	119	134.408	4.52843	80	92.6254	3.12071
AALP_AAs48021U000600	Aa_G332440	AT4G29450	gene27960	KL973374.1:51595-52080	4.79903	5.11188	12.6514	1.39848	5e-05	0.00189082	21	22.313	5.30749	31	18.625	4.43024	19	19.5883	4.65937	29	26.9842	6.4186	61	68.898	16.3884	55	63.68	15.1473				Leucine-rich repeat protein kinase family protein; FUNCTIONS IN: kinase activity; INVOLVED IN: protein amino acid phosphorylation; LOCATED IN: endomembrane system; EXPRESSED IN: male gametophyte, pollen tube; EXPRESSED DURING: L mature pollen stage, M germinated pollen stage;
AALP_AA7G203800	Aa_G214780	AT4G33666	gene21226	CM002875.1:23556586-23557141	2.09259	1.9808	5.49546	1.39295	0.0009	0.0211734	11	11.6878	2.23062	25	15.0202	2.8666	6	6.18577	1.18056	18	16.7488	3.19652	35	39.5316	7.54463	26	30.1033	5.74522	protein_coding	unknown	AT4G33666	unknown protein; FUNCTIONS IN: molecular_function unknown; INVOLVED IN: biological_process unknown; LOCATED IN: chloroplast; EXPRESSED IN: 19 plant structures; EXPRESSED DURING: 11 growth stages; Has 30201 Blast hits to 17322 proteins in 780 species: Archae - 12; Bacteria - 1396; Metazoa - 17338; Fungi - 3422; Plants - 5037; Viruses - 0; Other Eukaryotes - 2996 (source: NCBI BLink).
AALP_AA2G227200	Aa_G780420	AT1G78380	gene5774	CM002870.1:26515105-26516310	3.49279	2.67823	9.17135	1.39275	5e-05	0.00189082	54	57.3764	5.50747	33	19.8266	1.90313	31	31.9598	3.06778	87	80.9526	7.77052	96	108.43	10.408	84	97.2567	9.33553				A. THALIANA GLUTATHIONE S-TRANSFERASE TAU 19, ATGSTU19, GLUTATHIONE S-TRANSFERASE TAU 19, GLUTATHIONE TRANSFERASE 8, GST8, GSTU19. Encodes a glutathione transferase that is a member of Tau GST gene family. Expression is induced by drought stress, oxidative stress, and high doses of auxin and cytokinin. naming convention according to Wagner et al. (2002) The expression of this gene is upregulated …
AALP_AA1G223100	Aa_G736440	AT5G38120	gene2230	CM002869.1:15355652-15357905	0.460421	0.238187	1.19888	1.38066	0.0015	0.0311977	23	24.4381	1.01953	11	6.60887	0.275714	2	2.06192	0.0860209	41	38.1501	1.59157	20	22.5895	0.942407	22	25.472	1.06266	protein_coding	AMP-dependent	AT5G38120	AMP-dependent synthetase and ligase family protein; FUNCTIONS IN: 4-coumarate-CoA ligase activity; INVOLVED IN: metabolic process; EXPRESSED IN: 17 plant structures; EXPRESSED DURING: 9 growth stages; CONTAINS InterPro DOMAIN/s: AMP-binding, conserved site (InterPro:IPR020845), AMP-dependent synthetase/ligase (InterPro:IPR000873); BEST Arabidopsis thaliana protein match is: AMP-dependent syntheta…	(4CL8)
AALP_AA7G261400	Aa_G219390	AT4G38340	gene21802	CM002875.1:28011095-28013780	1.31938	0.664486	3.43316	1.37967	5e-05	0.00189082	61	64.8141	2.13579	44	26.4355	0.871118	28	28.8669	0.95124	155	144.226	4.75262	66	74.5454	2.45646	81	93.7833	3.0904	protein_coding	NLP3	AT4G38340	NIN-LIKE PROTEIN 3, NLP3 expressed during petal differentiation and expansion stage. Plant regulator RWP-RK family protein; Chip-seq data indicates bZIP1 binds to the NLP3 promoter. CONTAINS InterPro DOMAIN/s: Octicosapeptide/Phox/Bem1p (InterPro:IPR000270), Plant regulator RWP-RK (InterPro:IPR003035), GAF (InterPro:IPR003018); BEST Arabidopsis thaliana protein match is: Plant regulator RWP-RK fa…
AALP_AA8G407600	Aa_G98040	AT5G23010	gene26064	CM002876.1:34414575-34421377	40.3836	38.202	105.004	1.37861	5e-05	0.00189082	493	523.825	42.1419	871	523.302	42.0999	445	458.778	36.9089	953	886.756	71.3399	1511	1706.64	137.3	1142	1322.23	106.374
AALP_AA1G203200	Aa_G119000	AT1G18590	gene2031	CM002869.1:13758429-13759638	54.9504	52.8123	142.712	1.37691	5e-05	0.00189082	1152	1224.03	82.0639	1048	629.645	42.214	587	605.175	40.5734	2016	1875.87	125.766	2031	2293.97	153.797	1914	2216.06	148.574	protein_coding	sulfotransferase	AT1G18590	encodes a desulfoglucosinolate sulfotransferase, involved in the final step of glucosinolate core structure biosynthesis. Has a broad-substrate specificity with preference with methionine-derived desulfoglucosinolates.	SULFOTRANSFERASE 17 (SOT17)	SULFOTRANSFERASE 17 (SOT17);SULFOTRANSFERASE 17 (ATSOT17);ARABIDOPSIS SULFOTRANSFERASE 5C (ATST5C)
AALP_AA8G436800	Aa_G165540	AT5G23010	gene26356	CM002876.1:36353282-36356108	61.9104	41.8549	160.723	1.37632	5e-05	0.00189082	1928	2048.55	92.1151	1775	1066.43	47.9532	985	1015.5	45.6629	3877	3607.51	162.215	3408	3849.25	173.086	2821	3266.2	146.868
AALP_AA1G346100	Aa_G397300	AT1G35310	gene3460	CM002869.1:24532985-24533856	2.51551	2.59698	6.50465	1.37062	0.0002	0.00621968	30	31.8758	4.04105	22	13.2177	1.67568	14	14.4335	1.8298	83	77.2306	9.79091	31	35.0137	4.43887	36	41.6815	5.28417	protein_coding	MLP-like	AT1G35310	MLP-like protein 168 (MLP168); FUNCTIONS IN: molecular_function unknown; INVOLVED IN: response to biotic stimulus, defense response; LOCATED IN: cellular_component unknown; EXPRESSED IN: 13 plant structures; EXPRESSED DURING: LP.04 four leaves visible, 4 anthesis, C globular stage, petal differentiation and expansion stage; CONTAINS InterPro DOMAIN/s: Bet v I allergen (InterPro:IPR000916); BEST A…	MLP-LIKE PROTEIN 168 (MLP168)	MLP-LIKE PROTEIN 168 (MLP168)
AALP_AA8G492500	Aa_G524550	AT5G22650	gene26913	CM002876.1:39556122-39556787	6.72658	8.71075	17.3614	1.36794	5e-05	0.00189082	38	40.376	7.61971	49	29.4395	5.5558	36	37.1146	7.00423	112	104.215	19.6673	67	75.6749	14.2813	83	96.0989	18.1357		HD2		ARABIDOPSIS HISTONE DEACETYLASE 2, ATHD2, ATHD2B, HD2, HD2B, HDA4, HDT02, HDT2, HISTONE DEACETYLASE 2, HISTONE DEACETYLASE 2B. Encodes a member of a plant-specific class of histone deacetylases. Controls the development of adaxial/abaxial leaf polarity. Its mRNA is widely expressed in stems, leaves, flowers and young siliques. Plant lines expressing RNAi constructs directed against this gene show…
AALP_AA1G001200	Aa_G632120	AT1G01070	gene11	CM002869.1:80453-82504	8.84463	6.16134	22.7392	1.36231	5e-05	0.00189082	215	228.443	14.6892	135	81.1089	5.21542	100	103.096	6.62924	416	387.084	24.89	287	324.16	20.8439	302	349.661	22.4837				UMAMIT28, USUALLY MULTIPLE ACIDS MOVE IN AND OUT TRANSPORTERS 28. Encodes a plasma membrane-localized amino acid transporter likely involved in amino acid export in the developing seed.
AALP_AA4G105800	Aa_G367850	AT4G14040	gene10964	CM002872.1:10209104-10211689	120.609	115.764	309.716	1.36061	5e-05	0.00189082	3981	4229.91	186.116	3280	1970.65	86.7085	1962	2022.75	89.0009	8812	8199.47	360.777	5769	6515.95	286.702	5529	6401.58	281.67	protein_coding	selenium-binding	AT4G14040	selenium-binding protein 2 (SBP2); FUNCTIONS IN: selenium binding; INVOLVED IN: polar nucleus fusion; LOCATED IN: cellular_component unknown; EXPRESSED IN: guard cell; EXPRESSED DURING: seedling growth; CONTAINS InterPro DOMAIN/s: Cytochrome cd1-nitrite reductase-like, C-terminal haem d1 (InterPro:IPR011048), Selenium-binding protein (InterPro:IPR008826); BEST Arabidopsis thaliana protein match i…	SELENIUM-BINDING PROTEIN 2 (SBP2)	SELENIUM-BINDING PROTEIN 2 (SBP2);EMBRYO SAC DEVELOPMENT ARREST 38 (EDA38)
AALP_AA2G011600	Aa_G357230	AT1G62840	gene3618	CM002870.1:1127326-1128407	1.02602	1.68825	2.62815	1.35699	0.0012	0.0264447	10	10.6253	1.10802	16	9.6129	1.00245	9	9.27866	0.967595	31	28.8452	3.00803	25	28.2369	2.94459	16	18.5251	1.93183	protein_coding	Protein	AT1G62840	Protein of unknown function (DUF1442); CONTAINS InterPro DOMAIN/s: Protein of unknown function DUF1442 (InterPro:IPR009902); BEST Arabidopsis thaliana protein match is: Protein of unknown function (DUF1442) (TAIR:AT1G12320.1); Has 98 Blast hits to 97 proteins in 12 species: Archae - 0; Bacteria - 0; Metazoa - 0; Fungi - 0; Plants - 98; Viruses - 0; Other Eukaryotes - 0 (source: NCBI BLink).
AALP_AA6G079400	Aa_G154830	AT2G31790	gene16372	CM002874.1:5324056-5326315	45.6547	43.5935	116.48	1.35125	5e-05	0.00189082	1174	1247.4	60.4328	1459	876.577	42.4674	682	703.116	34.0638	2471	2299.24	111.391	2211	2497.27	120.985	2087	2416.37	117.065	protein_coding	UDP-Glycosyltransferase	AT2G31790	UDP-Glycosyltransferase superfamily protein; FUNCTIONS IN: UDP-glycosyltransferase activity, transferase activity, transferring glycosyl groups; INVOLVED IN: metabolic process; LOCATED IN: cellular_component unknown; EXPRESSED IN: 22 plant structures; EXPRESSED DURING: 13 growth stages; CONTAINS InterPro DOMAIN/s: UDP-glucuronosyl/UDP-glucosyltransferase (InterPro:IPR002213); BEST Arabidopsis tha…
AALP_AA6G029900	Aa_G301630	AT3G04590	gene15877	CM002874.1:1905607-1906960	2.91675	4.19667	7.42185	1.34742	5e-05	0.00189082	48	51.0012	5.10581	40	24.0323	2.40591	12	12.3715	1.23853	121	112.589	11.2715	47	53.0854	5.31445	49	56.7331	5.67963				AHL14, AT-HOOK MOTIF NUCLEAR LOCALIZED PROTEIN 14. AT hook motif DNA-binding family protein; FUNCTIONS IN: DNA binding; INVOLVED IN: biological_process unknown; LOCATED IN: cellular_component unknown; EXPRESSED IN: 22 plant structures; EXPRESSED DURING: 13 growth stages;
AALP_AA4G167600	Aa_G70000	AT2G38600	gene11582	CM002872.1:16351555-16353001	3.38776	2.58865	8.59519	1.3432	5e-05	0.00189082	81	86.0646	4.67185	74	44.4597	2.41341	55	56.7029	3.07801	208	193.542	10.506	118	133.278	7.23475	128	148.201	8.04479	protein_coding	HAD	AT2G38600	HAD superfamily, subfamily IIIB acid phosphatase ; FUNCTIONS IN: acid phosphatase activity; INVOLVED IN: biological_process unknown; LOCATED IN: endomembrane system; EXPRESSED IN: 15 plant structures; EXPRESSED DURING: 6 growth stages; CONTAINS InterPro DOMAIN/s: Acid phosphatase (Class B) (InterPro:IPR005519), Vegetative storage protein/acid phosphatase (InterPro:IPR014403), Acid phosphatase, pl…
AALP_AA8G407900	Aa_G98010	AT5G23030	gene26067	CM002876.1:34433765-34434991	3.554	2.69357	9.00813	1.34178	5e-05	0.00189082	47	49.9387	4.83474	59	35.4476	3.4318	24	24.7431	2.39546	59	54.8989	5.31495	95	107.3	10.3881	101	116.94	11.3213	protein_coding	tetraspanin12	AT5G23030	TETRASPANIN12 (TET12). Member of TETRASPANIN family. Involved in aging. expressed during flowering stage.
AALP_AA3G105000	Aa_G34570	emp	gene7186	CM002871.1:5219964-5220998	1.7015	1.16825	4.30814	1.34026	0.0004	0.011042	16	17.0004	1.841	33	19.8266	2.14706	10	10.3096	1.11645	52	48.3854	5.23974	29	32.7548	3.54707	33	38.208	4.13761
AALP_AA5G252700	Aa_G132700	AT3G59845	gene15168	CM002873.1:20332307-20334045	14.6112	17.6883	36.993	1.34018	5e-05	0.00189082	264	280.507	15.6931	482	289.589	16.2012	207	213.409	11.9393	814	757.418	42.3742	485	547.796	30.6467	586	678.481	37.958	protein_coding	Zinc-binding	AT3G59845	Zinc-binding dehydrogenase family protein; FUNCTIONS IN: oxidoreductase activity, binding, catalytic activity, zinc ion binding; INVOLVED IN: response to oxidative stress; EXPRESSED IN: 8 plant structures; EXPRESSED DURING: 4 anthesis, C globular stage, petal differentiation and expansion stage, E expanded cotyledon stage, D bilateral stage; CONTAINS InterPro DOMAIN/s: GroES-like (InterPro:IPR011…
AALP_AA4G024300	Aa_G127840	AT1G53885	gene10149	CM002872.1:2486361-2486956	2.7543	3.6332	6.95894	1.33718	0.0006	0.0154252	14	14.8754	3.27338	12	7.20968	1.58652	15	15.4644	3.403	27	25.1232	5.52846	31	35.0137	7.7049	30	34.7345	7.64346	protein_coding	Protein	AT1G53885	Protein of unknown function (DUF581); CONTAINS InterPro DOMAIN/s: Protein of unknown function DUF581 (InterPro:IPR007650); BEST Arabidopsis thaliana protein match is: Protein of unknown function (DUF581) (TAIR:AT1G53903.1); Has 508 Blast hits to 508 proteins in 19 species: Archae - 0; Bacteria - 0; Metazoa - 0; Fungi - 0; Plants - 508; Viruses - 0; Other Eukaryotes - 0 (source: NCBI BLink).
AALP_AA4G203000	Aa_G67080	AT1G58260	gene11936	CM002872.1:19016174-19020809	166.63	65.767	418.969	1.33019	5e-05	0.00189082	7126	7571.56	312.215	3790	2277.06	93.8949	2206	2274.3	93.7813	16128	15006.9	618.814	7099	8018.15	330.63	6440	7456.35	307.464	protein_coding	cytochrome	AT1G58260	CYTOCHROME P450 79C2 (CYP79C2). member of CYP79C subfamily of cytochrome p450s. Encodes a putative xylan endohydrolase. similar to some closely linked pseudogenes. involved in defense response to other organism, glucosinolate biosynthetic process, indoleacetic acid biosynthetic process.		(CYP79C3P);CYTOCHROME P450 79C2 (CYP79C2)
AALP_AA2G173000	Aa_G541250	AT1G73600	gene5232	CM002870.1:22947252-22951587	122.278	99.8026	306.263	1.3246	5e-05	0.00189082	5814	6177.52	220.322	3397	2040.94	72.7903	2005	2067.08	73.7226	15941	14832.9	529.018	3880	4382.37	156.297	5654	6546.3	233.475	protein_coding	S-adenosyl-L-methionine-dependent	AT1G73600	Encodes a S-adenosyl-L-methionine-dependent phosphoethanolamine N-methyltransferase whose expression is responsive to both phosphate (Pi) and phosphite (Phi) in roots. FUNCTIONS IN: methyltransferase activity, phosphoethanolamine N-methyltransferase activity; INVOLVED IN: metabolic process; EXPRESSED IN: guard cell; CONTAINS InterPro DOMAIN/s: Methyltransferase type 11 (InterPro:IPR013216); BEST …
AALP_AA4G187000	Aa_G224200	AT2G40100	gene11776	CM002872.1:17893364-17895059	1.39925	1.52554	3.50209	1.32356	5e-05	0.00189082	33	35.0633	2.30282	24	14.4194	0.947006	14	14.4335	0.947933	81	75.3696	4.94998	38	42.9201	2.81882	36	41.6815	2.73747	protein_coding	light	AT2G40100	Lhcb4:3 protein (Lhcb4.3, light harvesting complex of photosystem II	LIGHT HARVESTING COMPLEX PHOTOSYSTEM II (LHCB4.3)	LIGHT HARVESTING COMPLEX PHOTOSYSTEM II (LHCB4.3)
AALP_AA3G355100	Aa_G386780	AT2G19110	gene9687	CM002871.1:26673149-26680584	1.92178	1.70312	4.78743	1.31681	5e-05	0.00189082	265	281.569	2.63079	301	180.843	1.68967	150	154.644	1.44489	722	671.813	6.27696	351	396.446	3.70412	405	468.916	4.38123	protein_coding	heavy	AT2G19110	Encodes a protein with similarity to Zn ATPase. Can rescue Zn deficiency in yeast and Cd resistance, suggesting a role in Zn and Cd transport.	HEAVY METAL ATPASE 4 (HMA4)	HEAVY METAL ATPASE 4 (HMA4);ARABIDOPSIS HEAVY METAL ATPASE 4 (ATHMA4)
AALP_AA2G109500	Aa_G423760	AT1G68600	gene4597	CM002870.1:16806501-16809876	3.50455	3.17418	8.64964	1.30341	5e-05	0.00189082	105	111.565	4.17968	163	97.9315	3.66891	69	71.1364	2.66505	263	244.719	9.16814	169	190.881	7.15118	222	257.036	9.62958	protein_coding	Aluminium	AT1G68600	Aluminium activated malate transporter family protein; INVOLVED IN: response to aluminum ion; LOCATED IN: cellular_component unknown; EXPRESSED IN: 21 plant structures; EXPRESSED DURING: 12 growth stages; CONTAINS InterPro DOMAIN/s: Malate transporter, aliminium toerance (InterPro:IPR020966); BEST Arabidopsis thaliana protein match is: Aluminium activated malate transporter family protein (TAIR:A…
AALP_AA4G090300	Aa_G82580	AT1G44800	gene10809	CM002872.1:7902825-7905890	37.1973	30.6314	91.6178	1.30043	5e-05	0.00189082	1089	1157.09	56.6256	960	576.774	28.2261	530	546.41	26.7402	2716	2527.21	123.676	1222	1380.22	67.5451	1476	1708.94	83.632	protein_coding	nodulin	AT1G44800	Encodes Siliques Are Red 1 (SIAR1). SIAR1, SILIQUES ARE RED 1, UMAMIT18, USUALLY MULTIPLE ACIDS MOVE IN AND OUT TRANSPORTERS 18. Functions as a bidirectional amino acid transporter that is crucial for the amino acid homeostasis of siliques. Member of nodulin MtN21-like transporter family.
AALP_AAs67696U000600	Aa_G85580	emp	gene28551	KL978311.1:151545-153980	0.351238	0.105253	0.864372	1.29921	0.00205	0.0395778	23	24.4381	0.739336	7	4.20565	0.127235	6	6.18577	0.187141	55	51.1769	1.54828	7	7.90633	0.239194	23	26.6298	0.805644
AALP_AA4G005100	Aa_G108980	AT1G55920	gene9957	CM002872.1:426920-427959	7.51728	7.64549	18.3908	1.2907	5e-05	0.00189082	152	161.504	13.0241	116	69.6936	5.62025	47	48.4552	3.90754	304	282.869	22.8112	180	203.306	16.395	171	197.987	15.9661	protein_coding	serine	AT1G55920	Encodes a chloroplast/cytosol localized serine O-acetyltransferase involved in sulfur assimilation and cysteine biosynthesis. Expressed in the vascular system.	SERINE ACETYLTRANSFERASE 2;1 (SERAT2;1)	SERINE ACETYLTRANSFERASE 2;1 (ATSERAT2;1);SERINE ACETYLTRANSFERASE 2;1 (SERAT2;1);SERINE ACETYLTRANSFERASE 1 (SAT1);SERINE ACETYLTRANSFERASE 5 (SAT5)
AALP_AA6G019100	Aa_G624580	AT4G01450	gene15769	CM002874.1:1080110-1082575	4.73781	2.76542	11.5839	1.28982	5e-05	0.00189082	161	171.067	9.50745	62	37.25	2.07026	46	47.4242	2.63572	287	267.05	14.842	147	166.033	9.22769	166	192.198	10.6819	protein_coding	nodulin	AT4G01450	UMAMIT30, USUALLY MULTIPLE ACIDS MOVE IN AND OUT TRANSPORTERS 30. nodulin MtN21-like transporter family protein
AALP_AA5G140700	Aa_G122970	AT3G51600	gene14048	CM002873.1:11571554-11572319	14.2328	28.9966	34.5445	1.27924	5e-05	0.00189082	126	133.878	20.0572	140	84.1129	12.6015	65	67.0125	10.0396	299	278.216	41.6815	198	223.636	33.5045	164	189.882	28.4476	protein_coding	lipid	AT3G51600	Predicted to encode a PR (pathogenesis-related) protein. Belongs to the lipid transfer protein (PR-14) family with the following members: At2g38540/LTP1, At2g38530/LTP2, At5g59320/LTP3, At5g59310/LTP4, At3g51600/LTP5, At3g08770/LTP6, At2g15050/LTP7, At2g18370/LTP8, At2g15325/LTP9, At5g01870/LTP10, At4g33355/LTP11, At3g51590/LTP12, At5g44265/LTP13, At5g62065/LTP14, At4g08530/LTP15.	LIPID TRANSFER PROTEIN 5 (LTP5)	LIPID TRANSFER PROTEIN 5 (LTP5)
AALP_AA5G171100	Aa_G393840	AT3G53830	gene14352	CM002873.1:14542351-14545526	0.50949	0.323371	1.23515	1.27757	0.00145	0.0304495	25	26.5631	1.11161	8	4.80645	0.20114	5	5.15481	0.215718	89	82.8135	3.46557	2	2.25895	0.0945324	3	3.47345	0.145357	protein_coding	RCC1	AT3G53830	Regulator of chromosome condensation (RCC1) family protein; functions in Ran GTPase binding, chromatin binding. CONTAINS InterPro DOMAIN/s: Regulator of chromosome condensation/beta-lactamase-inhibitor protein II (InterPro:IPR009091), Regulator of chromosome condensation, RCC1 (InterPro:IPR000408); BEST Arabidopsis thaliana protein match is: Regulator of chromosome condensation (RCC1) family prot…
AALP_AA1G120700	Aa_G457640	AT1G62390	gene1206	CM002869.1:6651287-6652804	1.47111	1.74654	3.56514	1.27705	5e-05	0.00189082	53	56.3138	2.89199	27	16.2218	0.833066	13	13.4025	0.688283	98	91.1879	4.68294	36	40.6611	2.08814	66	76.416	3.92433				CLMP1, CLUMPED CHLOROPLASTS 1, PHOX2. Encodes one of the 36 carboxylate clamp (CC)-tetratricopeptide repeat (TPR) proteins (Prasad 2010, Pubmed ID: 20856808) with potential to interact with Hsp90/Hsp70 as co-chaperones.
AALP_AA5G090800	Aa_G88850	AT3G46900	gene13549	CM002873.1:6754586-6755328	3.19453	2.59546	7.70821	1.27079	5e-05	0.00189082	55	58.4389	7.29907	15	9.0121	1.12562	9	9.27866	1.15891	113	105.145	13.1327	37	41.7906	5.21968	33	38.208	4.77221	protein_coding	copper	AT3G46900	encodes a member of copper transporter family and functionally complements a high affinity copper transporter mutant in yeast	COPPER TRANSPORTER 2 (COPT2)	COPPER TRANSPORTER 2 (COPT2)
AALP_AA4G083100	Aa_G332900	AT1G47485	gene10737	CM002872.1:7346369-7346934	8.26348	6.15025	19.8225	1.26232	5e-05	0.00189082	76	80.7519	14.9883	45	27.0363	5.01819	25	25.774	4.78391	144	133.99	24.8699	82	92.617	17.1906	81	93.7833	17.4071	protein_coding	CEP1	AT1G47485	Encodes CEP1, a 15-amino-acid peptide, which is mainly expressed in the lateral root primordia. When overexpressed or externally applied, CEP1 arrests root growth. CEP1 is a candidate for a novel peptide plant hormone.
AALP_AA8G054600	Aa_G261340	AT5G05790	gene22534	CM002876.1:3361584-3363052	7.38002	5.49352	17.5834	1.25252	5e-05	0.00189082	192	204.005	12.0621	155	93.125	5.50616	75	77.3221	4.57179	370	344.281	20.3562	237	267.686	15.8273	242	280.192	16.5668	protein_coding	Homeodomain-like	AT5G05790	Duplicated homeodomain-like superfamily protein; has transcription factor activity, sequence-specific DNA binding. CONTAINS InterPro DOMAIN/s: Molecular chaperone, heat shock protein, Hsp40, DnaJ (InterPro:IPR015609), SANT, eukarya (InterPro:IPR017884), Myb-like DNA-binding domain, SHAQKYF class (InterPro:IPR006447), SANT, DNA-binding (InterPro:IPR001005), Myb, DNA-binding (InterPro:IPR014778), H…
AALP_AA2G117700	Aa_G690520	AT1G69180	gene4679	CM002870.1:17793704-17795145	4.99873	5.37429	11.9007	1.25141	5e-05	0.00189082	48	51.0012	5.13624	60	36.0484	3.63037	60	61.8577	6.22958	118	109.798	11.0575	108	121.983	12.2847	106	122.729	12.3598	protein_coding	CRABS CLAW	AT1G69180	CRABS CLAW (CRC). Putative transcription factor with zinc finger and helix-loop-helix domains, the later similar to HMG boxes. Involved in specifying abaxial cell fate in the carpel. Four putative LFY binding sites (CCANTG) and two potential binding sites for MADS box proteins known as CArG boxes (CC(A/T)6GG) were found in the region spanning 3.8 Kb upstream of the CRC coding region. involved in …
AALP_AA8G005200	Aa_G481200	AT5G01750	gene22040	CM002876.1:318430-319515	2.181	1.6356	5.16201	1.24294	0.00025	0.00743719	33	35.0633	3.76091	14	8.41129	0.9022	17	17.5264	1.87989	106	98.6319	10.5793	20	22.5895	2.42296	20	23.1564	2.48376
AALP_AA8G158800	Aa_G431410	emp	gene23576	CM002876.1:10313395-10314390	1.21547	7.32729	2.87632	1.24271	0.0009	0.0211734	13	13.8128	1.17561	14	8.41129	0.715888	20	20.6192	1.75491	33	30.7061	2.61341	39	44.0496	3.74907	23	26.6298	2.26647
AALP_AAs50253U000400	Aa_G302680	AT2G29670	gene27740	KL971719.1:47140-50271	2.20422	2.2619	5.21488	1.24237	5e-05	0.00189082	135	143.441	3.3088	132	79.3065	1.82939	62	63.9196	1.47446	400	372.196	8.58557	110	124.242	2.86594	157	181.777	4.19312	protein_coding	Tetratricopeptide	AT2G29670	Tetratricopeptide repeat (TPR)-like superfamily protein; FUNCTIONS IN: binding; LOCATED IN: chloroplast; EXPRESSED IN: 23 plant structures; EXPRESSED DURING: 15 growth stages; CONTAINS InterPro DOMAIN/s: Tetratricopeptide-like helical (InterPro:IPR011990), Tetratricopeptide repeat-containing (InterPro:IPR013026), Tetratricopeptide repeat (InterPro:IPR019734); BEST Arabidopsis thaliana protein mat…
AALP_AA5G085000	Aa_G318750	AT3G46130	gene13491	CM002873.1:6364362-6365503	3.20148	1.68161	7.57099	1.24174	5e-05	0.00189082	64	68.0016	5.44484	47	28.2379	2.26099	23	23.7121	1.89861	134	124.686	9.98347	69	77.9338	6.2401	70	81.0473	6.48939	protein_coding	MYB48	AT3G46130	MYB DOMAIN PROTEIN 48 (MYB48), MYB DOMAIN PROTEIN 111 (MYB111); PRODUCTION OF FLAVONOL GLYCOSIDES 3 (PFG3). Encodes a putative transcription factor (MYB48) that functions to regulate flavonol biosynthesis primarily in cotyledons.
AALP_AA3G129200	Aa_G5500	AT3G11930	gene7428	CM002871.1:6651449-6653034	44.6014	34.5349	105.354	1.24008	5e-05	0.00189082	659	700.204	67.5955	601	361.085	34.858	315	324.753	31.3506	1138	1058.9	102.223	892	1007.49	97.2602	1043	1207.6	116.578	protein_coding	Adenine	AT3G11930	Adenine nucleotide alpha hydrolases-like superfamily protein; FUNCTIONS IN: molecular_function unknown; INVOLVED IN: response to stress; LOCATED IN: cellular_component unknown; EXPRESSED IN: 18 plant structures; EXPRESSED DURING: 9 growth stages; CONTAINS InterPro DOMAIN/s: UspA (InterPro:IPR006016), Rossmann-like alpha/beta/alpha sandwich fold (InterPro:IPR014729), Universal stress protein A (In…
AALP_AA1G095000	Aa_G19150	AT1G09155	gene949	CM002869.1:4836102-4837547	1.60607	1.51948	3.78588	1.23709	0.0002	0.00621968	46	48.8762	3.4017	15	9.0121	0.627228	11	11.3406	0.789286	83	77.2306	5.37513	31	35.0137	2.4369	44	50.944	3.54562	protein_coding	phloem	AT1G09155	PHLOEM PROTEIN 2-B15 (PP2-B15); FUNCTIONS IN: carbohydrate binding; LOCATED IN: endomembrane system; EXPRESSED IN: 6 plant structures; EXPRESSED DURING: 4 anthesis, C globular stage, petal differentiation and expansion stage; BEST Arabidopsis thaliana protein match is: phloem protein 2-B13 (TAIR:AT1G56240.1); Has 535 Blast hits to 526 proteins in 37 species: Archae - 0; Bacteria - 0; Metazoa - 0;…
AALP_AA3G232900	Aa_G152480	AT2G05520	gene8465	CM002871.1:14452603-14453699	1.59285	2.34046	3.7544	1.23697	0.00175	0.0349356	15	15.9379	2.30599	13	7.81048	1.13007	9	9.27866	1.34249	5	4.65245	0.673143	32	36.1432	5.22941	32	37.0502	5.36064	protein_coding	glycine-rich	AT2G05520	Encodes a glycine-rich protein that is expressed mainly in stems and leaves. mRNA levels are upregulated in response to ABA, salicylic acid and ethylene but downregulated in response to dessication.	GLYCINE-RICH PROTEIN 3 (GRP-3)	GLYCINE-RICH PROTEIN 3 (GRP-3);GLYCINE-RICH PROTEIN 3 (ATGRP-3);GLYCINE-RICH PROTEIN 3 (GRP3);ARABIDOPSIS GLYCINE RICH PROTEIN 3 (ATGRP3)
AALP_AA4G084100	Aa_G513990	jgi891530,	gene10747	CM002872.1:7391485-7391780	12.4559	16.5617	29.3105	1.23459	0.00055	0.0143264	19	20.188	13.8568	45	27.0363	18.5574	7	7.21673	4.95348	28	26.0537	17.8829	35	39.5316	27.134	54	62.5222	42.9145
AALP_AA6G186200	Aa_G88690	AT4G10310	gene17440	CM002874.1:16993180-16997003	2.92895	2.81053	6.87748	1.2315	5e-05	0.00189082	77	81.8145	4.01546	64	38.4516	1.88721	57	58.7648	2.88418	165	153.531	7.5353	103	116.336	5.70978	130	150.516	7.38735	protein_coding	high-affinity	AT4G10310	encodes a sodium transporter (HKT1) expressed in xylem parenchyma cells. Mutants over-accumulate sodium in shoot tissue and have increased sodium in the xylem sap and reduced sodium in phloem sap and roots.	HIGH-AFFINITY K+ TRANSPORTER 1 (HKT1)	(ATHKT1);HIGH-AFFINITY K+ TRANSPORTER 1 (HKT1)
AALP_AA6G308400	Aa_G39380	AT4G11360	gene18662	CM002874.1:32323811-32324417	6.97789	5.8012	16.38	1.23108	5e-05	0.00189082	35	37.1884	6.20402	44	26.4355	4.41015	60	61.8577	10.3195	223	207.499	34.6164	33	37.2727	6.21808	43	49.7862	8.30566				RHA1B, RING-H2 FINGER A1B. Encodes a putative RING-H2 finger protein RHA1b. The mRNA is cell-to-cell mobile. involved in proteasome-mediated ubiquitin-dependent protein catabolic process, protein ubiquitination, response to cadmium ion, response to chitin
AALP_AA1G045500	Aa_G286220	AT4G31110	gene454	CM002869.1:2205017-2208395	1.01192	1.39062	2.37421	1.23036	5e-05	0.00189082	46	48.8762	1.74686	36	21.629	0.773033	14	14.4335	0.51586	115	107.006	3.82446	53	59.8622	2.13951	28	32.4189	1.15867
AALP_AA7G278900	Aa_G486320	AT4G39940	gene21977	CM002875.1:29113142-29115869	108.542	99.579	254.586	1.2299	5e-05	0.00189082	2245	2385.37	149.127	2482	1491.2	93.2258	1292	1332	83.2732	3800	3535.86	221.052	3774	4262.64	266.489	3816	4418.23	276.216	protein_coding	APS-kinase	AT4G39940	adenosine-5'-phosphosulfate-kinase (akn2) mRNA, complete	APS-KINASE 2 (AKN2)	APS-KINASE 2 (AKN2);ADENOSINE-5'-PHOSPHOSULFATE (APS) KINASE 2 (APK2)
AALP_AAs55560U000100	Aa_G355560	AT4G15680	gene27282	KL968134.1:5055-5763	1.50123	0.545822	3.52097	1.22983	0.00165	0.033588	12	12.7503	1.69929	11	6.60887	0.880793	14	14.4335	1.92361	47	43.733	5.82848	13	14.6832	1.95689	18	20.8407	2.77753
AALP_AA5G052500	Aa_G303210	AT3G28345	gene13166	CM002873.1:3502406-3507579	2.83393	2.72289	6.62097	1.22424	5e-05	0.00189082	206	218.88	3.83356	236	141.79	2.48338	121	124.746	2.18486	463	430.817	7.54551	310	350.137	6.13246	305	353.135	6.18495	protein_coding	ABC	AT3G28345	Encodes an ATP-binding cassette (ABC) transporter. Expressed in the vascular tissue of primary stem.	ATP-BINDING CASSETTE B15 (ABCB15)	MULTI-DRUG RESISTANCE 13 (MDR13);ATP-BINDING CASSETTE B15 (ABCB15)
AALP_AA6G184400	Aa_G522420	AT4G12440	gene17422	CM002874.1:16731850-16735137	8.09991	5.21025	18.9121	1.22334	5e-05	0.00189082	87	92.4397	11.9203	86	51.6694	6.66286	43	44.3314	5.71661	183	170.28	21.9579	125	141.184	18.206	111	128.518	16.5726	protein_coding	adenine	AT4G12440	adenine phosphoribosyl transferase 4 (APT4); FUNCTIONS IN: adenine phosphoribosyltransferase activity; INVOLVED IN: nucleoside metabolic process, adenine salvage; LOCATED IN: cytoplasm; EXPRESSED IN: 6 plant structures; EXPRESSED DURING: petal differentiation and expansion stage; CONTAINS InterPro DOMAIN/s: Adenine phosphoribosyl transferase (InterPro:IPR005764), Phosphoribosyltransferase (InterP…	ADENINE PHOSPHORIBOSYL TRANSFERASE 4 (APT4)	ADENINE PHOSPHORIBOSYL TRANSFERASE 4 (APT4)
AALP_AA8G060100	Aa_G508350	AT5G06530	gene22589	CM002876.1:3730783-3736063	0.639877	0.816703	1.4893	1.21877	5e-05	0.00189082	45	47.8136	0.636281	73	43.8589	0.583653	51	52.5791	0.699696	130	120.964	1.60972	102	115.207	1.53311	86	99.5724	1.32506	protein_coding	ABC-2	AT5G06530	Encodes ABCG22, an ABC transporter gene. Mutation results in increased water transpiration and drought susceptibility.	ATP-BINDING CASSETTE G22 (ABCG22)	ARABIDOPSIS THALIANA ATP-BINDING CASSETTE G22 (AtABCG22);ATP-BINDING CASSETTE G22 (ABCG22)
AALP_AA5G045900	Aa_G264270	AT3G27690	gene13100	CM002873.1:2961782-2963231	2.50639	0.972313	5.82756	1.21728	0.0002	0.00621968	79	83.9395	6.56542	10	6.00807	0.469927	6	6.18577	0.483827	198	184.237	14.4103	3	3.38843	0.265029	31	35.8924	2.80736	protein_coding	photosystem	AT3G27690	Encodes Lhcb2.4. Belongs to the Lhc super-gene family encodes the light-harvesting chlorophyll a/b-binding (LHC) proteins that constitute the antenna system of the photosynthetic apparatus.	PHOTOSYSTEM II LIGHT HARVESTING COMPLEX GENE 2.3 (LHCB2.3)	(LHCB2.4);LIGHT-HARVESTING CHLOROPHYLL B-BINDING 2 (LHCB2);PHOTOSYSTEM II LIGHT HARVESTING COMPLEX GENE 2.3 (LHCB2.3)
AALP_AA2G221500	Aa_G526820	AT1G77885	gene5717	CM002870.1:26125458-26126040	18.99	10.8935	44.0911	1.21525	5e-05	0.00189082	177	188.067	33.3501	93	55.875	9.90838	75	77.3221	13.7116	373	347.072	61.5468	144	162.644	28.8419	204	236.195	41.8847	protein_coding	unknown	AT1G77885	unknown protein; BEST Arabidopsis thaliana protein match is: unknown protein (TAIR:AT1G22065.1); Has 35333 Blast hits to 34131 proteins in 2444 species: Archae - 798; Bacteria - 22429; Metazoa - 974; Fungi - 991; Plants - 531; Viruses - 0; Other Eukaryotes - 9610 (source: NCBI BLink).
AALP_AA8G189200	Aa_G493700	emp	gene23880	CM002876.1:12893348-12894593	12.2053	29.958	28.2868	1.21262	5e-05	0.00189082	183	194.442	12.5867	333	200.069	12.951	166	171.14	11.0783	406	377.779	24.4546	410	463.085	29.9767	406	470.074	30.4291
AALP_AAs62367U000400	Aa_G462870	AT1G43790	gene27569	KL970444.1:27876-28372	4.46136	2.71565	10.3324	1.21162	0.00015	0.00487668	23	24.4381	5.59633	24	14.4194	3.30204	19	19.5883	4.48572	52	48.3854	11.0803	36	40.6611	9.31141	40	46.3127	10.6056	protein_coding	tracheary	AT1G43790	tracheary element differentiation-related 6 (TED6); BEST Arabidopsis thaliana protein match is: tracheary element differentiation-related 7 (TAIR:AT5G48920.1); involved in plant-type secondary cell wall biogenesis, Has 61 Blast hits to 46 proteins in 10 species: Archae - 0; Bacteria - 0; Metazoa - 0; Fungi - 0; Plants - 61; Viruses - 0; Other Eukaryotes - 0 (source: NCBI BLink).
AALP_AAs46287U000100	Aa_G873630	AT1G49700	gene30210	KL991121.1:625-986	14.2458	15.4333	32.9572	1.21006	0.0016	0.0328164	16	17.0004	18.8447	17	10.2137	11.3218	11	11.3406	12.5709	28	26.0537	28.8802	19	21.46	23.7881	36	41.6815	46.2033
AALP_AAs59033U000100	Aa_G931660	AT1G20400	gene28784	KL980000.1:0-1517	2.164	1.90429	4.97786	1.20182	0.0001	0.00346752	53	56.3138	3.27803	49	29.4395	1.71367	25	25.774	1.50031	102	94.9099	5.52471	57	64.3801	3.74757	84	97.2567	5.66131
AALP_AA8G029700	Aa_G509370	AT5G03610	gene22285	CM002876.1:1821054-1826763	1.95051	1.67197	4.48036	1.19976	0.0001	0.00346752	38	40.376	2.23115	61	36.6492	2.02521	28	28.8669	1.59517	108	100.493	5.55318	70	79.0633	4.36899	55	63.68	3.51892				GDSL-motif esterase/acyltransferase/lipase. Enzyme group with broad substrate specificity that may catalyze acyltransfer or hydrolase reactions with lipid and non-lipid substrates. involved in lipid catabolic process
AALP_AA6G205000	Aa_G488450	AT4G08160	gene17628	CM002874.1:19478391-19480996	0.662404	0.469093	1.51884	1.19719	0.0003	0.00865957	26	27.6257	0.989965	12	7.20968	0.258353	20	20.6192	0.738894	53	49.3159	1.70251	34	38.4022	1.31886	37	42.8393	1.53515	protein_coding	glycosyl	AT4G08160	Encodes a putative glycosyl hydrolase family 10 protein (xylanase).
AALP_AA3G135300	Aa_G40360	AT3G12520	gene7489	CM002871.1:6953803-6957891	4.30051	3.69511	9.84951	1.19554	5e-05	0.00189082	184	195.505	6.62653	164	98.5323	3.3397	84	86.6008	2.93529	410	381.501	12.9308	145	163.774	5.55104	282	326.505	11.0667	protein_coding	sulfate	AT3G12520	Encodes a sulfate transporter that in induced under sulfate limitation.	SULFATE TRANSPORTER 4;2 (SULTR4;2)	SULFATE TRANSPORTER 4;2 (SULTR4;2)
AALP_AAs68278U000100	Aa_G674750	AT4G22790	gene28857	KL980503.1:1495-3777	0.860172	0.84327	1.96883	1.19464	0.00015	0.00487668	33	35.0633	1.13877	43	25.8347	0.839048	18	18.5573	0.602697	76	70.7172	2.29672	41	46.3085	1.50399	56	64.8378	2.10578				RESISTANT TO HIGH CO2, RHC1. Encodes a plasma membrane localized MATE type transporter that is involved in CO2 signaling during stomatal aperture regulation. RHC1 regulates HT1 which phosphorylates OST1, a kinase that regulates the SLAC1 anion channel and thus stomatal closing.
AALP_AA6G083700	Aa_G167490	AT2G31380	gene16415	CM002874.1:5608877-5610187	5.69913	3.8921	13.0364	1.19373	5e-05	0.00189082	77	81.8145	6.61369	154	92.5242	7.47993	36	37.1146	3.00376	370	344.281	27.8377	70	79.0633	6.39876	52	60.2065	4.87264	protein_coding	STH	AT2G31380	SALT TOLERANCE HOMOLOGUE (STH). a B-box zinc finger protein that interacts with COP1. contains a novel 11 amino acid motif at the C-terminus (also found at the N-terminus of HY5) that is involved in the COP1 interaction.
AALP_AA7G006800	Aa_G423120	AT4G18425	gene19256	CM002875.1:526074-526920	1.37095	0.94984	3.1325	1.19214	0.0015	0.0311977	11	11.6878	1.22449	15	9.0121	0.944168	18	18.5573	1.94419	31	28.8452	3.02201	18	20.3306	2.12997	35	40.5236	4.24553	protein_coding	Protein	AT4G18425	Protein of unknown function (DUF679); CONTAINS InterPro DOMAIN/s: Protein of unknown function DUF679 (InterPro:IPR007770); BEST Arabidopsis thaliana protein match is: Protein of unknown function (DUF679) (TAIR:AT5G46090.1); Has 30201 Blast hits to 17322 proteins in 780 species: Archae - 12; Bacteria - 1396; Metazoa - 17338; Fungi - 3422; Plants - 5037; Viruses - 0; Other Eukaryotes - 2996 (source…
AALP_AA8G511400	Aa_G165870	AT5G67180	gene27102	CM002876.1:40616735-40618730	2.26027	3.48515	5.15789	1.19029	5e-05	0.00189082	37	39.3134	2.5895	51	30.6411	2.01827	32	32.9908	2.17304	78	72.5782	4.78058	73	82.4517	5.43093	69	79.8894	5.26216	protein_coding	TOE3	AT5G67180	TARGET OF EARLY ACTIVATION TAGGED (EAT) 3 (TOE3); CONTAINS InterPro DOMAIN/s: DNA-binding, integrase-type (InterPro:IPR016177), Pathogenesis-related transcriptional factor/ERF, DNA-binding (InterPro:IPR001471); BEST Arabidopsis thaliana protein match is: Integrase-type DNA-binding superfamily protein (TAIR:AT4G36920.2); Has 1807 Blast hits to 1807 proteins in 277 species: Archae - 0; Bacteria - 0…
AALP_AA6G091600	Aa_G540530	AT5G48950	gene16494	CM002874.1:6779825-6781232	2.89194	3.48851	6.59847	1.19009	0.00085	0.0202755	17	18.0629	3.37117	25	15.0202	2.80328	13	13.4025	2.50137	40	37.2196	6.94646	22	24.8485	4.63758	38	43.9971	8.21138	protein_coding	Thioesterase	AT5G48950	Encodes one of the two functional DHNA-CoA (1,4-dihydroxy-2-naphthoyl-CoA) thioesterases found in Arabidopsis.	DHNA-COA THIOESTERASE 2 (DHNAT2)	DHNA-COA THIOESTERASE 2 (DHNAT2)
AALP_AA4G162800	Aa_G730580	AT2G38380	gene11534	CM002872.1:15876144-15878266	4.77892	0.943652	10.9016	1.18979	5e-05	0.00189082	112	119.003	8.0503	50	30.0403	2.03217	61	62.8887	4.25429	294	273.564	18.506	111	125.372	8.48115	73	84.5207	5.71766	protein_coding	Peroxidase	AT2G38380	Peroxidase superfamily protein; FUNCTIONS IN: peroxidase activity, heme binding; INVOLVED IN: response to zinc ion, response to salt stress; LOCATED IN: plant-type cell wall; EXPRESSED IN: stem, root; CONTAINS InterPro DOMAIN/s: Haem peroxidase (InterPro:IPR010255), Plant peroxidase (InterPro:IPR000823), Peroxidases heam-ligand binding site (InterPro:IPR019793), Peroxidase, active site (InterPro:…
AALP_AA4G202900	Aa_G422520	AT4G13770	gene11935	CM002872.1:18988441-18990207	74.5113	51.7251	169.95	1.18958	5e-05	0.00189082	2274	2416.18	112.307	2200	1321.77	61.4377	1039	1071.17	49.7892	4727	4398.42	204.444	3025	3416.66	158.811	2724	3153.9	146.597
AALP_AA8G003300	Aa_G18590	AT5G01120	gene22021	CM002876.1:167697-172066	0.637581	0.571818	1.45231	1.18767	5e-05	0.00189082	39	41.4385	0.671968	57	34.246	0.555334	41	42.2694	0.685442	106	98.6319	1.59942	87	98.2644	1.59346	62	71.7847	1.16406	protein_coding	Protein	AT5G01120	Protein of unknown function (DUF674); CONTAINS InterPro DOMAIN/s: Protein of unknown function DUF674 (InterPro:IPR007750); BEST Arabidopsis thaliana protein match is: Protein of unknown function (DUF674) (TAIR:AT5G43240.3); Has 1807 Blast hits to 1807 proteins in 277 species: Archae - 0; Bacteria - 0; Metazoa - 736; Fungi - 347; Plants - 385; Viruses - 0; Other Eukaryotes - 339 (source: NCBI BLin…
AALP_AA7G214000	Aa_G144770	AT4G34400	gene21328	CM002875.1:24417704-24420015	1.18295	1.6519	2.68312	1.18152	0.0002	0.00621968	17	18.0629	1.10372	34	20.4274	1.2482	19	19.5883	1.19693	40	37.2196	2.27428	56	63.2506	3.86489	27	31.2611	1.91019		AP2/B3 TF		AP2/B3-like transcriptional factor family protein; FUNCTIONS IN: DNA binding, sequence-specific DNA binding transcription factor activity; INVOLVED IN: regulation of transcription, DNA-dependent; LOCATED IN: endomembrane system; EXPRESSED IN: 17 plant structures; EXPRESSED DURING: 9 growth stages;
AALP_AA1G316900	Aa_G468650	AT1G31050	gene3168	CM002869.1:21858410-21861394	1.07457	0.954339	2.43717	1.18145	0.00055	0.0143264	23	24.4381	1.33623	30	18.0242	0.985532	16	16.4954	0.90194	54	50.2464	2.74739	37	41.7906	2.28504	36	41.6815	2.27907	protein_coding	bHLH	AT1G31050	basic helix-loop-helix (bHLH) DNA-binding superfamily protein; FUNCTIONS IN: sequence-specific DNA binding transcription factor activity; INVOLVED IN: regulation of transcription; LOCATED IN: nucleus; EXPRESSED IN: sperm cell, hypocotyl, root; CONTAINS InterPro DOMAIN/s: Helix-loop-helix DNA-binding (InterPro:IPR011598); BEST Arabidopsis thaliana protein match is: basic helix-loop-helix (bHLH) DN…
AALP_AA2G063900	Aa_G484010	AT4G25210	gene4141	CM002870.1:8855295-8856450	1.03702	1.15876	2.33308	1.1698	0.0012	0.0264447	12	12.7503	0.903211	33	19.8266	1.40449	11	11.3406	0.803349	41	38.1501	2.70249	25	28.2369	2.00026	28	32.4189	2.2965
AALP_AA4G074500	Aa_G184270	AT1G44318	gene10651	CM002872.1:6623248-6626219	18.015	17.3468	40.3697	1.16407	5e-05	0.00189082	300	318.758	19.1486	507	304.609	18.2986	268	276.298	16.5979	800	744.391	44.7174	477	538.76	32.3646	633	732.899	44.027
AALP_AA7G205800	Aa_G214560	AT4G33790	gene21246	CM002875.1:23715172-23719252	8.0447	19.2211	17.9244	1.15582	5e-05	0.00189082	160	170.004	7.40785	306	183.847	8.01104	194	200.007	8.7152	317	294.965	12.853	446	503.746	21.9505	376	435.34	18.9697	protein_coding	Jojoba	AT4G33790	Encodes an alcohol-forming fatty acyl-CoA reductase, involved in cuticular wax biosynthesis. Lines carrying recessive mutations are deficient in primary alcohol and have glossy stem surfaces.	ECERIFERUM 4 (CER4)	ECERIFERUM 4 (CER4);FATTY ACID REDUCTASE 3 (FAR3); (G7)
AALP_AA1G337900	Aa_G726750	AT1G33080	gene3378	CM002869.1:23359785-23360260	9.48869	13.0457	21.129	1.15495	0.00175	0.0349356	21	22.313	14.6526	23	13.8186	9.07439	7	7.21673	4.7391	35	32.5671	21.3862	31	35.0137	22.9929	25	28.9455	19.008				MATE efflux family protein; FUNCTIONS IN: antiporter activity, drug transmembrane transporter activity, transporter activity; INVOLVED IN: drug transmembrane transport, transmembrane transport; LOCATED IN: membrane; EXPRESSED IN: 22 plant structures; EXPRESSED DURING: 13 growth stages;
AALP_AA3G346800	Aa_G415550	AT2G18328	gene9604	CM002871.1:26079191-26079742	29.3826	22.0449	65.0046	1.14558	5e-05	0.00189082	217	230.568	44.5067	215	129.173	24.9344	94	96.9104	18.7067	438	407.554	78.6705	222	250.744	48.4012	304	351.977	67.9423	protein_coding	RAD-like	AT2G18328	RAD-like 4 (RL4); FUNCTIONS IN: DNA binding; EXPRESSED IN: rosette leaf; CONTAINS InterPro DOMAIN/s: SANT, DNA-binding (InterPro:IPR001005), Molecular chaperone, heat shock protein, Hsp40, DnaJ (InterPro:IPR015609), Homeodomain-like (InterPro:IPR009057), Myb, DNA-binding (InterPro:IPR014778), SANT, eukarya (InterPro:IPR017884); BEST Arabidopsis thaliana protein match is: RAD-like 1 (TAIR:AT4G3925…	RAD-LIKE 4 (RL4)	RAD-LIKE 4 (ATRL4);RAD-LIKE 4 (RL4)
AALP_AAs67532U000600	Aa_G49020	AT1G51172	gene27176	KL967373.1:63325-70070	1.27017	1.45788	2.80709	1.14406	5e-05	0.00189082	180	191.255	1.97536	131	78.7057	0.812907	96	98.9723	1.02223	309	287.521	2.96965	250	282.369	2.91643	212	245.457	2.53519
AALP_AA5G019800	Aa_G279570	AT4G30990	gene12839	CM002873.1:1133876-1145104	1.19605	1.08669	2.64238	1.14356	5e-05	0.00189082	239	253.944	1.55655	308	185.048	1.13425	142	146.397	0.897338	456	424.303	2.60077	387	437.107	2.67925	373	431.866	2.64712				ARM repeat superfamily protein; FUNCTIONS IN: binding; INVOLVED IN: biological_process unknown; LOCATED IN: Golgi apparatus; nucleus, cytosol
AALP_AA4G129300	Aa_G24610	AT2G35770	gene11199	CM002872.1:12772165-12775060	1.56305	0.824175	3.4528	1.1434	5e-05	0.00189082	33	35.0633	1.88218	51	30.6411	1.6448	21	21.6502	1.16217	70	65.1342	3.49638	65	73.4159	3.94093	47	54.4174	2.9211	protein_coding	serine	AT2G35770	serine carboxypeptidase-like 28 (scpl28); FUNCTIONS IN: serine-type carboxypeptidase activity; INVOLVED IN: proteolysis; LOCATED IN: endomembrane system; EXPRESSED IN: hypocotyl, root; CONTAINS InterPro DOMAIN/s: Peptidase S10, serine carboxypeptidase (InterPro:IPR001563), Peptidase S10, serine carboxypeptidase, active site (InterPro:IPR018202); BEST Arabidopsis thaliana protein match is: serine …	SERINE CARBOXYPEPTIDASE-LIKE 28 (scpl28)	SERINE CARBOXYPEPTIDASE-LIKE 28 (scpl28)
AALP_AA1G207200	Aa_G497090	AT1G18880	gene2071	CM002869.1:14152718-14155324	1.88004	1.44775	4.14615	1.14101	5e-05	0.00189082	62	65.8766	2.67884	56	33.6452	1.36817	38	39.1766	1.5931	122	113.52	4.61623	76	85.8402	3.49066	92	106.519	4.33156	protein_coding	Major	AT1G18880	NITRATE TRANSPORTER 1.9 (NRT1.9). Encodes a low-af&#64257;nity plasma membrane nitrate transporter expressed in the companion cells of root phloem.
AALP_AA8G407800	Aa_G98020	AT5G23020	gene26066	CM002876.1:34424345-34427970	47.1068	38.4849	103.842	1.14039	5e-05	0.00189082	862	915.897	44.3405	1656	994.936	48.167	978	1008.28	48.813	1696	1578.11	76.3997	2460	2778.51	134.514	1795	2078.28	100.614
AALP_AA6G292300	Aa_G407280	AT2G22330	gene18501	CM002874.1:30517018-30519406	0.856593	0.630761	1.88142	1.13514	0.0004	0.011042	27	28.6882	1.15685	24	14.4194	0.58146	20	20.6192	0.83147	47	43.733	1.76353	36	40.6611	1.63966	48	55.5753	2.24107	protein_coding	cytochrome	AT2G22330	Encodes a cytochrome P450. Involved in tryptophan metabolism. Converts Trp to indole-3-acetaldoxime (IAOx), a precursor to IAA and indole glucosinolates.	CYTOCHROME P450, FAMILY 79, SUBFAMILY B, POLYPEPTIDE 3 (CYP79B3)	CYTOCHROME P450, FAMILY 79, SUBFAMILY B, POLYPEPTIDE 3 (CYP79B3)
AALP_AA3G269700	Aa_G71900	AT3G23430	gene8833	CM002871.1:18390489-18396334	6.40921	5.77338	14.0525	1.13261	5e-05	0.00189082	298	316.633	8.66052	317	190.456	5.20933	190	195.883	5.35777	638	593.652	16.2375	389	439.366	12.0175	439	508.282	13.9025	protein_coding	phosphate	AT3G23430	mutant is deficient in the transfer of phosphate from root epidermal and cortical cells to the xylem. encodes protein with the mainly hydrophilic N-terminal and the C-terminal containing 6 potential membrane-spanning domains.	PHOSPHATE 1 (PHO1)	PHOSPHATE 1 (PHO1);ARABIDOPSIS PHOSPHATE 1 (ATPHO1)
AALP_AA1G182000	Aa_G65590	AT1G16310	gene1819	CM002869.1:11758012-11760297	0.575067	0.762787	1.25725	1.12847	0.001	0.0229781	28	29.7507	0.96484	15	9.0121	0.29227	14	14.4335	0.468089	50	46.5245	1.50883	30	33.8843	1.0989	31	35.8924	1.16402	protein_coding	Cation	AT1G16310	Cation efflux family protein; FUNCTIONS IN: cation transmembrane transporter activity; INVOLVED IN: cation transport, transmembrane transport; LOCATED IN: membrane; EXPRESSED IN: 20 plant structures; EXPRESSED DURING: 7 growth stages; CONTAINS InterPro DOMAIN/s: Cation efflux protein (InterPro:IPR002524); BEST Arabidopsis thaliana protein match is: Cation efflux family protein (TAIR:AT1G79520.1);…
AALP_AA5G180300	Aa_G600790	AT3G54600	gene14444	CM002873.1:15361196-15363888	136.836	129.686	298.845	1.12695	5e-05	0.00189082	2804	2979.32	161.597	4009	2408.63	130.643	2115	2180.48	118.268	5081	4727.82	256.434	5401	6100.3	330.877	4924	5701.1	309.225	protein_coding	Class	AT3G54600	Class I glutamine amidotransferase-like superfamily protein; LOCATED IN: endomembrane system; CONTAINS InterPro DOMAIN/s: ThiJ/PfpI (InterPro:IPR002818); BEST Arabidopsis thaliana protein match is: Class I glutamine amidotransferase-like superfamily protein (TAIR:AT2G38860.2); Has 5251 Blast hits to 3173 proteins in 1205 species: Archae - 295; Bacteria - 4620; Metazoa - 9; Fungi - 11; Plants - 12…	(DJ1F)	(DJ1F)
AALP_AA3G195000	Aa_G753450	AT3G17180	gene8086	CM002871.1:11339543-11342947	5.69081	6.37226	12.4219	1.12618	5e-05	0.00189082	143	151.941	8.69474	139	83.5121	4.77893	61	62.8887	3.59876	294	273.564	15.6545	156	176.198	10.0828	174	201.46	11.5284	protein_coding	serine	AT3G17180	serine carboxypeptidase-like 33 (scpl33); FUNCTIONS IN: serine-type carboxypeptidase activity; INVOLVED IN: proteolysis; LOCATED IN: endomembrane system; EXPRESSED IN: shoot apex, root, flower, stamen; EXPRESSED DURING: 4 anthesis, petal differentiation and expansion stage; CONTAINS InterPro DOMAIN/s: Peptidase S10, serine carboxypeptidase (InterPro:IPR001563), Peptidase S10, serine carboxypeptid…	SERINE CARBOXYPEPTIDASE-LIKE 33 (scpl33)	SERINE CARBOXYPEPTIDASE-LIKE 33 (scpl33)
AALP_AA8G380200	Aa_G246250	AT5G58900	gene25790	CM002876.1:32389674-32391740	4.92058	10.5892	10.7175	1.12307	5e-05	0.00189082	115	122.19	6.01897	165	99.1331	4.88319	76	78.3531	3.85959	249	231.692	11.4129	178	201.047	9.90334	190	219.985	10.8362	protein_coding	Homeodomain-like	AT5G58900	Homeodomain-like transcriptional regulator; FUNCTIONS IN: DNA binding, sequence-specific DNA binding transcription factor activity; INVOLVED IN: regulation of transcription; EXPRESSED IN: 20 plant structures; EXPRESSED DURING: 11 growth stages; CONTAINS InterPro DOMAIN/s: Molecular chaperone, heat shock protein, Hsp40, DnaJ (InterPro:IPR015609), SANT, eukarya (InterPro:IPR017884), Myb-like DNA-bi…
AALP_AA3G003400	Aa_G14870	AT3G01350	gene6170	CM002871.1:168757-171356	3.15931	2.45446	6.87649	1.12206	5e-05	0.00189082	116	123.253	4.77914	73	43.8589	1.70063	75	77.3221	2.99817	213	198.194	7.68498	109	123.113	4.7737	182	210.723	8.17078	protein_coding	Major	AT3G01350	Major facilitator superfamily protein; FUNCTIONS IN: transporter activity; INVOLVED IN: oligopeptide transport; LOCATED IN: membrane; EXPRESSED IN: 12 plant structures; EXPRESSED DURING: 6 growth stages; CONTAINS InterPro DOMAIN/s: Oligopeptide transporter (InterPro:IPR000109), Major facilitator superfamily, general substrate transporter (InterPro:IPR016196); BEST Arabidopsis thaliana protein mat…
AALP_AAs63180U000200	Aa_G719620	emp	gene28847	KL980382.1:15825-17145	1.57155	0.594477	3.41456	1.11951	0.00015	0.00487668	19	20.188	1.21924	50	30.0403	1.81427	27	27.836	1.68114	51	47.455	2.86602	61	68.898	4.16106	46	53.2596	3.21659
AALP_AA7G154200	Aa_G156090	AT5G48070	gene20730	CM002875.1:18679548-18680862	4.25914	2.75438	9.25197	1.1192	5e-05	0.00189082	86	91.3772	6.83854	48	28.8387	2.15825	49	50.5171	3.78063	105	97.7014	7.31183	125	141.184	10.566	114	131.991	9.87804	protein_coding	xyloglucan	AT5G48070	putative xyloglucan endotransglycosylase/hydrolase, expressed primarily in the stele of mature non-elongating regions of both the main and the lateral root. Is expressed in lateral root primordia but expression ceases after lateral root begins to grow.	XYLOGLUCAN ENDOTRANSGLUCOSYLASE/HYDROLASE 20 (XTH20)	XYLOGLUCAN ENDOTRANSGLUCOSYLASE/HYDROLASE 20 (XTH20);XYLOGLUCAN ENDOTRANSGLUCOSYLASE/HYDROLASE 20 (ATXTH20)
AALP_AA2G213500	Aa_G104370	AT1G77210	gene5637	CM002870.1:25587782-25590051	0.996346	1.20108	2.16256	1.11802	0.0005	0.0132412	25	26.5631	1.17721	20	12.0161	0.532523	28	28.8669	1.27931	58	53.9684	2.39174	48	54.2148	2.40266	33	38.208	1.69328	protein_coding	STP14	AT1G77210	SUGAR TRANSPORT PROTEIN 14 (STP14). AtSTP14 belongs to the family of sugar transport proteins (AtSTPs)in volved in monosaccharide transport. Heterologous expression in yeast revealed that AtSTP14 is the transporter specifc for galactose and does not transport other monosaccharides such as glucose or fructose.
AALP_AA8G436700	Aa_G165530	AT5G23010	gene26355	CM002876.1:36345528-36349858	58.9757	30.7314	127.904	1.11686	5e-05	0.00189082	1125	1195.34	93.798	1003	602.609	37.8765	570	587.648	45.2528	2110	1963.33	119.906	1777	2007.08	134.167	1504	1741.36	129.638
		AT5G23020
AALP_AA3G002100	Aa_G14740	AT3G01220	gene6157	CM002871.1:95985-98013	1.35099	0.735919	2.92582	1.11483	0.0008	0.0193954	25	26.5631	1.72115	17	10.2137	0.661794	25	25.774	1.67002	56	52.1074	3.37628	41	46.3085	3.00054	32	37.0502	2.40065	protein_coding	homeobox	AT3G01220	Encodes a homeodomain leucine zipper class I (HD-Zip I) protein. Expressed during seed germination in the micropylar endosperm and in the root cap, and increases ABA sensitivity and seed dormancy when mutated.	HOMEOBOX PROTEIN 20 (HB20)	HOMEOBOX PROTEIN 20 (HB20);HOMEOBOX PROTEIN 20 (ATHB20)
AALP_AA2G227900	Aa_G470650	AT1G78440	gene5781	CM002870.1:26552126-26554131	0.973502	1.12254	2.09461	1.10542	0.00165	0.033588	16	17.0004	1.07878	26	15.621	0.99125	13	13.4025	0.850474	45	41.872	2.65704	26	29.3664	1.86348	24	27.7876	1.7633	protein_coding	GA2OX1	AT1G78440	ARABIDOPSIS THALIANA GIBBERELLIN 2-OXIDASE 1 (ATGA2OX1). Encodes a gibberellin 2-oxidase that acts on C19 gibberellins.
AALP_AA2G166400	Aa_G341720	AT1G73010	gene5166	CM002870.1:22569382-22571100	4.10381	3.53575	8.79901	1.10038	5e-05	0.00189082	73	77.5644	5.51767	56	33.6452	2.3934	60	61.8577	4.40035	210	195.403	13.9003	52	58.7327	4.17805	101	116.94	8.31869	protein_coding	phosphate	AT1G73010	Encodes PPsPase1, a pyrophosphate-specific phosphatase catalyzing the specific cleavage of pyrophosphate (Km 38.8 uM) with an alkaline catalytic pH optimum. Expression is upregulated in the shoot of cax1/cax3 mutant.	PHOSPHATE STARVATION-INDUCED GENE 2 (PS2)	PYROPHOSPHATE-SPECIFIC PHOSPHATASE1 (PPsPase1);PHOSPHATE STARVATION-INDUCED GENE 2 (ATPS2);PHOSPHATE STARVATION-INDUCED GENE 2 (PS2);PYROPHOSPHATE-SPECIFIC PHOSPHATASE1 (AtPPsPase1)
AALP_AA1G332400	Aa_G109360	AT1G32450	gene3323	CM002869.1:22852903-22857415	6.01553	3.90786	12.8976	1.10034	5e-05	0.00189082	561	596.077	9.34538	457	274.569	4.30473	272	280.422	4.39649	679	631.802	9.90549	741	836.941	13.1217	863	999.197	15.6656	protein_coding	nitrate	AT1G32450	Transmembrane nitrate transporter. Involved in xylem transport of nitrate from root to shoot. Induced in response to nitrate. Not involved in nitrate uptake. expressed in root pericycle cells.	NITRATE TRANSPORTER 1.5 (NRT1.5)	NITRATE TRANSPORTER 1.5 (NRT1.5)
AALP_AA8G508300	Aa_G482330	AT5G67090	gene27071	CM002876.1:40455203-40457704	0.407817	0.292608	0.873613	1.09907	0.00245	0.045235	13	13.8128	0.405895	24	14.4194	0.423718	13	13.4025	0.393837	32	29.7757	0.874968	28	31.6253	0.929322	24	27.7876	0.81655	protein_coding	Subtilisin-like	AT5G67090	Subtilisin-like serine endopeptidase family protein; FUNCTIONS IN: identical protein binding, serine-type endopeptidase activity; INVOLVED IN: proteolysis, negative regulation of catalytic activity; LOCATED IN: endomembrane system; EXPRESSED IN: 9 plant structures; EXPRESSED DURING: 4 anthesis, petal differentiation and expansion stage, D bilateral stage; CONTAINS InterPro DOMAIN/s: Protease-asso…
AALP_AA8G417700	Aa_G46110	AT5G24230	gene26165	CM002876.1:34987528-34989494	0.590115	0.645343	1.26252	1.09724	0.00195	0.037985	9	9.56273	0.366174	25	15.0202	0.575148	21	21.6502	0.829024	24	22.3317	0.855121	35	39.5316	1.51374	32	37.0502	1.41872	protein_coding	Lipase	AT5G24230	Lipase class 3-related protein; FUNCTIONS IN: triglyceride lipase activity; INVOLVED IN: lipid metabolic process; LOCATED IN: cellular_component unknown; EXPRESSED IN: root; CONTAINS InterPro DOMAIN/s: Lipase, class 3 (InterPro:IPR002921); BEST Arabidopsis thaliana protein match is: Lipase class 3-related protein (TAIR:AT5G24220.1); Has 233 Blast hits to 232 proteins in 26 species: Archae - 0; Ba…
AALP_AA8G135200	Aa_G209500	AT5G13720	gene23340	CM002876.1:8462600-8463855	1.58162	2.09908	3.38352	1.09712	0.0016	0.0328164	26	27.6257	2.37516	27	16.2218	1.39469	11	11.3406	0.975023	63	58.6208	5.04001	27	30.4958	2.62192	25	28.9455	2.48863	protein_coding	Uncharacterised	AT5G13720	Uncharacterised protein family (UPF0114); LOCATED IN: chloroplast, chloroplast inner membrane, chloroplast envelope; EXPRESSED IN: 21 plant structures; EXPRESSED DURING: 13 growth stages; CONTAINS InterPro DOMAIN/s: Uncharacterised protein family UPF0114, plant (InterPro:IPR016804), Uncharacterised protein family UPF0114 (InterPro:IPR005134); BEST Arabidopsis thaliana protein match is: Uncharacte…
AALP_AA2G015200	Aa_G391140	AT5G08640	gene3654	CM002870.1:1387012-1388983	2.82406	2.06096	6.02313	1.09274	5e-05	0.00189082	41	43.5635	3.35687	47	28.2379	2.17592	37	38.1456	2.93938	78	72.5782	5.59265	88	99.3939	7.65898	54	62.5222	4.81776
AALP_AA3G251700	Aa_G399660	AT3G21790	gene8653	CM002871.1:16185542-16187110	0.745841	0.821651	1.58814	1.0904	0.0025	0.0459238	11	11.6878	0.577833	37	22.2298	1.09902	11	11.3406	0.560668	46	42.8025	2.11612	30	33.8843	1.67521	17	19.6829	0.973104
AALP_AA1G233400	Aa_G374430	AT1G21440	gene2333	CM002869.1:16199068-16201043	69.3511	52.5808	147.624	1.08994	5e-05	0.00189082	1312	1394.03	91.112	1619	972.706	63.5746	792	816.522	53.3667	2795	2600.72	169.979	1952	2204.74	144.098	1702	1970.61	128.796	protein_coding	Phosphoenolpyruvate	AT1G21440	Phosphoenolpyruvate carboxylase family protein; FUNCTIONS IN: isocitrate lyase activity, catalytic activity; INVOLVED IN: metabolic process; LOCATED IN: chloroplast, chloroplast stroma; EXPRESSED IN: 22 plant structures; EXPRESSED DURING: 14 growth stages; CONTAINS InterPro DOMAIN/s: Pyruvate/Phosphoenolpyruvate kinase, catalytic core (InterPro:IPR015813), Isocitrate lyase/phosphorylmutase, conse…
AALP_AA5G204500	Aa_G268570	AT3G56200	gene14686	CM002873.1:17368075-17369983	3.62768	3.47592	7.69486	1.08485	5e-05	0.00189082	108	114.753	5.84426	60	36.0484	1.83591	61	62.8887	3.20287	235	218.665	11.1364	97	109.559	5.57975	108	125.044	6.3684	protein_coding	Transmembrane	AT3G56200	Encodes a putative amino acid transporter.
AALP_AA8G195300	Aa_G253700	emp	gene23941	CM002876.1:13657917-13658291	18.8099	14.9681	39.8558	1.0833	5e-05	0.00189082	60	63.7515	24.8433	80	48.0645	18.7302	32	32.9908	12.8561	67	62.3428	24.2943	116	131.019	51.0567	98	113.466	44.2165
AALP_AA2G210100	Aa_G165050	AT1G76800	gene5603	CM002870.1:25372453-25373458	14.9038	17.3157	31.5321	1.08115	5e-05	0.00189082	184	195.505	16.4326	282	169.427	14.2407	162	167.016	14.038	479	445.704	37.4623	323	364.821	30.6639	272	314.927	26.4702	protein_coding	Vacuolar	AT1G76800	The gene encodes nodulin-like2 whose transcript abundance was repressed under conditions of Fe-deficient growth.
AALP_AA8G005300	Aa_G481210	AT5G01750	gene22041	CM002876.1:320806-321795	6.60347	5.01697	13.9593	1.07993	5e-05	0.00189082	87	92.4397	11.0751	51	30.6411	3.67108	41	42.2694	5.06425	202	187.959	22.5191	59	66.6391	7.98395	82	94.9411	11.3748
AALP_AA4G001800	Aa_G205450	AT5G48920	gene9924	CM002872.1:276111-276858	5.83386	4.43269	12.2957	1.07563	5e-05	0.00189082	69	73.3143	9.07318	43	25.8347	3.19723	41	42.2694	5.23116	119	110.728	13.7034	90	101.653	12.5803	74	85.6785	10.6034	protein_coding	tracheary	AT5G48920	tracheary element differentiation-related 7 (TED7); BEST Arabidopsis thaliana protein match is: tracheary element differentiation-related 6 (TAIR:AT1G43790.1); Has 1807 Blast hits to 1807 proteins in 277 species: Archae - 0; Bacteria - 0; Metazoa - 736; Fungi - 347; Plants - 385; Viruses - 0; Other Eukaryotes - 339 (source: NCBI BLink).	TRACHEARY ELEMENT DIFFERENTIATION-RELATED 7 (TED7)	TRACHEARY ELEMENT DIFFERENTIATION-RELATED 7 (TED7)
AALP_AA4G137300	Aa_G402620	AT2G36650	gene11279	CM002872.1:13664398-13665708	1.94195	1.92318	4.08981	1.07452	0.0004	0.011042	40	42.501	2.80219	30	18.0242	1.18838	27	27.836	1.83529	61	56.7598	3.74231	53	59.8622	3.94685	60	69.4691	4.58026	protein_coding	unknown	AT2G36650	unknown protein; Has 35333 Blast hits to 34131 proteins in 2444 species: Archae - 798; Bacteria - 22429; Metazoa - 974; Fungi - 991; Plants - 531; Viruses - 0; Other Eukaryotes - 9610 (source: NCBI BLink).
AALP_AA4G253500	Aa_G196910	AT2G46450	gene12441	CM002872.1:22227112-22230207	0.864173	0.816279	1.81677	1.07198	0.0008	0.0193954	42	44.6261	1.65753	20	12.0161	0.455468	13	13.4025	0.479522	108	100.493	3.76448	24	27.1074	1.02751	15	17.3673	0.658309
AALP_AA3G261700	Aa_G413560	AT3G22890	gene8753	CM002871.1:17369894-17372039	136.733	113.295	287.368	1.07153	5e-05	0.00189082	3892	4135.35	186.571	4415	2652.56	119.673	2235	2304.2	103.956	7910	7360.17	332.062	5146	5812.28	262.227	5127	5936.13	267.815	protein_coding	ATP	AT3G22890	encodes ATP sulfurylase, the first enzyme in the sulfate assimilation pathway of Arabidopsis. It may also participate in selenium metabolism.	ATP SULFURYLASE 1 (APS1)	ATP SULFURYLASE 1 (APS1)
AALP_AA8G016900	Aa_G260720	AT5G02790	gene22157	CM002876.1:851325-853496	30.1287	18.4491	63.2848	1.07072	5e-05	0.00189082	459	487.699	42.5257	476	285.984	24.9368	255	262.895	22.9235	946	880.243	76.7541	479	541.019	47.1749	653	756.055	65.9254	protein_coding	Glutathione	AT5G02790	Glutathione transferase L3 (GSTL3); INVOLVED IN: response to cadmium ion; EXPRESSED IN: 24 plant structures; EXPRESSED DURING: 14 growth stages; CONTAINS InterPro DOMAIN/s: Thioredoxin fold (InterPro:IPR012335), Glutathione S-transferase, C-terminal (InterPro:IPR004046), Glutathione S-transferase, C-terminal-like (InterPro:IPR010987), Glutathione S-transferase/chloride channel, C-terminal (InterP…	GLUTATHIONE TRANSFERASE L3 (GSTL3)
AALP_AA8G001000	Aa_G18830	AT5G02090	gene21998	CM002876.1:51737-52295	2.99872	2.38147	6.28804	1.06826	0.0023	0.043101	12	12.7503	2.41296	15	9.0121	1.70552	25	25.774	4.87767	42	39.0805	7.39589	27	30.4958	5.77126	26	30.1033	5.69696	protein_coding	unknown	AT5G02090	unknown protein; Has 30 Blast hits to 30 proteins in 10 species: Archae - 0; Bacteria - 0; Metazoa - 0; Fungi - 0; Plants - 30; Viruses - 0; Other Eukaryotes - 0 (source: NCBI BLink).
AALP_AA8G046600	Aa_G570240	AT5G05260	gene22454	CM002876.1:2864993-2867421	72.2312	54.4121	151.056	1.06439	5e-05	0.00189082	2341	2487.37	95.138	2877	1728.52	66.1132	1406	1449.53	55.4423	3931	3657.75	139.903	3435	3879.75	148.394	3723	4310.56	164.872	protein_coding	cytochrome	AT5G05260	Encodes cytochrome P450 CYP79A2. involved in defense response to other organism, glucosinolate biosynthetic process, indoleacetic acid biosynthetic process	CYTOCHROME P450 79A2 (CYP79A2)	CYTOCHROME P450 79A2 (CYP79A2)
AALP_AA3G138000	Aa_G40090	AT3G12750	gene7516	CM002871.1:7085249-7086574	9.03853	9.31567	18.8372	1.05942	5e-05	0.00189082	177	188.067	12.2444	200	120.161	7.8233	105	108.251	7.04786	373	347.072	22.5967	208	234.931	15.2956	247	285.981	18.6193	protein_coding	zinc	AT3G12750	A member of Zrt- and Irt-related protein (ZIP) family. transcript is induced in response to zinc deficiency in the root.	ZINC TRANSPORTER 1 PRECURSOR (ZIP1)	ZINC TRANSPORTER 1 PRECURSOR (ZIP1)
AALP_AA1G001300	Aa_G632110	AT1G01070	gene12	CM002869.1:88963-91198	22.4065	18.1054	46.6273	1.05726	5e-05	0.00189082	584	620.515	36.9801	431	258.948	15.4322	241	248.462	14.8073	1124	1045.87	62.3294	493	556.832	33.1848	643	744.477	44.3677				UMAMIT28, USUALLY MULTIPLE ACIDS MOVE IN AND OUT TRANSPORTERS 28. Encodes a plasma membrane-localized amino acid transporter likely involved in amino acid export in the developing seed.
AALP_AA8G330500	Aa_G123440	AT5G54620	gene25293	CM002876.1:28810042-28812016	0.895696	1.03169	1.86212	1.05587	0.00255	0.0466581	16	17.0004	1.04643	18	10.8145	0.665793	15	15.4644	0.974862	47	43.733	2.69175	18	20.3306	1.25134	23	26.6298	1.64329	protein_coding	Ankyrin	AT5G54620	Ankyrin repeat family protein; CONTAINS InterPro DOMAIN/s: Ankyrin repeat-containing domain (InterPro:IPR020683), Ankyrin repeat (InterPro:IPR002110); involved in innate immune response, response to salicylic acid. BEST Arabidopsis thaliana protein match is: ankyrin (TAIR:AT5G54610.1); Has 1807 Blast hits to 1807 proteins in 277 species: Archae - 0; Bacteria - 0; Metazoa - 736; Fungi - 347; Plant…
AALP_AA1G018900	Aa_G6520	AT1G02630	gene188	CM002869.1:888029-889539	2.24071	2.35293	4.64015	1.05022	0.0001	0.00346752	58	61.6265	3.77588	44	26.4355	1.61972	21	21.6502	1.32652	89	82.8135	5.07403	53	59.8622	3.66779	73	84.5207	5.17863	protein_coding	Nucleoside	AT1G02630	Nucleoside transporter family protein; FUNCTIONS IN: nucleoside transmembrane transporter activity; INVOLVED IN: transport; LOCATED IN: membrane; CONTAINS InterPro DOMAIN/s: Delayed-early response protein/equilibrative nucleoside transporter (InterPro:IPR002259); BEST Arabidopsis thaliana protein match is: equilibrative nucleotide transporter 1 (TAIR:AT1G70330.1); Has 1148 Blast hits to 1019 prot…
AALP_AA1G070200	Aa_G435900	AT1G07175	gene701	CM002869.1:3447987-3448652	6.05628	8.31389	12.4998	1.0454	0.0026	0.0472939	18	19.1255	7.12798	27	16.2218	6.04579	13	13.4025	4.99506	39	36.2891	13.5248	18	20.3306	7.57712	38	43.9971	16.3975	protein_coding	unknown	AT1G07175	unknown protein; FUNCTIONS IN: molecular_function unknown; INVOLVED IN: biological_process unknown; LOCATED IN: endomembrane system; BEST Arabidopsis thaliana protein match is: unknown protein (TAIR:AT2G29995.1); Has 30201 Blast hits to 17322 proteins in 780 species: Archae - 12; Bacteria - 1396; Metazoa - 17338; Fungi - 3422; Plants - 5037; Viruses - 0; Other Eukaryotes - 2996 (source: NCBI BLin…
AALP_AA1G286900	Aa_G130860	AT1G27730	gene2868	CM002869.1:19989173-19990110	1.89443	1.13662	3.89924	1.04143	0.00155	0.0319721	29	30.8132	2.82915	26	15.621	1.43425	15	15.4644	1.41988	46	42.8025	3.92995	38	42.9201	3.94075	36	41.6815	3.82702	protein_coding	salt	AT1G27730	Related to Cys2/His2-type zinc-finger proteins found in higher plants. Compensated for a subset of calcineurin deficiency in yeast. Salt tolerance produced by ZAT10 appeared to be partially dependent on ENA1/PMR2, a P-type ATPase required for Li+ and Na+ efflux in yeast. The protein is localized to the nucleus, acts as a transcriptional repressor and is responsive to chitin oligomers. Also involv…	SALT TOLERANCE ZINC FINGER (STZ)	(ZAT10);SALT TOLERANCE ZINC FINGER (STZ)
AALP_AA2G241800	Aa_G144160	AT2G40900	gene5920	CM002870.1:27304578-27307271	9.32028	10.6225	19.1678	1.04024	5e-05	0.00189082	222	235.881	11.7998	246	147.798	7.39354	170	175.264	8.76747	524	487.576	24.3908	298	336.584	16.8374	281	325.347	16.2753	protein_coding	nodulin	AT2G40900	UMAMIT11, USUALLY MULTIPLE ACIDS MOVE IN AND OUT TRANSPORTERS 11. nodulin MtN21-like transporter family protein
AALP_AA1G172400	Aa_G121260	AT3G42170	gene1723	CM002869.1:10848024-10850666	0.830048	0.777981	1.70579	1.03917	0.0002	0.00621968	33	35.0633	0.970837	45	27.0363	0.748583	27	27.836	0.770725	38	35.3586	0.979011	78	88.0991	2.43929	53	61.3644	1.69906		DAYSLEEPER		DAYSLEEPER. ransposase-like gene with conserved domains from the family of hAT transposases that includes hobo from Drosophila melanogaster, Activator (Ac) from maize, and Tam3 from snapdragon but lacks several amino acids known to be essential for Ac transposition5. The DAYSLEEPER gene lacks 8 bp duplications and TIRs (a common feature of transcriptionally silent hAT transposases), however, DAYS…
AALP_AA8G392600	Aa_G620130	AT5G59720	gene25914	CM002876.1:33254281-33255008	2.19635	1.78941	4.51259	1.03884	0.0017	0.0342843	17	18.0629	2.32039	33	19.8266	2.54696	13	13.4025	1.72171	42	39.0805	5.02035	30	33.8843	4.35283	28	32.4189	4.16459	protein_coding	heat	AT5G59720	encodes a low molecular weight heat shock protein that contains the heat shock element in the promoter region. Expression is induced in response to heat shock.	HEAT SHOCK PROTEIN 18.2 (HSP18.2)	HEAT SHOCK PROTEIN 18.2 (HSP18.2)
AALP_AA6G150200	Aa_G219550	AT5G43380	gene17080	CM002874.1:12912168-12913653	3.63525	4.1532	7.46571	1.03823	5e-05	0.00189082	73	77.5644	5.06949	92	55.2742	3.61264	33	34.0217	2.22361	137	127.477	8.33171	87	98.2644	6.42241	101	116.94	7.643	protein_coding	type	AT5G43380	encodes a type I serine/threonine protein phosphatase expressed in expressed in roots, rosettes and flowers.	TYPE ONE SERINE/THREONINE PROTEIN PHOSPHATASE 6 (TOPP6)	TYPE ONE SERINE/THREONINE PROTEIN PHOSPHATASE 6 (TOPP6)
AALP_AA8G455700	Aa_G13570	AT5G62480	gene26545	CM002876.1:37641260-37642255	13.4408	8.95453	27.5158	1.03363	5e-05	0.00189082	234	248.631	23.5315	146	87.7178	8.302	87	89.6937	8.48901	522	485.715	45.9703	172	194.27	18.3866	166	192.198	18.1905	protein_coding	glutathione	AT5G62480	Encodes glutathione transferase belonging to the tau class of GSTs. Naming convention according to Wagner et al. (2002).	GLUTATHIONE S-TRANSFERASE TAU 9 (GSTU9)	GLUTATHIONE S-TRANSFERASE 14B (GST14B);GLUTATHIONE S-TRANSFERASE TAU 9 (GSTU9);GLUTATHIONE S-TRANSFERASE TAU 9 (ATGSTU9);GLUTATHIONE S-TRANSFERASE 14 (GST14)
AALP_AA8G179500	Aa_G162310	AT1G76680	gene23783	CM002876.1:12028994-12030740	4.03783	2.19923	8.24201	1.02942	5e-05	0.00189082	102	108.378	6.20184	81	48.6653	2.78484	53	54.641	3.1268	317	294.965	16.8792	64	72.2864	4.13655	56	64.8378	3.7103	protein_coding	12-oxophytodienoate	AT1G76680	Encodes a member of an alpha/beta barrel fold family of FMN-containing oxidoreductases. One of the closely related 12-oxophytodienoic acid reductases. This enzyme is not expected to participate in jasmonic acid biosynthesis because during in vitro assays, it shows very little activity with the naturally occurring OPDA isomer. Shows activity towards 2,4,6-trinitrotoluene. Expressed predominately i…	12-OXOPHYTODIENOATE REDUCTASE 1 (OPR1)	12-OXOPHYTODIENOATE REDUCTASE 1 (OPR1)
AALP_AA1G149300	Aa_G109510	AT1G13600	gene1492	CM002869.1:8953137-8953946	5.96566	3.42342	12.1764	1.02933	5e-05	0.00189082	65	69.0642	7.67584	81	48.6653	5.4087	42	43.3004	4.81244	115	107.006	11.8927	104	117.465	13.0552	90	104.204	11.5813	protein_coding	bZIP58	AT1G13600	BASIC LEUCINE-ZIPPER 58 (bZIP58). basic leucine-zipper 58 (bZIP58); FUNCTIONS IN: DNA binding, protein homodimerization activity, protein heterodimerization activity, sequence-specific DNA binding transcription factor activity; INVOLVED IN: regulation of transcription, DNA-dependent; EXPRESSED IN: 16 plant structures; EXPRESSED DURING: 7 growth stages; CONTAINS InterPro DOMAIN/s: Basic-leucine zi…
AALP_AA1G130200	Aa_G261890	AT1G12140	gene1301	CM002869.1:7341973-7344575	60.3841	53.828	123.144	1.02811	5e-05	0.00189082	1601	1701.1	78.9065	1934	1161.96	53.8981	1011	1042.3	48.3477	3129	2911.5	135.051	2240	2530.03	117.357	2179	2522.89	117.025	protein_coding	flavin-monooxygenase	AT1G12140	belongs to the flavin-monooxygenase (FMO) family, encodes a glucosinolate S-oxygenase that catalyzes the conversion of methylthioalkyl glucosinolates to methylsulfinylalkyl glucosinolates	FLAVIN-MONOOXYGENASE GLUCOSINOLATE S-OXYGENASE 5 (FMO GS-OX5)	FLAVIN-MONOOXYGENASE GLUCOSINOLATE S-OXYGENASE 5 (FMO GS-OX5)
AALP_AA1G261000	Aa_G274060	AT1G24100	gene2609	CM002869.1:18289974-18291763	196.971	194.019	401.021	1.0257	5e-05	0.00189082	5357	5691.95	272.245	6077	3651.1	174.631	2921	3011.44	144.036	6859	6382.23	305.26	8243	9310.27	445.308	8171	9460.53	452.495	protein_coding	UDP-glucosyl	AT1G24100	Encodes a UDP-glucose:thiohydroximate S-glucosyltransferase, involved in glucosinolate biosynthesis	UDP-GLUCOSYL TRANSFERASE 74B1 (UGT74B1)	UDP-GLUCOSYL TRANSFERASE 74B1 (UGT74B1)
AALP_AA8G103100	Aa_G168670	AT5G10770	gene23019	CM002876.1:6188059-6190505	6.77454	6.31599	13.7775	1.02412	5e-05	0.00189082	254	269.881	11.7675	143	85.9153	3.74614	107	110.313	4.80994	367	341.49	14.8898	254	286.887	12.509	276	319.558	13.9336	protein_coding	Eukaryotic	AT5G10770	Eukaryotic aspartyl protease family protein; FUNCTIONS IN: DNA binding, aspartic-type endopeptidase activity; INVOLVED IN: proteolysis; EXPRESSED IN: 12 plant structures; EXPRESSED DURING: 4 anthesis, C globular stage, petal differentiation and expansion stage, E expanded cotyledon stage; CONTAINS InterPro DOMAIN/s: Peptidase aspartic (InterPro:IPR021109), Peptidase aspartic, catalytic (InterPro:…
AALP_AA5G058000	Aa_G486890	AT3G29000	gene13221	CM002873.1:3982072-3982807	3.30921	3.18933	6.72979	1.02408	0.0005	0.0132412	18	19.1255	2.42009	61	36.6492	4.6375	22	22.6812	2.87002	58	53.9684	6.82903	33	37.2727	4.7164	59	68.3113	8.64395	protein_coding	Calcium-binding	AT3G29000	Calcium-binding EF-hand family protein; FUNCTIONS IN: calcium ion binding; INVOLVED IN: biological_process unknown; LOCATED IN: endomembrane system; CONTAINS InterPro DOMAIN/s: EF-Hand 1, calcium-binding site (InterPro:IPR018247), EF-HAND 2 (InterPro:IPR018249), S100/Calbindin-D9k, conserved site (InterPro:IPR001751), EF-hand-like domain (InterPro:IPR011992), Calcium-binding EF-hand (InterPro:IPR…
AALP_AA7G117600	Aa_G2000	AT4G27960	gene20364	CM002875.1:12698316-12699751	7.82411	7.41962	15.9025	1.02325	5e-05	0.00189082	93	98.8149	11.6938	73	43.8589	5.19028	54	55.6719	6.58824	159	147.948	17.5082	106	119.724	14.1682	117	135.465	16.031	protein_coding	ubiquitin	AT4G27960	ubiquitin conjugating enzyme	UBIQUITIN CONJUGATING ENZYME 9 (UBC9)	UBIQUITIN CONJUGATING ENZYME 9 (UBC9)
AALP_AAs64498U000100	Aa_G894250	AT2G40300	gene29767	KL987737.1:1106-1805	9.71321	14.5644	19.7274	1.02218	0.00035	0.0098411	30	31.8758	10.6023	43	25.8347	8.59294	29	29.8979	9.94442	59	54.8989	18.2601	71	80.1928	26.6731	37	42.8393	14.2489
AALP_AA4G238100	Aa_G175300	AT2G44930	gene12287	CM002872.1:21435930-21438374	2.40458	3.16564	4.88057	1.02127	5e-05	0.00189082	83	88.1896	2.65734	135	81.1089	2.44398	68	70.1054	2.11242	189	175.862	5.2991	131	147.961	4.45838	140	162.095	4.88424
AALP_AA3G041900	Aa_G4400	AT3G04720	gene6555	CM002871.1:1969752-1970483	18.4847	13.0347	37.4618	1.01909	5e-05	0.00189082	147	156.191	25.4906	146	87.7178	14.3157	93	95.8795	15.6477	297	276.355	45.1016	201	227.025	37.0507	160	185.251	30.2332				ATPR4, HEL, HEVEIN-LIKE, PATHOGENESIS-RELATED 4, PR-4, PR4. Encodes a protein similar to the antifungal chitin-binding protein hevein from rubber tree latex. mRNA levels increase in response to ethylene and turnip crinkle virus infection. The mRNA is cell-to-cell mobile.
AALP_AA3G027100	Aa_G267890	AT3G03270	gene6407	CM002871.1:1158302-1159758	21.8029	20.4993	44.1645	1.01837	5e-05	0.00189082	194	206.13	28.7176	229	137.585	19.168	122	125.777	17.523	366	340.559	47.4459	235	265.427	36.9787	298	345.03	48.0688	protein_coding	Adenine	AT3G03270	Adenine nucleotide alpha hydrolases-like superfamily protein; INVOLVED IN: response to stress; LOCATED IN: plasma membrane, membrane; EXPRESSED IN: 23 plant structures; EXPRESSED DURING: 13 growth stages; CONTAINS InterPro DOMAIN/s: UspA (InterPro:IPR006016), Rossmann-like alpha/beta/alpha sandwich fold (InterPro:IPR014729); BEST Arabidopsis thaliana protein match is: Adenine nucleotide alpha hyd…
AALP_AA1G187900	Aa_G274920	AT1G17020	gene1878	CM002869.1:12313853-12315516	9.48262	9.34355	19.1547	1.01434	5e-05	0.00189082	172	182.754	10.9106	271	162.819	9.72044	127	130.932	7.81679	368	342.42	20.4428	262	295.923	17.6669	280	324.189	19.3544	protein_coding	senescence-related	AT1G17020	SENESCENCE-RELATED GENE 1 (SRG1). Encodes a novel member of the Fe(II)/ascorbate oxidase gene family; senescence-related gene. Involved in flavonoid biosynthetic process, organ senescence
AALP_AA5G208800	Aa_G774480	AT3G56620	gene14729	CM002873.1:17604868-17606906	2.14444	2.155	4.32874	1.01335	0.00035	0.0098411	54	57.3764	3.92858	30	18.0242	1.23412	18	18.5573	1.27063	93	86.5355	5.92511	38	42.9201	2.93875	52	60.2065	4.12236	protein_coding	nodulin	AT3G56620	UMAMIT10, USUALLY MULTIPLE ACIDS MOVE IN AND OUT TRANSPORTERS 10. nodulin MtN21-like transporter family protein
AALP_AA8G038700	Aa_G73150	AT5G04490	gene22375	CM002876.1:2457010-2458995	3.93511	2.72694	7.93881	1.01252	0.0001	0.00346752	56	59.5014	4.76423	64	38.4516	3.07879	48	49.4862	3.96232	132	122.825	9.83447	89	100.523	8.04882	64	74.1004	5.93316	protein_coding	vitamin	AT5G04490	Encodes a protein with phytol kinase activity involved in tocopherol biosynthesis.	VITAMIN E PATHWAY GENE 5 (VTE5)	VITAMIN E PATHWAY GENE 5 (VTE5)
AALP_AA2G023500	Aa_G300670	AT1G54040	gene3737	CM002870.1:2260852-2261548	19.588	14.9934	39.492	1.01159	5e-05	0.00189082	160	170.004	23.2063	147	88.3186	12.0559	167	172.171	23.502	303	281.938	38.4857	322	363.691	49.6454	192	222.301	30.345				EPITHIOSPECIFIER PROTEIN, ESP, TASTY. Epithiospecifier protein, interacts with WRKY53. Involved in pathogen resistance and leaf senescence. Involved in defense response to bacterium, glucosinolate catabolic process, leaf senescence, response to jasmonic acid
AALP_AA8G364600	Aa_G307690	AT5G57520	gene25634	CM002876.1:31509344-31510079	2.48969	3.01852	5.01454	1.01015	0.0013	0.0280783	12	12.7503	1.61339	53	31.8427	4.02931	14	14.4335	1.82638	59	54.8989	6.94678	30	33.8843	4.28764	26	30.1033	3.8092	protein_coding	Zn finger	AT5G57520	ZINC FINGER PROTEIN 2 (ZFP2). Encodes a zinc finger protein containing only a single zinc finger.
AALP_AA8G096500	Aa_G356450	AT5G10180	gene22953	CM002876.1:5842159-5846244	34.0252	16.5905	68.5024	1.00955	5e-05	0.00189082	1786	1897.67	58.4577	1020	612.823	18.878	779	803.119	24.7401	2651	2466.73	75.9875	1454	1642.26	50.5897	2213	2562.25	78.9301	protein_coding	slufate	AT5G10180	Encodes a low-affinity sulfate transporter expressed in the root cap and central cylinder, where it is induced by sulfur starvation. Expression in the shoot vascular system is not induced by sulfur starvation.	SULFATE TRANSPORTER 2;1 (SULTR2;1)	SULFATE TRANSPORTER 2;1 (SULTR2;1);ARABIDOPSIS SULFATE TRANSPORTER 68 (AST68)
AALP_AA1G129900	Aa_G261860	AT1G12110	gene1298	CM002869.1:7321613-7326208	3.82388	6.66041	7.6977	1.00939	5e-05	0.00189082	120	127.503	4.46264	160	96.129	3.36454	101	104.127	3.64448	278	258.676	9.05372	186	210.082	7.35294	165	191.04	6.68644	protein_coding	nitrate	AT1G12110	Encodes NRT1.1 (CHL1), a dual-affinity nitrate transporter. The protein is expressed in guard cells and function in stomatal opening. Mutants have less transpiration and are more tolerant to drought. Expressed in lateral roots. Involved in nitrate signaling which enables the plant root system to detect and exploit nitrate-rich soil patches. Comparing to the wild type, the mutant displays a strong…	NITRATE TRANSPORTER 1.1 (NRT1.1)	NITRATE TRANSPORTER 1.1 (NRT1.1); (CHL1-1);CHLORINA 1 (CHL1); (B-1);ARABIDOPSIS THALIANA NITRATE TRANSPORTER 1 (ATNRT1);NITRATE TRANSPORTER 1 (NRT1)
AALP_AA7G160300	Aa_G129830	AT4G30670	gene20791	CM002875.1:19470825-19471352	20.9	18.0788	42.0409	1.00829	5e-05	0.00189082	140	148.754	30.8269	117	70.2944	14.5674	81	83.5079	17.3057	220	204.708	42.4225	170	192.011	39.7913	183	211.881	43.909	protein_coding	Putative	AT4G30670	Putative membrane lipoprotein; FUNCTIONS IN: molecular_function unknown; INVOLVED IN: biological_process unknown; LOCATED IN: endomembrane system; EXPRESSED IN: 11 plant structures; EXPRESSED DURING: 4 anthesis, petal differentiation and expansion stage; Has 30201 Blast hits to 17322 proteins in 780 species: Archae - 12; Bacteria - 1396; Metazoa - 17338; Fungi - 3422; Plants - 5037; Viruses - 0; …
AALP_AA6G103000	Aa_G162770	AT2G43590	gene16608	CM002874.1:7848386-7849674	4.29993	4.39594	8.64855	1.00814	5e-05	0.00189082	53	56.3138	4.88516	92	55.2742	4.79497	36	37.1146	3.21965	130	120.964	10.4935	88	99.3939	8.6223	68	78.7316	6.82988	protein_coding	Chitinase	AT2G43590	Chitinase family protein; FUNCTIONS IN: chitin binding, chitinase activity; INVOLVED IN: carbohydrate metabolic process, cell wall macromolecule catabolic process; LOCATED IN: endomembrane system; EXPRESSED IN: 7 plant structures; EXPRESSED DURING: LP.04 four leaves visible, 4 anthesis, C globular stage, LP.02 two leaves visible; CONTAINS InterPro DOMAIN/s: Chitin-binding, type 1, conserved site …
AALP_AA6G118100	Aa_G58320	AT5G46240	gene16759	CM002874.1:9614826-9618118	1.61948	1.639	3.25282	1.00616	5e-05	0.00189082	74	78.6269	2.29353	76	45.6613	1.33193	41	42.2694	1.23299	144	133.99	3.90847	73	82.4517	2.4051	102	118.097	3.44488	protein_coding	potassium	AT5G46240	Encodes a potassium channel protein (KAT1). ABA triggers KAT1 endocytosis both in epidermal cells as well as guard cells. Upon removal of ABA, KAT1 is recycled back to the plasma membrane. KAT1 is localized within 0.5?0.6 &#956;m diameter microdomains at the plasma membrane surface. KAT1 belongs to the Shaker family K+ channel. This family includes five groups based on phylogenetic analysis (FEBS…	POTASSIUM CHANNEL IN ARABIDOPSIS THALIANA 1 (KAT1)	POTASSIUM CHANNEL IN ARABIDOPSIS THALIANA 1 (KAT1)
AALP_AA2G222200	Aa_G204290	AT1G77990	gene5724	CM002870.1:26159886-26163779	5.38811	6.83887	10.8043	1.00375	5e-05	0.00189082	201	213.568	7.49043	204	122.565	4.29869	121	124.746	4.37522	411	382.431	13.413	209	236.06	8.27932	264	305.664	10.7205	protein_coding	STAS	AT1G77990	cDNA encoding a sulfate transporter.	(AST56)	SULPHATE TRANSPORTER 2;2 (SULTR2;2); (AST56)
AALP_AA8G142000	Aa_G72810	AT5G14180	gene23408	CM002876.1:9021836-9024984	3.29692	3.45428	6.59742	1.00078	5e-05	0.00189082	72	76.5018	4.59035	67	40.254	2.36785	47	48.4552	2.93255	129	120.033	7.32197	107	120.854	7.17633	75	86.8364	5.29395	protein_coding	Myzus	AT5G14180	Myzus persicae-induced lipase 1 (MPL1); FUNCTIONS IN: catalytic activity; INVOLVED IN: glycerol biosynthetic process, lipid metabolic process; LOCATED IN: endomembrane system; EXPRESSED IN: 7 plant structures; EXPRESSED DURING: L mature pollen stage, M germinated pollen stage, 4 anthesis, petal differentiation and expansion stage; CONTAINS InterPro DOMAIN/s: AB-hydrolase-associated lipase region …	MYZUS PERSICAE-INDUCED LIPASE 1 (MPL1)	MYZUS PERSICAE-INDUCED LIPASE 1 (MPL1)

## Sheet: Down_WT_pep2_223
Gene	Annotation	Ortholog AT	Gene ID	Locus	Expression (FPKM)			WT vs pep2			Replicates																		Type	Description
											WT RepA			WT RepB			WT RepC			pep2 RepA			pep2 RepB			pep2 RepC
					WT	pep1	pep2	Fold Change	p value	q value	Raw reads	Scaled reads	FPKM	Raw reads	Scaled reads	FPKM	Raw reads	Scaled reads	FPKM	Raw reads	Scaled reads	FPKM	Raw reads	Scaled reads	FPKM	Raw reads	Scaled reads	FPKM
AALP_AA7G179900	Aa_G45760	AT1G11020	gene20987	CM002875.1:21555281-21557248	0.93985	1.00378	0.0435867	-4.43047	0.0028	0.0498731	16	17.0004	0.650607	48	28.8387	1.10366	27	27.836	1.06528	0	0	0	2	2.25895	0.0864502	1	1.15782	0.0443098		RING/FYVE/PHD		RING/FYVE/PHD zinc finger superfamily protein; FUNCTIONS IN: zinc ion binding; EXPRESSED IN: 24 plant structures; EXPRESSED DURING: 15 growth stages. located in integral component of membrane
AALP_AAs58892U000100	Aa_G795460	AT5G28885	gene28062	KL974003.1:0-5365	0.920285	0.311788	0.0493981	-4.21955	0.0001	0.00346752	60	63.7515	0.83441	118	70.8952	0.92791	74	76.2912	0.998535	1	0.930489	0.0121787	1	1.12948	0.0147831	8	9.26254	0.121233	protein_coding	unknown	AT5G28885	unknown protein; CONTAINS InterPro DOMAIN/s: Protein of unknown function DUF223 (InterPro:IPR003871); Has 30201 Blast hits to 17322 proteins in 780 species: Archae - 12; Bacteria - 1396; Metazoa - 17338; Fungi - 3422; Plants - 5037; Viruses - 0; Other Eukaryotes - 2996 (source: NCBI BLink).
AALP_AA2G067900	Aa_G704120	AT1G64990	gene4181	CM002870.1:9500980-9511164	1.57178	1.7298	0.0843962	-4.21908	0.0003	0.00865957	49	52.0637	1.83939	72	43.2581	1.52828	37	38.1456	1.34766	4	3.72196	0.131488	1	1.12948	0.039897	2	2.31564	0.0818036	protein_coding	GPCR-type	AT1G64990	Encodes a GPCR-type G protein receptor with nine predicted transmembrane domains. The protein binds abscisic acid (ABA) and is predicted to function as an ABA receptor. It has GTP-binding and GTPase activity and binds to ABA more effectively in the presence of GDP. GTG1 binds to GPA1, the alpha subunit of the heterotrimeric G protein. GPA1 (in its GTP-bound state) affects the GTP binding and GTPa…	GPCR-TYPE G PROTEIN 1 (GTG1)	GPCR-TYPE G PROTEIN 1 (GTG1)
AALP_AA3G364500	Aa_G600530	AT2G19890	gene9781	CM002871.1:27222732-27225091	3.03684	0.202667	0.20124	-3.91558	5e-05	0.00189082	68	72.2517	3.2619	104	62.4839	2.82323	65	67.0125	3.02537	3	2.79147	0.132103	1	1.12948	0.0534457	8	9.26254	0.418171	protein_coding	BEST	AT2G19890	BEST Arabidopsis thaliana protein match is: Putative endonuclease or glycosyl hydrolase (TAIR:AT3G62210.1); Has 66 Blast hits to 66 proteins in 10 species: Archae - 0; Bacteria - 0; Metazoa - 0; Fungi - 0; Plants - 66; Viruses - 0; Other Eukaryotes - 0 (source: NCBI BLink).
AALP_AAs58370U000100	Aa_G731640	AT5G39110	gene27775	KL971989.1:7313-8162	3.73544	0.253125	0.302973	-3.62401	0.0027	0.0486643	68	72.2517	9.98364	1	0.600807	0.0830186	8	8.2477	1.13965	1	0.930489	0.128574	5	5.64738	0.780346	0	0	0				RmlC-like cupins superfamily protein; FUNCTIONS IN: manganese ion binding, nutrient reservoir activity; INVOLVED IN: biological_process unknown; LOCATED IN: endomembrane system, apoplast;
AALP_AA1G194300	Aa_G278510	AT1G17600	gene1942	CM002869.1:12985650-12988129	0.801742	0.694787	0.0882345	-3.18372	0.0009	0.0211734	19	20.188	0.59896	55	33.0444	0.980398	27	27.836	0.825869	1	0.930489	0.0276068	4	4.5179	0.134042	3	3.47345	0.103054	protein_coding	Disease	AT1G17600	Disease resistance protein (TIR-NBS-LRR class) family; FUNCTIONS IN: transmembrane receptor activity, ATP binding; INVOLVED IN: signal transduction, defense response, apoptosis, innate immune response; LOCATED IN: intrinsic to membrane; EXPRESSED IN: leaf whorl, leaf; EXPRESSED DURING: LP.10 ten leaves visible; CONTAINS InterPro DOMAIN/s: NB-ARC (InterPro:IPR002182), Toll-Interleukin receptor (In…
AALP_AA2G225100	Aa_G687040	AT5G54550	gene5753	CM002870.1:26407882-26410447	7.34688	6.81084	0.808554	-3.18372	5e-05	0.00189082	123	130.691	7.08291	226	135.782	7.35886	136	140.211	7.59887	21	19.5403	1.05901	9	10.1653	0.550918	13	15.0516	0.815739	protein_coding	Protein	AT5G54550	Protein of unknown function (DUF295); FUNCTIONS IN: molecular_function unknown; INVOLVED IN: biological_process unknown; LOCATED IN: mitochondrion; CONTAINS InterPro DOMAIN/s: Protein of unknown function DUF295 (InterPro:IPR005174); BEST Arabidopsis thaliana protein match is: Protein of unknown function (DUF295) (TAIR:AT5G54560.1); Has 1807 Blast hits to 1807 proteins in 277 species: Archae - 0; …
AALP_AA1G152600	Aa_G750840	AT1G13780	gene1525	CM002869.1:9321269-9322818	2.86547	2.78938	0.32704	-3.13123	5e-05	0.00189082	53	56.3138	3.20354	84	50.4677	2.87097	43	44.3314	2.52189	5	4.65245	0.264665	5	5.64738	0.321264	6	6.94691	0.39519	protein_coding	F-box/RNI-like/FBD-like	AT1G13780	F-box/RNI-like/FBD-like domains-containing protein; CONTAINS InterPro DOMAIN/s: FBD (InterPro:IPR013596), F-box domain, cyclin-like (InterPro:IPR001810), F-box domain, Skp2-like (InterPro:IPR022364), FBD-like (InterPro:IPR006566), Leucine-rich repeat 2 (InterPro:IPR013101); BEST Arabidopsis thaliana protein match is: F-box/FBD-like domains containing protein (TAIR:AT5G27750.1); Has 2022 Blast hit…
AALP_AA2G049600	Aa_G89920	emp	gene3998	CM002870.1:6138871-6141316	1.67386	1.83143	0.207897	-3.00924	0.00095	0.0220864	19	20.188	1.30432	46	27.6371	1.7856	29	29.8979	1.93167	3	2.79147	0.180353	3	3.38843	0.218922	3	3.47345	0.224416
AALP_AA5G043200	Aa_G648270	AT1G74170	gene13073	CM002873.1:2759298-2762397	0.81431	0.661611	0.110168	-2.88588	5e-05	0.00189082	21	22.313	0.520386	72	43.2581	1.00887	38	39.1766	0.913677	3	2.79147	0.0651027	7	7.90633	0.184392	3	3.47345	0.0810081				ATRLP13, RECEPTOR LIKE PROTEIN 13, RLP13. receptor like protein 13 (RLP13); CONTAINS InterPro DOMAIN/s: Leucine-rich repeat, typical subtype
AALP_AA3G284000	Aa_G284260	emp	gene8976	CM002871.1:20279315-20281330	2.87126	0.362132	0.395031	-2.86165	5e-05	0.00189082	65	69.0642	2.57316	124	74.5	2.77568	85	87.6318	3.26494	12	11.1659	0.416012	7	7.90633	0.29457	11	12.736	0.474511
AALP_AA7G085000	Aa_G29520	AT3G14950	gene20038	CM002875.1:7938949-7943751	1.0362	0.700175	0.149984	-2.78842	5e-05	0.00189082	60	63.7515	0.936509	138	82.9113	1.21797	63	64.9506	0.954124	6	5.58294	0.0820133	15	16.9421	0.24888	7	8.10473	0.119058				TETRATRICOPETIDE-REPEAT THIOREDOXIN-LIKE 2, TTL2. Encodes one of the 36 carboxylate clamp (CC)-tetratricopeptide repeat (TPR) proteins (Prasad 2010, Pubmed ID: 20856808) with potential to interact with Hsp90/Hsp70 as co-chaperones. The TTL family is required for osmotic stress tolerance and male sporogenesis.
AALP_AA8G288500	Aa_G675250	AT5G51480	gene24873	CM002876.1:23980239-23982964	6.33367	6.2673	0.924583	-2.77617	5e-05	0.00189082	176	187.004	6.81701	244	146.597	5.344	182	187.635	6.84	30	27.9147	1.01759	16	18.0716	0.658778	26	30.1033	1.09738	protein_coding	SKU5	AT5G51480	SKU5 similar 2 (SKS2); FUNCTIONS IN: oxidoreductase activity, copper ion binding; INVOLVED IN: oxidation reduction; LOCATED IN: anchored to plasma membrane, plasma membrane, anchored to membrane; EXPRESSED IN: 11 plant structures; EXPRESSED DURING: M germinated pollen stage, 4 anthesis, C globular stage, petal differentiation and expansion stage, E expanded cotyledon stage; CONTAINS InterPro DOMA…	SKU5 SIMILAR 2 (SKS2)	SKU5 SIMILAR 2 (SKS2)
AALP_AA3G237100	Aa_G407420	AT3G20620	gene8507	CM002871.1:14775747-14777545	1.66643	1.02291	0.246498	-2.75711	5e-05	0.00189082	39	41.4385	1.75366	47	28.2379	1.19502	47	48.4552	2.0506	4	3.72196	0.157512	5	5.64738	0.238994	7	8.10473	0.342988				F-box family protein-related; CONTAINS InterPro DOMAIN/s: F-box associated interaction domain (InterPro:IPR017451)
AALP_AA4G153500	Aa_G272420	AT1G44170	gene11441	CM002872.1:15009859-15011923	0.831808	0.530002	0.124551	-2.73951	0.0011	0.0247177	16	17.0004	0.616735	33	19.8266	0.719263	31	31.9598	1.15943	5	4.65245	0.16878	5	5.64738	0.204874	0	0	0				ALDEHYDE DEHYDROGENASE 3H1, ALDEHYDE DEHYDROGENASE 4, ALDH3H1, ALDH4. Encodes an aldehyde dehydrogenase induced by ABA and dehydration that can oxidize saturated aliphatic aldehydes. It is also able to oxidize beta-unsaturated aldehydes, but not aromatic aldehydes. Activity of ALDH3H1 is NAD +-dependent. involved in cellular aldehyde metabolic process, oxidation-reduction process, response to abs…
AALP_AA2G018200	Aa_G408910	AT1G63740	gene3684	CM002870.1:1752479-1753437	4.01708	5.03256	0.618877	-2.69843	5e-05	0.00189082	43	45.6886	4.0786	68	40.8548	3.64709	47	48.4552	4.32557	10	9.30489	0.830642	3	3.38843	0.302483	7	8.10473	0.723504				Disease resistance protein (TIR-NBS-LRR class) family; FUNCTIONS IN: transmembrane receptor activity, nucleoside-triphosphatase activity, nucleotide binding, ATP binding; INVOLVED IN: signal transduction, defense response, apoptosis, innate immune response; LOCATED IN: intrinsic to membrane; EXPRESSED IN: 17 plant structures; EXPRESSED DURING: 10 growth stages; CONTAINS InterPro DOMAIN/s: ATPase,…
AALP_AA1G107100	Aa_G171360	AT1G10070	gene1070	CM002869.1:5662958-5665033	25.3403	34.4224	3.97056	-2.67402	5e-05	0.00189082	24	25.5006	1.53461	907	544.932	32.7937	672	692.806	41.6927	29	26.9842	1.62389	96	108.43	6.52524	54	62.5222	3.76255	protein_coding	branched-chain	AT1G10070	Encodes a chloroplast branched-chain amino acid aminotransferase. Complements the yeast leu/iso-leu/val auxotrophy mutant.	BRANCHED-CHAIN AMINO ACID TRANSAMINASE 2 (BCAT-2)	BRANCHED-CHAIN AMINO ACID TRANSAMINASE 2 (BCAT-2);BRANCHED-CHAIN AMINO ACID TRANSAMINASE 2 (ATBCAT-2)
AALP_AA5G185200	Aa_G481980	emp	gene14493	CM002873.1:15743505-15744695	1.51678	0.099032	0.23978	-2.66123	0.00065	0.0164572	20	21.2505	1.45209	36	21.629	1.47795	23	23.7121	1.62029	4	3.72196	0.254328	5	5.64738	0.385896	1	1.15782	0.0791159
AALP_AA1G107800	Aa_G495680	AT4G21240	gene1077	CM002869.1:5738221-5739439	2.49755	2.1407	0.427649	-2.54601	5e-05	0.00189082	27	28.6882	1.90636	73	43.8589	2.91446	39	40.2075	2.67182	6	5.58294	0.370991	6	6.77685	0.450328	6	6.94691	0.461628	protein_coding	F-box	AT4G21240	F-box and associated interaction domains-containing protein; CONTAINS InterPro DOMAIN/s: F-box domain, cyclin-like (InterPro:IPR001810), F-box domain, Skp2-like (InterPro:IPR022364), F-box associated domain, type 3 (InterPro:IPR013187), F-box associated interaction domain (InterPro:IPR017451); BEST Arabidopsis thaliana protein match is: F-box and associated interaction domains-containing protein …
AALP_AA6G010900	Aa_G78500	AT3G24800	gene15687	CM002874.1:696517-698399	2.89981	2.29517	0.510251	-2.50668	5e-05	0.00189082	53	56.3138	2.2641	136	81.7097	3.28514	76	78.3531	3.15019	14	13.0268	0.523745	15	16.9421	0.681159	7	8.10473	0.325851				PROTEOLYSIS 1, PRT1. Contains two ring finger domains and one ZZ domain. Week similarity to yeast Rad18p. Putative component of the N-end rule pathway (ubiquitin-dependent proteolysis). involved in protein ubiquitination, ubiquitin-dependent protein catabolic process, ubiquitin-dependent protein catabolic process via the N-end rule pathway
AALP_AA8G351100	Aa_G379580	AT1G32375	gene25499	CM002876.1:30393910-30395645	1.65385	1.36059	0.291876	-2.5024	0.0001	0.00346752	44	46.7511	2.05973	53	31.8427	1.40291	33	34.0217	1.49891	4	3.72196	0.16398	2	2.25895	0.0995235	12	13.8938	0.612125				F-box/RNI-like/FBD-like domains-containing protein; FUNCTIONS IN: molecular_function unknown; INVOLVED IN: biological_process unknown; LOCATED IN: endomembrane system; EXPRESSED IN: 7 plant structures; EXPRESSED DURING: 4 anthesis, F mature embryo stage, petal differentiation and expansion stage, E expanded cotyledon stage, D bilateral stage;
AALP_AAs74908U000300	Aa_G702840	AT5G03390	gene28044	KL973819.1:17165-18770	9.31803	10.3174	1.73126	-2.42821	5e-05	0.00189082	204	216.755	11.4713	273	164.02	8.68044	143	147.428	7.80231	34	31.6366	1.67431	23	25.9779	1.37483	35	40.5236	2.14463
AALP_AA1G036200	Aa_G400510	AT5G09770	gene361	CM002869.1:1718564-1719959	1.05019	0.618034	0.203976	-2.36418	0.0015	0.0311977	14	14.8754	0.841966	37	22.2298	1.25824	18	18.5573	1.05037	3	2.79147	0.158001	3	3.38843	0.19179	4	4.63127	0.262137
AALP_AAs65897U000100	Aa_G938920	emp	gene27758	KL971789.1:0-1341	1.18105	0.822607	0.230343	-2.35821	0.0012	0.0264447	8	8.5002	0.50391	39	23.4315	1.38907	27	27.836	1.65018	4	3.72196	0.220646	6	6.77685	0.401747	1	1.15782	0.0686379
AALP_AA2G163900	Aa_G10230	AT1G72870	gene5141	CM002870.1:22286404-22288141	2.2855	1.89891	0.453188	-2.33433	5e-05	0.00189082	29	30.8132	2.23908	56	33.6452	2.44487	29	29.8979	2.17257	9	8.3744	0.608536	3	3.38843	0.246224	6	6.94691	0.504805				Disease resistance protein (TIR-NBS class); FUNCTIONS IN: transmembrane receptor activity, ATP binding; INVOLVED IN: signal transduction, defense response, apoptosis, innate immune response; LOCATED IN: intrinsic to membrane; EXPRESSED IN: stem, sperm cell, root;
AALP_AA3G154300	Aa_G243400	AT4G24580	gene7679	CM002871.1:8232807-8234997	4.93893	5.11093	0.995066	-2.31134	5e-05	0.00189082	139	147.691	5.0185	238	142.992	4.85882	141	145.366	4.93948	39	36.2891	1.23309	19	21.46	0.729206	26	30.1033	1.0229				REN1, ROP1 ENHANCER 1. Encodes a Rho GTPase-activating protein that interacts with ROP1 (a Rho GTPase) and regulates pollen tube development. This protein can be observed at the apical tip of growing pollen tubes and on endocytic vesicles traveling to this region of the pollen tube.
AALP_AA5G003300	Aa_G278170	AT2G01520	gene12674	CM002873.1:132153-132872	3.76845	0.235114	0.764397	-2.30158	0.00085	0.0202755	29	30.8132	5.07781	20	12.0161	1.98017	25	25.774	4.24738	4	3.72196	0.613353	8	9.03581	1.48904	1	1.15782	0.1908		ZCE1		(ZUSAMMEN-CA)-ENHANCED 1, MLP-LIKE PROTEIN 328, MLP328, ZCE1. Encodes a cis-cinnamic acid responsive gene that is a member of the major latex protein-like gene family and plays a role in promoting vegetative growth and delaying ﬂowering. The mRNA is cell-to-cell mobile. involved in defense response, response to biotic stimulus, response to phenylpropanoid, response to zinc ion, vegetative to repr…
AALP_AAs41246U000200	Aa_G685480	AT4G16950	gene30579	KL994192.1:6078-8071	5.11961	3.78743	1.04186	-2.29687	5e-05	0.00189082	113	120.065	4.52825	212	127.371	4.80378	155	159.799	6.0268	24	22.3317	0.842239	29	32.7548	1.23534	24	27.7876	1.04801				RECOGNITION OF PERONOSPORA PARASITICA 5, RPP5. Contains a putative nucleotide binding site and leucine-rich repeats. Similar to the plant resistance genes N and L6, and to the toll and interleukin-1 receptors. Confers resistance to Peronospora parasitica. involved in defense response, defense response to fungus, incompatible interaction
AALP_AAs74008U000100	Aa_G536480	AT1G01355	gene29516	KL985762.1:2158-3801	1.02136	0.713928	0.210738	-2.27698	0.00125	0.0272971	17	18.0629	0.846573	41	24.6331	1.1545	22	22.6812	1.06302	6	5.58294	0.261661	7	7.90633	0.370554	0	0	0
AALP_AA1G169800	Aa_G394380	AT1G15040	gene1697	CM002869.1:10747273-10748600	3.98316	4.65881	0.823246	-2.27452	5e-05	0.00189082	14	14.8754	0.892806	111	66.6895	4.00265	114	117.53	7.05403	16	14.8878	0.893554	13	14.6832	0.881272	10	11.5782	0.694912	protein_coding	branching	AT1G15040	GLUTAMINE AMIDOTRANSFERASE 1_2.1 (GAT1_2.1). Encodes a nitrogen regulated putative glutamine amidotransferase that represses shoot branching. involved in regulation of secondary shoot formation
AALP_AAs55334U000100	Aa_G1028710	AT1G55740	gene27836	KL972359.1:0-715	5.3553	4.6155	1.1097	-2.2708	0.00075	0.0183955	15	15.9379	3.38593	41	24.6331	5.23319	34	35.0527	7.44679	1	0.930489	0.197678	11	12.4242	2.63947	2	2.31564	0.491947				ATSIP1, RAFFINOSE SYNTHASE 1, RS1, SEED IMBIBITION 1, SIP1. involved in carbohydrate metabolic process
AALP_AA7G188900	Aa_G9650	AT3G26480	gene21077	CM002875.1:22326714-22332849	0.733539	0.777385	0.156555	-2.22821	5e-05	0.00189082	48	51.0012	0.580912	120	72.0968	0.821193	68	70.1054	0.798511	16	14.8878	0.169575	10	11.2948	0.128649	13	15.0516	0.17144				Transducin family protein / WD-40 repeat family protein;(source:Araport11)
AALP_AA1G180700	Aa_G179810	emp	gene1806	CM002869.1:11560496-11561589	2.64495	1.47186	0.576015	-2.19906	0.00015	0.00487668	26	27.6257	2.09296	70	42.0565	3.18625	34	35.0527	2.65564	5	4.65245	0.352475	13	14.6832	1.11242	3	3.47345	0.263153
AALP_AAs52075U000500	Aa_G441090	emp	gene27316	KL968325.1:74023-76681	0.911103	0.733994	0.19904	-2.19455	0.00015	0.00487668	30	31.8758	0.876832	66	39.6532	1.09077	27	27.836	0.765706	6	5.58294	0.153574	3	3.38843	0.0932081	11	12.736	0.350339
AALP_AA6G073200	Aa_G424850	emp	gene16310	CM002874.1:4887863-4889318	1.20242	1.3084	0.264655	-2.18375	0.00085	0.0202755	20	21.2505	1.14527	40	24.0323	1.29518	21	21.6502	1.16681	6	5.58294	0.300884	4	4.5179	0.243486	4	4.63127	0.249596
AALP_AA8G453600	Aa_G316000	AT5G62310	gene26524	CM002876.1:37501052-37506757	1.19908	0.813716	0.266995	-2.16704	5e-05	0.00189082	57	60.564	1.11903	122	73.2984	1.35432	59	60.8268	1.12388	17	15.8183	0.292271	9	10.1653	0.187822	15	17.3673	0.320891	protein_coding	AGC	AT5G62310	Encodes a protein with a serine/threonine kinase domain. There are two other closely related members in Arabidopsis. Knock-out mutation results in incomplete root hair elongation. Expression is found all organs examined but is especially strong in elongating root hairs.	INCOMPLETE ROOT HAIR ELONGATION (IRE)	INCOMPLETE ROOT HAIR ELONGATION (IRE)
AALP_AA8G391300	Aa_G482960	AT1G30290	gene25901	CM002876.1:33183996-33189527	2.63991	2.43038	0.591331	-2.15845	5e-05	0.00189082	153	162.566	2.73936	244	146.597	2.47026	156	160.83	2.7101	38	35.3586	0.595818	25	28.2369	0.475812	36	41.6815	0.702363				Tetratricopeptide repeat (TPR)-like superfamily protein;(source:Araport11)
AALP_AA3G044900	Aa_G4700	AT5G27220	gene6585	CM002871.1:2147461-2153763	0.861745	0.797007	0.19429	-2.14905	5e-05	0.00189082	79	83.9395	0.929914	120	72.0968	0.798716	75	77.3221	0.856604	17	15.8183	0.175241	9	10.1653	0.112615	23	26.6298	0.295015		FRI-like		Frigida-like protein;(source:Araport11)
AALP_AA1G267400	Aa_G442220	AT1G25400	gene2673	CM002869.1:18682583-18683368	7.43969	11.0175	1.73378	-2.10133	5e-05	0.00189082	8	8.5002	1.26506	57	34.246	5.09674	104	107.22	15.9573	7	6.51342	0.969376	18	20.3306	3.02574	7	8.10473	1.20621				transmembrane protein;(source:Araport11)
AALP_AA8G273000	Aa_G201650	AT5G49920	gene24718	CM002876.1:21847892-21849598	0.915751	0.799666	0.22503	-2.02484	0.0015	0.0311977	22	23.3756	1.10091	17	10.2137	0.481031	24	24.7431	1.16531	8	7.44391	0.350583	2	2.25895	0.106389	4	4.63127	0.218117	protein_coding	Octicosapeptide/Phox/Bem1p	AT5G49920	Octicosapeptide/Phox/Bem1p family protein; CONTAINS InterPro DOMAIN/s: Octicosapeptide/Phox/Bem1p (InterPro:IPR000270); BEST Arabidopsis thaliana protein match is: Protein kinase superfamily protein with octicosapeptide/Phox/Bem1p domain (TAIR:AT3G46920.1); Has 1807 Blast hits to 1807 proteins in 277 species: Archae - 0; Bacteria - 0; Metazoa - 736; Fungi - 347; Plants - 385; Viruses - 0; Other E…
AALP_AA2G018100	Aa_G408900	AT1G56540	gene3683	CM002870.1:1748139-1752214	1.23984	1.16416	0.306144	-2.01788	5e-05	0.00189082	69	73.3143	1.27909	123	73.8992	1.28929	64	65.9816	1.15116	16	14.8878	0.259742	16	18.0716	0.315289	17	19.6829	0.3434				Disease resistance protein (TIR-NBS-LRR class) family;(source:Araport11). involved in defense response, signal transduction
AALP_AA6G065000	Aa_G851370	AT2G33200	gene16228	CM002874.1:4335841-4337193	3.76663	3.54976	0.953833	-1.98147	5e-05	0.00189082	78	82.877	4.86618	88	52.871	3.10436	55	56.7029	3.32935	24	22.3317	1.31122	8	9.03581	0.530543	15	17.3673	1.01973	protein_coding	F-box	AT2G33200	F-box family protein; CONTAINS InterPro DOMAIN/s: F-box domain, cyclin-like (InterPro:IPR001810), Protein of unknown function DUF295 (InterPro:IPR005174); BEST Arabidopsis thaliana protein match is: F-box family protein with a domain of unknown function (DUF295) (TAIR:AT2G33190.1); Has 444 Blast hits to 426 proteins in 13 species: Archae - 0; Bacteria - 0; Metazoa - 0; Fungi - 0; Plants - 444; Vi…
AALP_AAs41246U000300	Aa_G685490	AT5G51630	gene30580	KL994192.1:8396-12121	4.95129	3.62678	1.2689	-1.96423	5e-05	0.00189082	187	198.692	3.81078	459	275.77	5.28909	291	300.01	5.75399	67	62.3428	1.19569	58	65.5096	1.25643	61	70.6269	1.35458				Disease resistance protein (TIR-NBS-LRR class) family;(source:Araport11). involved in defense response, signal transduction
AALP_AA7G231500	Aa_G376370	AT4G35770	gene21503	CM002875.1:25795167-25796238	66.9405	98.0622	17.4572	-1.93906	5e-05	0.00189082	72	76.5018	10.0374	1008	605.613	79.4592	823	848.482	111.325	111	103.284	13.5514	182	205.565	26.971	78	90.3098	11.8491	protein_coding	senescence/DIN	AT4G35770	SENESCENCE 1 (SEN1);DARK INDUCIBLE 1 (DIN1);ARABIDOPSIS THALIANA SENESCENCE 1 (ATSEN1);SENESCENCE ASSOCIATED GENE 1 (SEN1). Senescence-associated gene that is strongly induced by phosphate starvation. Transcripts are differentially regulated at the level of mRNA stability at different times of day. mRNAs are targets of the mRNA degradation pathway mediated by the downstream (DST) instability dete…
AALP_AA6G009900	Aa_G131720	AT1G68080	gene15677	CM002874.1:587013-588968	5.54481	4.7401	1.48132	-1.90426	5e-05	0.00189082	77	81.8145	5.27082	134	80.5081	5.18666	93	95.8795	6.17695	25	23.2622	1.49865	21	23.719	1.52807	19	21.9985	1.41724	protein_coding	2-oxoglutarate	AT1G68080	2-oxoglutarate (2OG) and Fe(II)-dependent oxygenase superfamily protein; FUNCTIONS IN: oxidoreductase activity, acting on paired donors, with incorporation or reduction of molecular oxygen, iron ion binding, L-ascorbic acid binding; INVOLVED IN: oxidation reduction; EXPRESSED IN: 21 plant structures; EXPRESSED DURING: 13 growth stages; CONTAINS InterPro DOMAIN/s: Prolyl 4-hydroxylase, alpha subun…
AALP_AA6G129900	Aa_G149500	AT4G36150	gene16877	CM002874.1:10995345-10998752	0.693149	0.745589	0.186833	-1.89141	0.00015	0.00487668	26	27.6257	0.582393	65	39.0524	0.823288	31	31.9598	0.673764	10	9.30489	0.196162	3	3.38843	0.0714335	12	13.8938	0.292904
AALP_AA6G237700	Aa_G180180	AT2G27285	gene17955	CM002874.1:24225206-24226822	3.32886	2.53716	0.907653	-1.87482	5e-05	0.00189082	75	79.6894	3.80614	121	72.6976	3.47219	55	56.7029	2.70825	22	20.4708	0.977728	18	20.3306	0.971032	14	16.2095	0.774199	protein_coding	Coiled-coil	AT2G27285	Coiled-coil domain-containing protein 55 (DUF2040); EXPRESSED IN: 25 plant structures; EXPRESSED DURING: 15 growth stages; CONTAINS InterPro DOMAIN/s: Protein of unknown function DUF2040, coiled-coil (InterPro:IPR018612); BEST Arabidopsis thaliana protein match is: Coiled-coil domain-containing protein 55 (DUF2040) (TAIR:AT2G27280.1); Has 40028 Blast hits to 25465 proteins in 1773 species: Archae…
AALP_AA4G199900	Aa_G546850	AT2G41640	gene11905	CM002872.1:18830664-18837189	3.30438	3.29449	0.905768	-1.86716	5e-05	0.00189082	116	123.253	3.98191	158	94.9274	3.0668	86	88.6627	2.86441	30	27.9147	0.901835	19	21.46	0.693306	30	34.7345	1.12216	protein_coding	Glycosyltransferase	AT2G41640	Glycosyltransferase family 61 protein; FUNCTIONS IN: transferase activity, transferring glycosyl groups; INVOLVED IN: biological_process unknown; EXPRESSED IN: 14 plant structures; EXPRESSED DURING: 8 growth stages; CONTAINS InterPro DOMAIN/s: Glycosyltransferase AER61, uncharacterised (InterPro:IPR007657); BEST Arabidopsis thaliana protein match is: Glycosyltransferase family 61 protein (TAIR:AT…
AALP_AA4G097100	Aa_G455640	Bra001398,	gene10877	CM002872.1:9096844-9100208	1.21121	0.871728	0.334626	-1.85583	5e-05	0.00189082	57	60.564	1.29414	93	55.875	1.19395	52	53.61	1.14555	27	25.1232	0.536838	5	5.64738	0.120674	14	16.2095	0.346367
AALP_AA1G172700	Aa_G121300	AT1G15330	gene1726	CM002869.1:10871410-10872655	5.40289	5.28989	1.49469	-1.85388	5e-05	0.00189082	10	10.6253	0.741792	192	115.355	8.05339	103	106.189	7.41349	9	8.3744	0.584651	31	35.0137	2.44445	18	20.8407	1.45498	protein_coding	Cystathionine	AT1G15330	Cystathionine beta-synthase (CBS) protein; CONTAINS InterPro DOMAIN/s: Cystathionine beta-synthase, core (InterPro:IPR000644); involved in developmental process involved in reproduction, pollen development, pollen tube guidance. BEST Arabidopsis thaliana protein match is: Cystathionine beta-synthase (CBS) family protein (TAIR:AT1G80090.1); Has 526 Blast hits to 526 proteins in 132 species: Archae…
AALP_AA6G322000	Aa_G298350	AT5G41080	gene18798	CM002874.1:33210378-33212476	38.8896	56.6379	10.8687	-1.8392	5e-05	0.00189082	71	75.4393	5.53545	726	436.186	32.0056	1046	1078.39	79.1278	65	60.4818	4.43792	263	297.052	21.7965	75	86.8364	6.37172	protein_coding	PLC-like	AT5G41080	Encodes a member of the glycerophosphodiester phosphodiesterase (GDPD) family. involved in cellular phosphate ion homeostasis, glycerol metabolic process, glycerophospholipid catabolic process.	GLYCEROPHOSPHODIESTER PHOSPHODIESTERASE 2 (GDPD2)	(AtGDPD2);GLYCEROPHOSPHODIESTER PHOSPHODIESTERASE 2 (GDPD2)
AALP_AAs60715U001100	Aa_G90400	AT3G13000	gene27787	KL972015.1:102648-104331	1.18897	0.607852	0.332999	-1.83612	0.00045	0.0121593	21	22.313	1.01754	45	27.0363	1.23294	28	28.8669	1.31642	5	4.65245	0.212166	4	4.5179	0.20603	11	12.736	0.580801
AALP_AA8G186000	Aa_G192690	AT1G42540	gene23848	CM002876.1:12561989-12563064	1.39845	1.12059	0.397825	-1.81362	0.00195	0.037985	13	13.8128	1.06803	33	19.8266	1.53302	20	20.6192	1.59431	8	7.44391	0.575573	4	4.5179	0.34933	3	3.47345	0.268572
AALP_AA8G146600	Aa_G569190	AT2G45550	gene23454	CM002876.1:9373305-9375180	1.42809	0.815297	0.413084	-1.78958	0.00025	0.00743719	10	10.6253	0.503571	71	42.6573	2.02169	36	37.1146	1.759	0	0	0	17	19.2011	0.910012	6	6.94691	0.32924				CYTOCHROME P450, FAMILY 76, SUBFAMILY C, POLYPEPTIDE 4", CYP76C4. involved in oxidation-reduction process, secondary metabolite biosynthetic process
AALP_AA2G143000	Aa_G170740	AT1G71230	gene4932	CM002870.1:20597277-20599173	6.41121	5.29956	1.8573	-1.78739	5e-05	0.00189082	97	103.065	6.2357	210	126.169	7.63358	86	88.6627	5.36433	35	32.5671	1.9704	24	27.1074	1.64007	28	32.4189	1.96143	protein_coding	COP9-signalosome	AT1G71230	COP9-SIGNALOSOME 5B (CSN5B). Encodes a subunit of the COP9 complex, similar to JAB1, a specific mammalian coactivator of AP-1 transcription. Involved in protein deneddylation. Double mutants with CSN5A are constitutively photomorphogenic (de-etiolated) and have abnormal auxin responses.
AALP_AA4G196500	Aa_G88360	AT2G05520	gene11871	CM002872.1:18595471-18596175	9.6728	0.491946	2.80797	-1.7844	5e-05	0.00189082	106	112.628	25.2779	2	1.20161	0.269687	15	15.4644	3.4708	17	15.8183	3.55023	10	11.2948	2.53497	9	10.4204	2.33872				ATGRP-3, GLYCINE-RICH PROTEIN 3, GRP-3. Encodes a glycine-rich protein that is expressed mainly in stems and leaves. AtGRP3 functions in root size determination during development and in Al stress. mRNA levels are upregulated in response to ABA, salicylic acid and ethylene but downregulated in response to desiccation. The mRNA is cell-to-cell mobile.
AALP_AA8G320100	Aa_G82360	AT5G53670	gene25189	CM002876.1:27866252-27867587	2.41878	1.50622	0.7102	-1.76798	0.00035	0.0098411	31	32.9383	3.21187	33	19.8266	1.93333	21	21.6502	2.11115	5	4.65245	0.453668	6	6.77685	0.660823	9	10.4204	1.01611	protein_coding	unknown	AT5G53670	unknown protein; FUNCTIONS IN: molecular_function unknown; INVOLVED IN: biological_process unknown; LOCATED IN: endomembrane system; EXPRESSED IN: sperm cell; Has 1807 Blast hits to 1807 proteins in 277 species: Archae - 0; Bacteria - 0; Metazoa - 736; Fungi - 347; Plants - 385; Viruses - 0; Other Eukaryotes - 339 (source: NCBI BLink).
AALP_AA6G117400	Aa_G623290	emp	gene16752	CM002874.1:9514128-9515907	1.14309	0.665135	0.33647	-1.76439	0.00075	0.0183955	36	38.2509	1.63825	37	22.2298	0.952083	19	19.5883	0.838947	8	7.44391	0.318816	3	3.38843	0.145123	11	12.736	0.545471
AALP_AA7G118100	Aa_G350700	AT2G38870	gene20369	CM002875.1:12763161-12763757	24.3339	9.33681	7.21888	-1.75312	5e-05	0.00189082	35	37.1884	12.2492	168	100.935	33.2464	81	83.5079	27.5061	12	11.1659	3.67785	35	39.5316	13.021	13	15.0516	4.95775				Predicted to encode a PR (pathogenesis-related) peptide that belongs to the PR-6 proteinase inhibitor family. Six putative PR-6-type protein encoding genes are found in Arabidopsis: At2g38900, At2g38870, At5g43570, At5g43580, At3g50020 and At3g46860. involved in defense response to fungus, proteolysis, response to wounding
AALP_AA8G298600	Aa_G376160	emp	gene24974	CM002876.1:25377562-25378317	2.80949	2.20465	0.840115	-1.74165	0.001	0.0229781	18	19.1255	2.33275	42	25.2339	3.0778	24	24.7431	3.01793	5	4.65245	0.567463	7	7.90633	0.964342	7	8.10473	0.98854
AALP_AAs52075U000400	Aa_G441080	AT4G19870	gene27315	KL968325.1:70755-72780	2.75537	2.94501	0.824329	-1.74095	5e-05	0.00189082	64	68.0016	2.51968	126	75.7016	2.80499	77	79.3841	2.94144	31	28.8452	1.06881	11	12.4242	0.460358	22	25.472	0.94382				Galactose oxidase/kelch repeat superfamily protein;(source:Araport11)
AALP_AAs63839U000100	Aa_G927040	emp	gene28130	KL974560.1:0-1604	2.10206	0.73063	0.637567	-1.72115	5e-05	0.00189082	28	29.7507	1.43311	74	44.4597	2.14165	55	56.7029	2.73141	18	16.7488	0.806801	7	7.90633	0.380853	13	15.0516	0.725047
AALP_AA3G050800	Aa_G75630	AT3G05430	gene6644	CM002871.1:2399667-2402889	1.94475	1.68958	0.593514	-1.71223	5e-05	0.00189082	62	65.8766	1.65394	145	87.1169	2.18724	77	79.3841	1.99307	17	15.8183	0.401597	23	25.9779	0.652221	25	28.9455	0.726723	protein_coding	Tudor/PWWP/MBT	AT3G05430	Tudor/PWWP/MBT superfamily protein; CONTAINS InterPro DOMAIN/s: PWWP (InterPro:IPR000313); BEST Arabidopsis thaliana protein match is: Tudor/PWWP/MBT superfamily protein (TAIR:AT5G27650.1); Has 708 Blast hits to 664 proteins in 88 species: Archae - 0; Bacteria - 0; Metazoa - 463; Fungi - 18; Plants - 206; Viruses - 0; Other Eukaryotes - 21 (source: NCBI BLink).
AALP_AA7G071600	Aa_G186890	AT5G09770	gene19904	CM002875.1:7119117-7121032	3.2548	2.36953	1.00103	-1.70109	5e-05	0.00189082	61	64.8141	2.55568	155	93.125	3.67201	87	89.6937	3.53671	40	37.2196	1.46761	15	16.9421	0.668046	19	21.9985	0.867425				Ribosomal protein L17 family protein;(source:Araport11)
AALP_AA4G063600	Aa_G362330	AT1G49670	gene10542	CM002872.1:5634852-5638987	2.74141	1.50134	0.84855	-1.69185	5e-05	0.00189082	65	69.0642	2.82034	107	64.2863	2.62523	66	68.0435	2.77866	30	27.9147	1.13994	11	12.4242	0.507363	19	21.9985	0.898345				molecular function has not been defined. Was shown involved in oxidative stress tolerance.
AALP_AAs42893U000300	Aa_G253420	AT3G01480	gene30202	KL991109.1:43917-44985	4.16685	2.7324	1.29604	-1.68485	0.00015	0.00487668	18	19.1255	2.77908	41	24.6331	3.57938	41	42.2694	6.14208	9	8.3744	1.21687	5	5.64738	0.820609	11	12.736	1.85064				ARABIDOPSIS CYCLOPHILIN 38, ATCYP38, CYCLOPHILIN 38, CYP38. Encodes a chloroplast cyclophilin functioning in the assembly and maintenance of photosystem II (PSII) supercomplexes. The mRNA is cell-to-cell mobile. involved in defense response to bacterium, protein folding, protein peptidyl-prolyl isomerization
AALP_AA8G251400	Aa_G146540	AT5G27030	gene24502	CM002876.1:18744525-18747468	3.09979	2.9457	0.97687	-1.66593	5e-05	0.00189082	87	92.4397	2.27853	239	143.593	3.53939	137	141.242	3.48144	33	30.7061	0.75687	34	38.4022	0.946568	43	49.7862	1.22717		TPR3		TOPLESS-RELATED 3, TPR3. involved in primary shoot apical meristem specification, regulation of transcription, DNA-templated, transcription, DNA-templated
AALP_AA7G238200	Aa_G179410	AT4G36280	gene21570	CM002875.1:26252804-26256819	5.10411	5.52358	1.62516	-1.65108	5e-05	0.00189082	121	128.566	4.34677	279	167.625	5.66736	152	156.706	5.29819	48	44.6635	1.51006	42	47.438	1.60387	45	52.1018	1.76155				ATMORC2, CRH1, CRT1 HOMOLOGUE 1, MICRORCHIDIA 2, MORC2. Histidine kinase-, DNA gyrase B-, and HSP90-like ATPase family protein;(source:Araport11). involved in DNA repair, covalent chromatin modification, defense response to virus, gene silencing by RNA, phosphorylation, plant-type hypersensitive response, positive regulation of defense response to bacterium, positive regulation of systemic acquir…
AALP_AA6G201700	Aa_G712200	AT5G47320	gene17595	CM002874.1:19003385-19005366	0.899247	0.584869	0.286879	-1.64827	0.0011	0.0247177	17	18.0629	0.685833	35	21.0282	0.798423	31	31.9598	1.21349	6	5.58294	0.211979	10	11.2948	0.428852	5	5.78909	0.219807				RIBOSOMAL PROTEIN S19, RPS19. Nuclear encoded mitochondrial ribosome subunit. The mRNA is cell-to-cell mobile.
AALP_AA5G149800	Aa_G339230	emp	gene14139	CM002873.1:12293888-12294453	4.39627	4.31603	1.40721	-1.64345	0.00095	0.0220864	20	21.2505	3.9443	40	24.0323	4.46062	25	25.774	4.78391	11	10.2354	1.89978	8	9.03581	1.67713	3	3.47345	0.644706
AALP_AA8G456000	Aa_G13600	AT5G62510	gene26548	CM002876.1:37654021-37655455	3.70819	3.61458	1.18709	-1.64329	5e-05	0.00189082	66	70.1267	3.84374	125	75.1008	4.11637	56	57.7339	3.16447	23	21.4013	1.17303	15	16.9421	0.928621	23	26.6298	1.45962	protein_coding	F-box	AT5G62510	F-box family protein; CONTAINS InterPro DOMAIN/s: F-box domain, cyclin-like (InterPro:IPR001810), F-box domain, Skp2-like (InterPro:IPR022364), F-box associated domain, type 3 (InterPro:IPR013187), F-box associated interaction domain (InterPro:IPR017451); BEST Arabidopsis thaliana protein match is: F-box and associated interaction domains-containing protein (TAIR:AT5G62660.1); Has 2027 Blast hits…
AALP_AAs57597U000100	Aa_G404140	AT4G21760	gene30186	KL990982.1:4750-7811	4.67822	4.79545	1.49867	-1.64227	5e-05	0.00189082	155	164.691	3.89197	342	205.476	4.85578	217	223.719	5.2869	75	69.7867	1.64919	39	44.0496	1.04097	66	76.416	1.80586
AALP_AA1G152500	Aa_G437560	AT1G13750	gene1524	CM002869.1:9315796-9318741	3.77689	0.773452	1.21055	-1.64153	5e-05	0.00189082	166	176.379	4.34437	225	135.181	3.32964	144	148.459	3.65666	52	48.3854	1.19178	59	66.6391	1.64138	28	32.4189	0.798506
AALP_AA1G090200	Aa_G442550	AT1G08630	gene901	CM002869.1:4552308-4557535	4.42368	5.41203	1.42567	-1.63361	5e-05	0.00189082	85	90.3147	1.21454	533	320.23	4.3064	559	576.308	7.75009	83	77.2306	1.03858	123	138.926	1.86825	88	101.888	1.37017	protein_coding	threonine	AT1G08630	Encodes a threonine aldolase, involved in threonine degradation to glycine. Primarily expressed in seeds and seedlings.	THREONINE ALDOLASE 1 (THA1)	THREONINE ALDOLASE 1 (THA1)
AALP_AA4G224500	Aa_G125250	AT2G43510	gene12151	CM002872.1:20661419-20661923	8.55576	7.15412	2.76803	-1.62804	0.00095	0.0220864	18	19.1255	7.05096	36	21.629	7.97396	28	28.8669	10.6423	7	6.51342	2.4013	7	7.90633	2.91482	7	8.10473	2.98796				ATTI1, TI1, TRYPSIN INHIBITOR PROTEIN 1. Member of the defensin-like (DEFL) family. Encodes putative trypsin inhibitor protein which may function in defense against herbivory.
AALP_AA8G392200	Aa_G550770	AT5G59700	gene25910	CM002876.1:33236444-33239269	0.837657	0.502661	0.272123	-1.6221	0.0001	0.00346752	35	37.1884	0.957869	37	22.2298	0.572579	37	38.1456	0.982524	12	11.1659	0.287602	11	12.4242	0.320013	7	8.10473	0.208755	protein_coding	Protein kinase	AT5G59700	Protein kinase superfamily protein; FUNCTIONS IN: kinase activity; INVOLVED IN: protein amino acid phosphorylation; LOCATED IN: plasma membrane; EXPRESSED IN: 8 plant structures; EXPRESSED DURING: 4 anthesis, petal differentiation and expansion stage; CONTAINS InterPro DOMAIN/s: Protein kinase, ATP binding site (InterPro:IPR017441), Malectin/receptor-like protein kinase (InterPro:IPR021720), Prot…
AALP_AA8G096100	Aa_G356490	emp	gene22949	CM002876.1:5826449-5828004	2.03761	1.44237	0.664539	-1.61645	5e-05	0.00189082	41	43.5635	2.17442	85	51.0686	2.54902	27	27.836	1.3894	12	11.1659	0.55733	6	6.77685	0.338258	19	21.9985	1.09803
AALP_AA7G038100	Aa_G58920	AT4G21410	gene19569	CM002875.1:3157735-3160510	8.60427	8.55934	2.81143	-1.61375	5e-05	0.00189082	229	243.318	7.9907	488	293.194	9.62863	242	249.493	8.19347	83	77.2306	2.53629	77	86.9696	2.85613	80	92.6254	3.04187	protein_coding	cysteine-rich	AT4G21410	CYSTEINE-RICH RLK (RECEPTOR-LIKE PROTEIN KINASE) 29 (CRK29). Encodes a cysteine-rich receptor-like protein kinase. involved in defense response, protein phosphorylation, response to abscisic acid
AALP_AA2G147800	Aa_G319460	AT1G71530	gene4980	CM002870.1:21044437-21049453	0.809057	0.722148	0.265762	-1.60611	5e-05	0.00189082	51.2715	54.4772	0.771271	90	54.0726	0.765542	61	62.8887	0.890357	15	13.9573	0.197603	17	19.2011	0.271843	20	23.1564	0.32784	protein_coding	Protein	AT1G71530	Protein kinase superfamily protein; FUNCTIONS IN: protein serine/threonine kinase activity, protein kinase activity, kinase activity, ATP binding; INVOLVED IN: protein amino acid phosphorylation, N-terminal protein myristoylation; LOCATED IN: chloroplast; CONTAINS InterPro DOMAIN/s: Protein kinase, ATP binding site (InterPro:IPR017441), Protein kinase, catalytic domain (InterPro:IPR000719), Serin…
AALP_AA1G202600	Aa_G132420	AT1G18490	gene2025	CM002869.1:13702230-13703869	2.96897	2.91214	0.978483	-1.60135	5e-05	0.00189082	67	71.1892	3.34577	106	63.6855	2.99311	53	54.641	2.56803	24	22.3317	1.04955	14	15.8127	0.743168	21	24.3142	1.14273	protein_coding	Protein	AT1G18490	Protein of unknown function (DUF1637); FUNCTIONS IN: cysteamine dioxygenase activity; INVOLVED IN: oxidation reduction; LOCATED IN: cellular_component unknown; EXPRESSED IN: 22 plant structures; EXPRESSED DURING: 13 growth stages; CONTAINS InterPro DOMAIN/s: Protein of unknown function DUF1637 (InterPro:IPR012864); BEST Arabidopsis thaliana protein match is: Protein of unknown function (DUF1637) …
AALP_AAs73290U000100	Aa_G902620	AT5G51630	gene29766	KL987735.1:14-1231	4.25065	3.32941	1.40089	-1.60134	5e-05	0.00189082	55	58.4389	4.33985	77	46.2621	3.43556	65	67.0125	4.97655	19	17.6793	1.31292	16	18.0716	1.34205	18	20.8407	1.54769
AALP_AA5G274300	Aa_G33390	AT1G20900	gene15384	CM002873.1:21787183-21788248	1.74163	1.66024	0.574114	-1.60103	0.00135	0.0288804	13	13.8128	1.08039	35	21.0282	1.64475	31	31.9598	2.49977	4	3.72196	0.291117	8	9.03581	0.706745	8	9.26254	0.72448	protein_coding	AT-hook	AT1G20900	ESCAROLA (ESC);AT-HOOK MOTIF NUCLEAR-LOCALIZED PROTEIN 27 (AHL27);ORESARA 7 (ORE7). Encodes an AT hook domain containing protein that acts redundantly with SOB3 to modulate hypocotyl growth inhibition in response to light. involved in chromatin organization, leaf senescence, photomorphogenesis
AALP_AA8G205600	Aa_G126200	AT5G18770	gene24044	CM002876.1:14654637-14656907	3.44875	2.88682	1.13999	-1.59706	5e-05	0.00189082	76	80.7519	2.63784	192	115.355	3.76817	117	120.623	3.94025	30	27.9147	0.911859	28	31.6253	1.03307	39	45.1549	1.47503	protein_coding	F-box/FBD-like	AT5G18770	F-box/FBD-like domains containing protein; FUNCTIONS IN: molecular_function unknown; INVOLVED IN: biological_process unknown; LOCATED IN: chloroplast; EXPRESSED IN: 19 plant structures; EXPRESSED DURING: 10 growth stages; CONTAINS InterPro DOMAIN/s: FBD (InterPro:IPR013596), F-box domain, cyclin-like (InterPro:IPR001810), F-box domain, Skp2-like (InterPro:IPR022364), FBD-like (InterPro:IPR006566)…
AALP_AA5G157700	Aa_G111450	emp	gene14218	CM002873.1:13193684-13194527	8.61391	2.25256	2.87831	-1.58145	0.0001	0.00346752	45	47.8136	8.30455	108	64.8871	11.27	35	36.0837	6.26722	9	8.3744	1.45451	12	13.5537	2.35409	24	27.7876	4.82632
AALP_AA7G185100	Aa_G395030	AT4G32280	gene21039	CM002875.1:22046330-22047537	7.55968	8.84274	2.53153	-1.57831	5e-05	0.00189082	12	12.7503	1.31341	117	70.2944	7.24105	133	137.118	14.1246	2	1.86098	0.1917	38	42.9201	4.42121	25	28.9455	2.98168	protein_coding	IAA29	AT4G32280	INDOLE-3-ACETIC ACID INDUCIBLE 29 (IAA29). Auxin inducible protein.
AALP_AA6G270400	Aa_G41600	AT3G47340	gene18282	CM002874.1:28233357-28236610	154.443	231.819	51.7717	-1.57684	5e-05	0.00189082	694	737.393	25.5706	9422	5660.8	196.3	6754	6963.12	241.46	417	388.014	13.4552	2399	2709.61	93.9613	1193	1381.28	47.8986	protein_coding	ASN1	AT3G47340	GLUTAMINE-DEPENDENT ASPARAGINE SYNTHASE 1 (ASN1). encodes a glutamine-dependent asparagine synthetase, the predicted ASN1 peptide contains a purF-type glutamine-binding domain, and is expressed predominantly in shoot tissues, where light has a negative effect on its mRNA accumulation. Expression is induced within 3 hours of dark treatment, in senescing leaves and treatment with exogenous photosyn…
AALP_AA5G090700	Aa_G88840	AT3G44570	gene13548	CM002873.1:6745196-6746199	4.02456	2.96768	1.35299	-1.57267	5e-05	0.00189082	41	43.5635	5.03199	62	37.25	4.30272	23	23.7121	2.73897	12	11.1659	1.28976	12	13.5537	1.56558	9	10.4204	1.20365				retrotransposon ORF-1 protein;(source:Araport11).
AALP_AA7G094900	Aa_G127580	emp	gene20137	CM002875.1:9607148-9608353	1.25627	1.07413	0.422984	-1.57047	0.0028	0.0498731	11	11.6878	0.786718	48	28.8387	1.94117	15	15.4644	1.04093	8	7.44391	0.501058	6	6.77685	0.456158	4	4.63127	0.311736
AALP_AA8G474000	Aa_G415750	AT1G26390	gene26728	CM002876.1:38574864-38576553	2.6083	0.884629	0.878621	-1.5698	5e-05	0.00189082	41	43.5635	1.97862	113	67.8911	3.08356	59	60.8268	2.7627	17	15.8183	0.718456	22	24.8485	1.1286	15	17.3673	0.788808	protein_coding	FAD-binding	AT1G26390	FAD-binding Berberine family protein; FUNCTIONS IN: electron carrier activity, oxidoreductase activity, FAD binding, catalytic activity; LOCATED IN: endomembrane system; EXPRESSED IN: 10 plant structures; EXPRESSED DURING: LP.06 six leaves visible, LP.04 four leaves visible, 4 anthesis, LP.02 two leaves visible, petal differentiation and expansion stage; CONTAINS InterPro DOMAIN/s: FAD-binding, t…
AALP_AA8G289900	Aa_G173300	AT5G51630	gene24887	CM002876.1:24174352-24179000	1.40836	1.4974	0.476566	-1.56327	5e-05	0.00189082	72	76.5018	1.93146	86	51.6694	1.30451	38	39.1766	0.989102	13	12.0964	0.3054	22	24.8485	0.627356	17	19.6829	0.49694
AALP_AA4G007900	Aa_G420900	AT1G55740	gene9985	CM002872.1:568078-570759	4.11997	3.03562	1.39711	-1.56018	5e-05	0.00189082	38	40.376	1.8563	116	69.6936	3.20418	154	158.768	7.29942	11	10.2354	0.470575	45	50.8264	2.33676	26	30.1033	1.38401	protein_coding	seed	AT1G55740	seed imbibition 1 (SIP1); CONTAINS InterPro DOMAIN/s: Glycoside hydrolase, catalytic core (InterPro:IPR017853), Raffinose synthase (InterPro:IPR008811); BEST Arabidopsis thaliana protein match is: seed imbibition 2 (TAIR:AT3G57520.1); Has 563 Blast hits to 527 proteins in 159 species: Archae - 29; Bacteria - 119; Metazoa - 0; Fungi - 82; Plants - 322; Viruses - 0; Other Eukaryotes - 11 (source: N…	SEED IMBIBITION 1 (SIP1)	SEED IMBIBITION 1 (SIP1);SEED IMBIBITION 1 (AtSIP1);RAFFINOSE SYNTHASE 1 (RS1)
AALP_AA5G050300	Aa_G34230	emp	gene13144	CM002873.1:3331612-3332836	8.61231	7.8386	2.92983	-1.55558	5e-05	0.00189082	130	138.128	9.12492	210	126.169	8.3349	123	126.808	8.37711	47	43.733	2.88905	35	39.5316	2.61151	43	49.7862	3.28893
AALP_AA5G087900	Aa_G99290	AT5G59740	gene13520	CM002873.1:6561208-6562481	4.32985	4.21542	1.48134	-1.54742	5e-05	0.00189082	40	42.501	4.28659	68	40.8548	4.12056	44	45.3623	4.5824	13	12.0964	1.22002	16	18.0716	1.82268	12	13.8938	1.40131				UDP-N-acetylglucosamine (UAA) transporter family;(source:Araport11)
AALP_AA6G067000	Aa_G647150	emp	gene16248	CM002874.1:4451777-4453731	1.95718	51.8045	0.673236	-1.53959	5e-05	0.00189082	58	61.6265	2.37594	96	57.6774	2.22369	32	32.9908	1.27192	17	15.8183	0.609857	17	19.2011	0.740276	15	17.3673	0.669575
AALP_AA7G093700	Aa_G115130	AT4G26260	gene20125	CM002875.1:9420247-9422649	28.5882	38.4952	9.84937	-1.53731	5e-05	0.00189082	90	95.6273	6.11987	944	567.161	36.2967	657	677.342	43.3479	63	58.6208	3.75156	280	316.253	20.2393	75	86.8364	5.55727	protein_coding	myo-inositol	AT4G26260	Encodes a myo-inositol oxygenase.	MYO-INOSITOL OXYGENASE 4 (MIOX4)	MYO-INOSITOL OXYGENASE 4 (MIOX4)
AALP_AA2G005000	Aa_G316650	AT4G22100	gene3552	CM002870.1:441451-444038	1.55537	1.34099	0.537581	-1.5327	0.0003	0.00865957	25	26.5631	1.31422	63	37.8508	1.87268	29	29.8979	1.47921	13	12.0964	0.59847	12	13.5537	0.670573	6	6.94691	0.3437				BETA GLUCOSIDASE 2, BGLU3
AALP_AA5G171500	Aa_G393800	AT5G48410	gene14356	CM002873.1:14560842-14563677	1.48606	1.374	0.514003	-1.53165	5e-05	0.00189082	37	39.3134	1.38386	63	37.8508	1.33238	48	49.4862	1.74195	14	13.0268	0.458555	17	19.2011	0.675893	10	11.5782	0.407561
AALP_AA2G163800	Aa_G10240	AT1G72860	gene5140	CM002870.1:22282955-22286300	4.7222	4.95987	1.63647	-1.52887	5e-05	0.00189082	153	162.566	3.86881	353	212.085	5.04726	214	220.626	5.25052	73	67.9257	1.61652	61	68.898	1.63966	60	69.4691	1.65325	protein_coding	Disease	AT1G72860	Disease resistance protein (TIR-NBS-LRR class) family; FUNCTIONS IN: transmembrane receptor activity, ATP binding; INVOLVED IN: signal transduction, apoptosis, defense response, innate immune response; LOCATED IN: intrinsic to membrane; EXPRESSED IN: stem, leaf; CONTAINS InterPro DOMAIN/s: NB-ARC (InterPro:IPR002182), Leucine-rich repeat (InterPro:IPR001611), Disease resistance protein (InterPro:…
AALP_AA7G096300	Aa_G127430	AT4G26330	gene20151	CM002875.1:9712648-9715962	1.09445	0.967556	0.380409	-1.52459	0.00015	0.00487668	40	42.501	1.32129	57	34.246	1.06465	28	28.8669	0.897425	21	19.5403	0.607475	7	7.90633	0.245795	8	9.26254	0.287957	protein_coding	Subtilisin-like	AT4G26330	UNFERTILIZED EMBRYO SAC 17 (UNE17); FUNCTIONS IN: identical protein binding, serine-type endopeptidase activity; INVOLVED IN: proteolysis, double fertilization forming a zygote and endosperm; LOCATED IN: peroxisome, cytoplasm; EXPRESSED IN: male gametophyte, leaf, pollen tube; EXPRESSED DURING: L mature pollen stage, M germinated pollen stage; CONTAINS InterPro DOMAIN/s: Protease-associated PA (I…	UNFERTILIZED EMBRYO SAC 17 (UNE17)	UNFERTILIZED EMBRYO SAC 17 (UNE17); (ATSBT3.18)
AALP_AA7G071100	Aa_G556310	AT4G24040	gene19899	CM002875.1:7054347-7057212	4.99359	3.74562	1.73956	-1.52135	5e-05	0.00189082	47	49.9387	1.909	262	157.411	6.01733	179	184.542	7.05445	29	26.9842	1.03152	57	64.3801	2.46104	39	45.1549	1.72613	protein_coding	trehalase	AT4G24040	Encodes a trehalase, member of Glycoside Hydrolase Family 37.	TREHALASE 1 (TRE1)	(ATTRE1);TREHALASE 1 (TRE1)
AALP_AA8G319600	Aa_G82420	jgi355334, Tp6g11780,	gene25184	CM002876.1:27819702-27824927	1.01431	1.17823	0.354467	-1.51677	5e-05	0.00189082	51	54.1888	0.729012	149	89.5202	1.20433	80	82.477	1.10958	37	34.4281	0.463168	19	21.46	0.288706	20	23.1564	0.311527
AALP_AA8G056200	Aa_G570080	AT4G04720	gene22550	CM002876.1:3482981-3484427	1.28858	1.18041	0.450362	-1.51663	0.0011	0.0247177	25	26.5631	1.44193	40	24.0323	1.30455	20	20.6192	1.11928	12	11.1659	0.606118	6	6.77685	0.367869	6	6.94691	0.3771
AALP_AA3G334800	Aa_G314430	AT2G17442	gene9484	CM002871.1:24971932-24973906	8.61719	8.93298	3.01438	-1.51536	5e-05	0.00189082	65	69.0642	7.68848	136	81.7097	9.09623	79	81.446	9.06687	27	25.1232	2.79681	22	24.8485	2.76622	27	31.2611	3.4801	protein_coding	unknown	AT2G17442	unknown protein; Has 30201 Blast hits to 17322 proteins in 780 species: Archae - 12; Bacteria - 1396; Metazoa - 17338; Fungi - 3422; Plants - 5037; Viruses - 0; Other Eukaryotes - 2996 (source: NCBI BLink).
AALP_AA8G247900	Aa_G40780	Carubv10011651m, Bra015746, Tp3g26490,	gene24467	CM002876.1:18374677-18376185	1.34379	1.91153	0.470867	-1.51292	0.0009	0.0211734	21	22.313	1.15377	36	21.629	1.1184	33	34.0217	1.75921	12	11.1659	0.577369	2	2.25895	0.116807	12	13.8938	0.718427
AALP_AA5G197500	Aa_G591580	AT2G19890	gene14616	CM002873.1:16901090-16903365	1.27447	0.721145	0.448589	-1.50643	0.00025	0.00743719	28	29.7507	1.33599	39	23.4315	1.05222	31	31.9598	1.4352	15	13.9573	0.626772	7	7.90633	0.355044	7	8.10473	0.363953				hypothetical protein;(source:Araport11)
AALP_AA6G116700	Aa_G524870	AT5G46350	gene16745	CM002874.1:9457503-9460116	3.03929	1.08429	1.07172	-1.50381	0.0003	0.00865957	31	32.9383	2.77889	65	39.0524	3.29472	35	36.0837	3.04426	9	8.3744	0.706521	13	14.6832	1.23877	13	15.0516	1.26986	protein_coding	WRKY8	AT5G46350	WRKY DNA-BINDING PROTEIN 8 (WRKY8). member of WRKY Transcription Factor; Group II-c
AALP_AA1G194500	Aa_G278490	AT3G15351	gene1944	CM002869.1:12999193-13000758	5.56846	5.56842	1.98077	-1.49122	5e-05	0.00189082	84	89.2521	4.42225	217	130.375	6.45979	114	117.53	5.82333	40	37.2196	1.84415	23	25.9779	1.28715	49	56.7331	2.811				P53/DNA damage-regulated protein;(source:Araport11)
AALP_AA4G085100	Aa_G438530	AT1G47270	gene10757	CM002872.1:7412862-7414847	4.16809	3.90764	1.48633	-1.48763	5e-05	0.00189082	69	73.3143	2.77744	218	130.976	4.96188	122	125.777	4.76495	38	35.3586	1.33952	36	40.6611	1.5404	36	41.6815	1.57906	protein_coding	tubby	AT1G47270	TUBBY LIKE PROTEIN 6 (TLP6). Member of TLP family. involved in pollen development, protein localization to cilium, regulation of transcription, DNA-templated
AALP_AA1G287500	Aa_G130790	AT1G27840	gene2874	CM002869.1:20028735-20031920	14.7289	13.6197	5.26065	-1.48534	5e-05	0.00189082	337	358.071	15.5827	502	301.605	13.1254	345	355.682	15.4787	113	105.145	4.57576	106	119.724	5.21022	119	137.78	5.99598	protein_coding	Transducin/WD40	AT1G27840	(ATCSA-1) Encodes a DDB1a interacting protein ATCSA-1 required for UV-B tolerance and genomic integrity. located in Cul4-RING E3 ubiquitin ligase complex, heterotrimeric G-protein complex, mitochondrion, nucleus
AALP_AA8G311800	Aa_G94100	AT4G12400	gene25106	CM002876.1:26825345-26827953	16.6342	18.8397	5.95142	-1.48285	5e-05	0.00189082	422	448.386	17.6391	725	435.585	17.1356	373	384.549	15.1278	179	166.558	6.55224	117	132.149	5.19862	134	155.148	6.10339	protein_coding	stress-inducible	AT4G12400	Encodes one of the 36 carboxylate clamp (CC)-tetratricopeptide repeat (TPR) proteins (Prasad 2010, Pubmed ID: 20856808) with potential to interact with Hsp90/Hsp70 as co-chaperones.	HOP3 (Hop3)	HOP3 (Hop3)
AALP_AA3G230200	Aa_G550480	AT3G20010	gene8438	CM002871.1:14240002-14245371	14.6524	13.6615	5.26547	-1.4765	5e-05	0.00189082	584	620.515	13.3862	1233	740.794	15.981	656	676.311	14.5899	273	254.024	5.48	203	229.284	4.94629	215	248.931	5.37013	protein_coding	SNF2	AT3G20010	CHR27, CHROMATIN REMODELING 27, FRG1, SNF2-RING-HELICASE LIKE 1. Encodes a member of the SNF2 family of helicase-like proteins and is involved in RNA-directed DNA methylation. It is functionally redundant with FRG2 and interacts physically with SUVR2, another component of the RdDM pathway. SNF2 domain-containing protein / helicase domain-containing protein / zinc finger protein-related; FUNCTIONS…
AALP_AA1G173300	Aa_G121360	AT1G15380	gene1732	CM002869.1:10932230-10933847	66.5823	76.0683	23.9498	-1.47513	5e-05	0.00189082	176	187.004	18.1827	1435	862.157	83.8286	975	1005.19	97.7357	124	115.381	11.2186	385	434.848	42.2808	163	188.724	18.3499	protein_coding	Lactoylglutathione	AT1G15380	Lactoylglutathione lyase / glyoxalase I family protein; CONTAINS InterPro DOMAIN/s: Glyoxalase/bleomycin resistance protein/dioxygenase (InterPro:IPR004360); BEST Arabidopsis thaliana protein match is: Lactoylglutathione lyase / glyoxalase I family protein (TAIR:AT1G80160.1); Has 780 Blast hits to 780 proteins in 276 species: Archae - 1; Bacteria - 484; Metazoa - 4; Fungi - 2; Plants - 222; Virus…	GLYOXYLASE I 4 (GLYI4)	GLYOXYLASE I 4 (GLYI4)
AALP_AA3G099300	Aa_G403640	AT1G80930	gene7129	CM002871.1:4977393-4979086	2.15219	1.2785	0.781445	-1.46159	5e-05	0.00189082	40	42.501	1.92519	91	54.6734	2.47657	44	45.3623	2.0548	25	23.2622	1.05372	16	18.0716	0.818599	9	10.4204	0.472016				MIF4G domain-containing protein / MA3 domain-containing protein;(source:Araport11)
AALP_AA3G174500	Aa_G421880	AT3G15500	gene7881	CM002871.1:9759681-9761126	2.58342	1.73204	0.945755	-1.44974	0.0002	0.00621968	9	9.56273	0.603417	101	60.6815	3.82905	51	52.5791	3.31779	14	13.0268	0.822006	17	19.2011	1.21161	11	12.736	0.803653	protein_coding	NAC	AT3G15500	NAC DOMAIN CONTAINING PROTEIN 3 (NAC3). Encodes an ATAF-like NAC-domain transcription factor that doesn't contain C-terminal sequences shared by CUC1, CUC2 and NAM. Note: this protein (AtNAC3) is not to be confused with the protein encoded by locus AT3G29035, which, on occasion, has also been referred to as AtNAC3. involved in jasmonic acid mediated signaling pathway, multicellular organism devel…
AALP_AA7G038700	Aa_G317970	AT4G21410	gene19575	CM002875.1:3199350-3202346	0.724877	0.954708	0.266179	-1.44534	0.0003	0.00865957	30	31.8758	0.770802	40	24.0323	0.581135	33	34.0217	0.822695	12	11.1659	0.270007	5	5.64738	0.136562	14	16.2095	0.391968				CRK29, CYSTEINE-RICH RLK (RECEPTOR-LIKE PROTEIN KINASE) 29. involved in protein phosphorylation, response to abscisic acid
AALP_AA5G194800	Aa_G359110	AT3G54910	gene14589	CM002873.1:16661403-16663143	3.66599	3.23286	1.34682	-1.44465	5e-05	0.00189082	68	72.2517	3.17288	137	82.3105	3.61461	93	95.8795	4.21048	36	33.4976	1.47102	19	21.46	0.942402	32	37.0502	1.62703	protein_coding	RNI-like	AT3G54910	RNI-like superfamily protein; CONTAINS InterPro DOMAIN/s: FBD (InterPro:IPR013596), FBD-like (InterPro:IPR006566), Leucine-rich repeat 2 (InterPro:IPR013101); BEST Arabidopsis thaliana protein match is: F-box/RNI-like/FBD-like domains-containing protein (TAIR:AT4G10400.2); Has 997 Blast hits to 979 proteins in 15 species: Archae - 0; Bacteria - 2; Metazoa - 2; Fungi - 0; Plants - 993; Viruses - 0…
AALP_AA4G150200	Aa_G249380	AT3G58920	gene11408	CM002872.1:14778204-14780182	7.77978	5.86723	2.8636	-1.4419	5e-05	0.00189082	185	196.567	7.47608	327	196.464	7.47214	214	220.626	8.39111	83	77.2306	2.93733	66	74.5454	2.8352	64	74.1004	2.81827				F-box/RNI-like superfamily protein;(source:Araport11)
AALP_AA8G448900	Aa_G61370	AT3G51530	gene26477	CM002876.1:37234755-37236840	4.58115	4.19422	1.68753	-1.44079	5e-05	0.00189082	88	93.5022	4.00461	188	112.952	4.83761	111	114.437	4.90122	42	39.0805	1.67378	27	30.4958	1.30611	42	48.6284	2.08271	protein_coding	F-box/RNI-like/FBD-like	AT3G51530	F-box/RNI-like/FBD-like domains-containing protein; CONTAINS InterPro DOMAIN/s: FBD (InterPro:IPR013596), F-box domain, cyclin-like (InterPro:IPR001810), F-box domain, Skp2-like (InterPro:IPR022364), FBD-like (InterPro:IPR006566), Leucine-rich repeat 2 (InterPro:IPR013101); BEST Arabidopsis thaliana protein match is: F-box/RNI-like/FBD-like domains-containing protein (TAIR:AT3G52680.2); Has 1900 …
AALP_AA1G181000	Aa_G65460	AT3G04620	gene1809	CM002869.1:11657971-11659370	2.41912	2.55679	0.891582	-1.44004	0.0001	0.00346752	38	40.376	2.27771	80	48.0645	2.71144	39	40.2075	2.2682	19	17.6793	0.997332	13	14.6832	0.828314	13	15.0516	0.849099				D NUCLDUO1-ACTIVATEEIC ACID BINDING PROTEIN 1, DAN1. Target promoter of the male germline-specific transcription factor DUO1. involved in pollen sperm cell differentiation
AALP_AA5G239700	Aa_G175840	AT3G58900	gene15038	CM002873.1:19570937-19575991	1.00071	0.325473	0.368834	-1.43997	0.00035	0.0098411	56	59.5014	1.6954	30	18.0242	0.513572	27	27.836	0.793143	16	14.8878	0.424206	13	14.6832	0.418375	8	9.26254	0.263922	protein_coding	F-box/RNI-like	AT3G58900	F-box/RNI-like superfamily protein; INVOLVED IN: biological_process unknown; LOCATED IN: endomembrane system; CONTAINS InterPro DOMAIN/s: F-box domain, cyclin-like (InterPro:IPR001810), FBD-like (InterPro:IPR006566), F-box domain, Skp2-like (InterPro:IPR022364); BEST Arabidopsis thaliana protein match is: F-box/RNI-like superfamily protein (TAIR:AT3G58860.1).
AALP_AA1G065500	Aa_G22440	AT1G06770	gene654	CM002869.1:3219220-3221399	1.86275	0.99427	0.68838	-1.43616	0.001	0.0229781	34	36.1259	2.49122	37	22.2298	1.53295	22	22.6812	1.56408	10	9.30489	0.641659	7	7.90633	0.545215	11	12.736	0.878266				ATRING1B, DREB2A-INTERACTING PROTEIN 1, DRIP1. Encodes a C3HC4 RING-domain-containing ubiquitin E3 ligase capable of interacting with DREB2A. The DRIP1-GFP fusion protein is nuclear-localized. DRIP1 seems to be involved in regulating stress-related transcriptional changes and drought tolerance. involved in protein autoubiquitination, protein ubiquitination, response to water deprivation
AALP_AA2G173200	Aa_G541230	AT1G58270	gene5234	CM002870.1:22958198-22960198	15.0732	10.68	5.5817	-1.43321	5e-05	0.00189082	133	141.316	8.48919	460	276.371	16.6023	325	335.063	20.128	114	106.076	6.37223	117	132.149	7.9385	35	40.5236	2.43435				ZW9 mRNA, complete cds The mRNA is cell-to-cell mobile.
AALP_AA3G362200	Aa_G64090	AT2G19800	gene9758	CM002871.1:27102780-27105405	91.4259	103.023	33.9748	-1.42814	5e-05	0.00189082	309	328.32	21.4585	2598	1560.9	102.018	2238	2307.29	150.801	240	223.317	14.5957	857	967.961	63.2645	318	368.186	24.0641	protein_coding	myo-inositol	AT2G19800	Encodes a myo-inositol oxygenase family gene.	MYO-INOSITOL OXYGENASE 2 (MIOX2)	MYO-INOSITOL OXYGENASE 2 (MIOX2)
AALP_AA6G008800	Aa_G447120	emp	gene15666	CM002874.1:487923-489252	1.49094	1.2686	0.561051	-1.41002	0.0018	0.0356388	17	18.0629	1.0822	41	24.6331	1.47583	31	31.9598	1.9148	3	2.79147	0.167244	6	6.77685	0.40602	16	18.5251	1.10989
AALP_AA7G091600	Aa_G43060	AT4G26120	gene20104	CM002875.1:8932743-8934926	0.971117	0.825024	0.368217	-1.39909	0.00145	0.0304495	21	22.313	0.907897	46	27.6371	1.12453	21	21.6502	0.880927	12	11.1659	0.454329	8	9.03581	0.367659	6	6.94691	0.282663	protein_coding	Ankyrin	AT4G26120	Ankyrin repeat family protein / BTB/POZ domain-containing protein; CONTAINS InterPro DOMAIN/s: BTB/POZ (InterPro:IPR013069), NPR1/NIM1 like, C-terminal (InterPro:IPR021094), BTB/POZ fold (InterPro:IPR011333), Ankyrin repeat-containing domain (InterPro:IPR020683), BTB/POZ-like (InterPro:IPR000210), Ankyrin repeat (InterPro:IPR002110); BEST Arabidopsis thaliana protein match is: regulatory protein …
AALP_AA1G313900	Aa_G279770	AT1G30700	gene3138	CM002869.1:21677150-21679101	1.82315	1.01545	0.693252	-1.39498	0.0003	0.00865957	31	32.9383	1.50006	73	43.8589	1.99741	42	43.3004	1.97197	16	14.8878	0.678016	17	19.2011	0.874449	10	11.5782	0.527289	protein_coding	FAD-binding	AT1G30700	FAD-binding Berberine family protein; FUNCTIONS IN: electron carrier activity, oxidoreductase activity, FAD binding, catalytic activity; LOCATED IN: endomembrane system; EXPRESSED IN: stem, hypocotyl, root, stamen; EXPRESSED DURING: 4 anthesis; CONTAINS InterPro DOMAIN/s: FAD-binding, type 2 (InterPro:IPR016166), Berberine/berberine-like (InterPro:IPR012951), FAD linked oxidase, N-terminal (Inter…
AALP_AA5G083300	Aa_G424470	AT3G45880	gene13474	CM002873.1:6190848-6192631	2.53674	2.56575	0.966064	-1.39278	0.0001	0.00346752	36	38.2509	2.61462	68	40.8548	2.80062	31	31.9598	2.19497	21	19.5403	1.34201	14	15.8127	1.07908	6	6.94691	0.477107	protein_coding	2-oxoglutarate	AT3G45880	2-oxoglutarate (2OG) and Fe(II)-dependent oxygenase superfamily protein; INVOLVED IN: phospholipid biosynthetic process; LOCATED IN: cellular_component unknown; EXPRESSED IN: shoot apex, root, seed; EXPRESSED DURING: E expanded cotyledon stage; CONTAINS InterPro DOMAIN/s: Transcription factor jumonji/aspartyl beta-hydroxylase (InterPro:IPR003347); BEST Arabidopsis thaliana protein match is: 2-oxo…
AALP_AAs62300U000100	Aa_G275180	AT1G31150	gene27639	KL970981.1:20175-22210	2.04773	2.1522	0.782144	-1.38852	0.0001	0.00346752	60	63.7515	2.34932	101	60.6815	2.23619	41	42.2694	1.55768	24	22.3317	0.822952	12	13.5537	0.499471	24	27.7876	1.02401
AALP_AA5G157400	Aa_G111480	AT1G15790	gene14215	CM002873.1:13153988-13156057	3.49054	2.93879	1.34709	-1.3736	5e-05	0.00189082	92	97.7523	3.53673	144	86.5161	3.1302	102	105.158	3.80468	51	47.455	1.71695	21	23.719	0.858166	35	40.5236	1.46617				mediator of RNA polymerase II transcription subunit 15a-like protein;(source:Araport11)
AALP_AA8G351300	Aa_G601860	AT3G54910	gene25501	CM002876.1:30402955-30405691	1.18767	1.38536	0.463365	-1.35792	5e-05	0.00189082	38	40.376	1.07648	66	39.6532	1.05721	52	53.61	1.42932	12	11.1659	0.297698	25	28.2369	0.752836	11	12.736	0.33956				RNI-like superfamily protein;(source:Araport11)
AALP_AA8G031100	Aa_G789610	AT5G03840	gene22299	CM002876.1:1918291-1919406	53.8254	42.7964	21.1724	-1.3461	5e-05	0.00189082	176	187.004	37.9395	509	305.811	62.043	294	303.103	61.4936	102	94.9099	19.2554	105	118.595	24.0606	86	99.5724	20.2013	protein_coding	TFL1	AT5G03840	TERMINAL FLOWER 1 (TFL1). Controls inflorescence meristem identity. Involved in the floral initiation process, flowering. Ortholog of the Antirrhinum gene CENTRORADIALIS (CEN). Involved in protein trafficking to the protein storage vacuole.
AALP_AA6G351400	Aa_G439610	AT5G38250	gene19092	CM002874.1:35887176-35890034	1.67036	1.06054	0.657189	-1.34578	0.0002	0.00621968	20	21.2505	0.862069	81	48.6653	1.97421	52	53.61	2.1748	19	17.6793	0.717196	12	13.5537	0.549833	15	17.3673	0.704538	protein_coding	Protein	AT5G38250	Protein kinase family protein; FUNCTIONS IN: protein serine/threonine kinase activity, protein kinase activity, kinase activity, ATP binding; INVOLVED IN: protein amino acid phosphorylation; LOCATED IN: endomembrane system; CONTAINS InterPro DOMAIN/s: Protein kinase, catalytic domain (InterPro:IPR000719), Serine/threonine-protein kinase domain (InterPro:IPR002290), Serine-threonine/tyrosine-prote…
AALP_AA5G113200	Aa_G712070	AT3G49020	gene13773	CM002873.1:8433830-8437675	1.51831	0.990782	0.600954	-1.33714	5e-05	0.00189082	77	81.8145	1.51747	125	75.1008	1.39295	86	88.6627	1.64449	37	34.4281	0.638564	32	36.1432	0.670376	23	26.6298	0.493923	protein_coding	FBD,	AT3G49020	FBD, F-box and Leucine Rich Repeat domains containing protein; FUNCTIONS IN: molecular_function unknown; INVOLVED IN: biological_process unknown; LOCATED IN: nucleus; EXPRESSED IN: flower; EXPRESSED DURING: 4 anthesis; CONTAINS InterPro DOMAIN/s: FBD (InterPro:IPR013596), F-box domain, cyclin-like (InterPro:IPR001810), F-box domain, Skp2-like (InterPro:IPR022364), FBD-like (InterPro:IPR006566), L…
AALP_AA1G026200	Aa_G617740	AT1G03220	gene261	CM002869.1:1229591-1231083	10.6166	9.03697	4.21616	-1.33232	5e-05	0.00189082	167	177.442	9.28892	393	236.117	12.3605	189	194.852	10.2003	74	68.8562	3.60456	73	82.4517	4.31628	78	90.3098	4.72764
AALP_AAs54367U001000	Aa_G201960	AT1G64255	gene29749	KL987555.1:75725-78518	3.36696	3.09184	1.33826	-1.33108	5e-05	0.00189082	110	116.878	3.04761	222	133.379	3.47788	133	137.118	3.57537	51	47.455	1.2374	41	46.3085	1.2075	52	60.2065	1.5699				MuDR family transposase;(source:Araport11)
AALP_AA4G162200	Aa_G482630	AT2G38430	gene11528	CM002872.1:15796581-15798813	2.49106	2.35973	0.990725	-1.3302	5e-05	0.00189082	70	74.3768	2.47504	111	66.6895	2.21923	81	83.5079	2.7789	42	39.0805	1.30049	25	28.2369	0.939641	19	21.9985	0.732047	protein_coding	unknown	AT2G38430	unknown protein; BEST Arabidopsis thaliana protein match is: unknown protein (TAIR:AT3G54310.1); Has 35333 Blast hits to 34131 proteins in 2444 species: Archae - 798; Bacteria - 22429; Metazoa - 974; Fungi - 991; Plants - 531; Viruses - 0; Other Eukaryotes - 9610 (source: NCBI BLink).
AALP_AA6G094300	Aa_G627290	AT5G48650	gene16521	CM002874.1:7187009-7189661	1.01821	1.12411	0.405198	-1.32933	0.00015	0.00487668	43	45.6886	1.25987	62	37.25	1.02717	27	27.836	0.76758	18	16.7488	0.46185	16	18.0716	0.498327	8	9.26254	0.255416	protein_coding	NTF2	AT5G48650	Nuclear transport factor 2 (NTF2) family protein with RNA binding (RRM-RBD-RNP motifs) domain; FUNCTIONS IN: RNA binding, nucleotide binding, nucleic acid binding; expressed during flowering stage, mature plant embryo stage, petal differentiation and expansion stage, plant embryo bilateral stage, plant embryo cotyledonary stage, plant embryo globular stage. INVOLVED IN: transport, nucleocytoplasm…
AALP_AA2G261100	Aa_G410340	AT1G15690	gene6113	CM002870.1:28240381-28243625	48.5644	64.1312	19.4022	-1.32368	5e-05	0.00189082	509	540.825	16.1379	3309	1988.07	59.3228	2283	2353.69	70.2326	332	308.922	9.21806	982	1109.15	33.0962	460	532.596	15.8924		Auxin		ARABIDOPSIS THALIANA V-PPASE 3, ATAVP1, ATAVP3, ATVHP1;1, AVP-3, AVP1, FUGU 5, FUGU5, VHP1. Encodes a H(+)-translocating (pyrophosphate-energized) inorganic pyrophosphatase (H(+)-PPase; EC 3.6.1.1) located in the vacuolar membrane. Expression is found in all tissues examined, including meristems and floral organ primordium. Expression is particularly enhanced in pollen, and is repressed by light.…
AALP_AA8G444000	Aa_G448810	AT5G61350	gene26428	CM002876.1:36961777-36965814	1.01596	0.527628	0.409927	-1.3094	5e-05	0.00189082	52	55.2513	0.973497	93	55.875	0.984486	60	61.8577	1.0899	26	24.1927	0.426262	25	28.2369	0.497518	15	17.3673	0.306002	protein_coding	Protein	AT5G61350	Protein kinase superfamily protein; FUNCTIONS IN: kinase activity; INVOLVED IN: protein amino acid phosphorylation; LOCATED IN: endomembrane system; EXPRESSED IN: male gametophyte, flower, cultured cell; EXPRESSED DURING: L mature pollen stage, M germinated pollen stage, 4 anthesis; CONTAINS InterPro DOMAIN/s: Malectin/receptor-like protein kinase (InterPro:IPR021720), Protein kinase, catalytic d…
AALP_AA2G125800	Aa_G636740	AT1G14400	gene4760	CM002870.1:18739886-18741408	1.3509	1.39816	0.545834	-1.30739	0.0015	0.0311977	20	21.2505	1.08719	45	27.0363	1.38319	30	30.9289	1.58233	11	10.2354	0.523647	8	9.03581	0.462276	11	12.736	0.651579		UBC1 ?? Synteny not conserved		ATUBC1, UBC1, UBIQUITIN CARRIER PROTEIN 1. involved in DNA repair, histone H2B ubiquitination, leaf morphogenesis, negative regulation of flower development, proteasome-mediated ubiquitin-dependent protein catabolic process, protein polyubiquitination, ubiquitin-dependent protein catabolic process, vegetative to reproductive phase transition of meristem. Histone H2B Monoubiquitination in the Chro…
AALP_AA5G088600	Aa_G656960	AT3G46680	gene13527	CM002873.1:6589832-6593137	1.39508	1.63279	0.567428	-1.29784	5e-05	0.00189082	36	38.2509	0.832888	143	85.9153	1.87075	66	68.0435	1.4816	30	27.9147	0.607823	24	27.1074	0.590246	20	23.1564	0.504214	protein_coding	UDP-Glycosyltransferase	AT3G46680	UDP-Glycosyltransferase superfamily protein; FUNCTIONS IN: UDP-glycosyltransferase activity, transferase activity, transferring glycosyl groups; INVOLVED IN: metabolic process; LOCATED IN: cellular_component unknown; CONTAINS InterPro DOMAIN/s: UDP-glucuronosyl/UDP-glucosyltransferase (InterPro:IPR002213); BEST Arabidopsis thaliana protein match is: UDP-Glycosyltransferase superfamily protein (TA…
AALP_AA4G137100	Aa_G402640	AT2G36630	gene11277	CM002872.1:13646617-13649344	0.858361	1.05338	0.350657	-1.29152	0.0008	0.0193954	18	19.1255	0.511729	58	34.8468	0.932375	41	42.2694	1.13098	14	13.0268	0.348552	12	13.5537	0.362649	11	12.736	0.34077	protein_coding	Sulfite	AT2G36630	Sulfite exporter TauE/SafE family protein; INVOLVED IN: N-terminal protein myristoylation; LOCATED IN: endomembrane system, integral to membrane; EXPRESSED IN: 22 plant structures; EXPRESSED DURING: 15 growth stages; CONTAINS InterPro DOMAIN/s: Protein of unknown function DUF81 (InterPro:IPR002781); BEST Arabidopsis thaliana protein match is: Sulfite exporter TauE/SafE family protein (TAIR:AT2G25…
AALP_AA6G058600	Aa_G113410	AT2G33670	gene16164	CM002874.1:3885936-3888991	3.24722	2.86626	1.32865	-1.28924	5e-05	0.00189082	65	69.0642	3.10141	126	75.7016	3.39948	70	72.1673	3.24076	35	32.5671	1.46247	19	21.46	0.96369	30	34.7345	1.5598	protein_coding	Seven	AT2G33670	A member of a large family of seven-transmembrane domain proteins specific to plants, homologs of the barley mildew resistance locus o (MLO) protein. The Arabidopsis genome contains 15 genes encoding MLO proteins, with localization in plasma membrane. Phylogenetic analysis revealed four clades of closely-related AtMLO genes. ATMLO5 belongs to the clade III, with AtMLO7, AtMLO8, AtMLO9, and AtMLO1…	MILDEW RESISTANCE LOCUS O 5 (MLO5)	MILDEW RESISTANCE LOCUS O 5 (ATMLO5);MILDEW RESISTANCE LOCUS O 5 (MLO5)
AALP_AAs53505U000400	Aa_G518270	AT5G27220	gene28510	KL978062.1:9160-11711	20.1145	19.7367	8.23335	-1.28869	5e-05	0.00189082	595	632.203	19.6	1072	644.065	19.9678	650	670.125	20.7758	298	277.286	8.59663	179	202.176	6.26802	274	317.242	9.83539		FRI-like		Frigida-like protein;(source:Araport11)
AALP_AA3G164700	Aa_G340180	AT3G14630	gene7783	CM002871.1:9143013-9145224	5.5738	7.11311	2.28736	-1.28498	5e-05	0.00189082	39	41.4385	2.30116	216	129.774	7.2066	126	129.901	7.21365	20	18.6098	1.03344	55	62.1212	3.4497	37	42.8393	2.37894				CYTOCHROME P450, FAMILY 72, SUBFAMILY A, POLYPEPTIDE 9", CYP72A9. oxygen binding
AALP_AA8G412800	Aa_G143200	AT3G10480	gene26116	CM002876.1:34729399-34731984	2.08647	1.71485	0.857604	-1.28268	5e-05	0.00189082	65	69.0642	1.95797	141	84.7137	2.40164	65	67.0125	1.89981	25	23.2622	0.659485	29	32.7548	0.9286	30	34.7345	0.984726		NAC TF		ANAC050, NAC DOMAIN CONTAINING PROTEIN 50, NAC050. Encodes a NAC transcription factor that physically associates with the histone H3K4 demethylase JMJ14 and through that association is involved in transcriptional repression and flowering time control. It binds the NAC-binding site, the Mitochondrial Dysfunction Motif.
		AT3G10490																												NAC TF		SGS1, SUPPRESSOR OF GENE SILENCING 1. Encodes a NAC transcription factor that physically associates with the histone H3K4 demethylase JMJ14 and through that association is involved in transcriptional repression and flowering time control.
AALP_AA4G189500	Aa_G340400	AT4G29550	gene11801	CM002872.1:18198534-18200196	2.20911	1.44408	0.908945	-1.2812	0.00075	0.0183955	36	38.2509	2.61376	48	28.8387	1.9706	29	29.8979	2.04298	17	15.8183	1.0809	8	9.03581	0.617434	13	15.0516	1.02851	protein_coding	Protein	AT4G29550	Protein of unknown function (DUF626); CONTAINS InterPro DOMAIN/s: Protein of unknown function DUF626, Arabidopsis thaliana (InterPro:IPR006462); BEST Arabidopsis thaliana protein match is: Protein of unknown function (DUF626) (TAIR:AT3G44770.2); Has 30201 Blast hits to 17322 proteins in 780 species: Archae - 12; Bacteria - 1396; Metazoa - 17338; Fungi - 3422; Plants - 5037; Viruses - 0; Other Euk…
AALP_AAs71109U000400	Aa_G506370	AT4G29760	gene30416	KL992789.1:39877-41691	1.75808	1.30337	0.723622	-1.2807	0.00025	0.00743719	40	42.501	1.78078	77	46.2621	1.93837	36	37.1146	1.5551	25	23.2622	0.974683	14	15.8127	0.662547	11	12.736	0.533636				HEAT-INDUCED TAS1 TARGET 4, HTT4. target of trans acting-siR480/255 protein;(source:Araport11). involved in response to cold, response to heat
AALP_AA6G187400	Aa_G223980	AT4G10290	gene17452	CM002874.1:17246439-17246814	25.143	15.7708	10.361	-1.279	5e-05	0.00189082	75	79.6894	30.8784	109	65.4879	25.3755	48	49.4862	19.1751	26	24.1927	9.37429	25	28.2369	10.9413	24	27.7876	10.7673	protein_coding	RmlC-like	AT4G10290	RmlC-like cupins superfamily protein; CONTAINS InterPro DOMAIN/s: Protein of unknown function DUF861, cupin-3 (InterPro:IPR008579), Cupin, RmlC-type (InterPro:IPR011051), RmlC-like jelly roll fold (InterPro:IPR014710); BEST Arabidopsis thaliana protein match is: RmlC-like cupins superfamily protein (TAIR:AT4G10280.1); Has 344 Blast hits to 344 proteins in 77 species: Archae - 0; Bacteria - 124; M…
AALP_AA1G203600	Aa_G119040	AT1G74190	gene2035	CM002869.1:13772220-13772905	4.27432	4.17782	1.7744	-1.26836	0.0012	0.0264447	34	36.1259	5.04337	55	33.0444	4.61318	22	22.6812	3.16642	14	13.0268	1.81862	13	14.6832	2.04985	9	10.4204	1.45474				ATRLP15, RECEPTOR LIKE PROTEIN 15, RLP15.
AALP_AA7G031800	Aa_G422640	AT4G20820	gene19506	CM002875.1:2690331-2692085	5.42835	9.65461	2.25569	-1.26695	5e-05	0.00189082	28	29.7507	1.2947	237	142.391	6.19664	196	202.069	8.79371	47	43.733	1.90319	60	67.7685	2.94918	38	43.9971	1.91468	protein_coding	FAD-binding	AT4G20820	FAD-binding Berberine family protein; FUNCTIONS IN: electron carrier activity, oxidoreductase activity, FAD binding, catalytic activity; INVOLVED IN: oxidation reduction; EXPRESSED IN: 6 plant structures; EXPRESSED DURING: LP.06 six leaves visible, LP.04 four leaves visible, LP.08 eight leaves visible; CONTAINS InterPro DOMAIN/s: FAD-binding, type 2 (InterPro:IPR016166), Oxygen oxidoreductase cov…
AALP_AA4G015100	Aa_G510110	AT1G54570	gene10057	CM002872.1:1477356-1485730	0.94366	0.867275	0.39393	-1.26033	5e-05	0.00189082	119	126.441	1.04565	174	104.54	0.864535	108	111.344	0.920799	49	45.594	0.377056	39	44.0496	0.364284	46	53.2596	0.44045	protein_coding	Esterase/lipase/thioesterase	AT1G54570	Esterase/lipase/thioesterase family protein; FUNCTIONS IN: transferase activity, transferring acyl groups other than amino-acyl groups, catalytic activity; LOCATED IN: chloroplast, plastoglobule; EXPRESSED IN: 22 plant structures; EXPRESSED DURING: 13 growth stages; CONTAINS InterPro DOMAIN/s: Diacylglycerol acyltransferase (InterPro:IPR007130); BEST Arabidopsis thaliana protein match is: Esteras…	PHYTYL ESTER SYNTHASE 1 (PES1)	PHYTYL ESTER SYNTHASE 1 (PES1)
AALP_AA3G056300	Aa_G269270	AT3G05790	gene6699	CM002871.1:2710557-2715479	1.69326	2.0795	0.710818	-1.25225	5e-05	0.00189082	69	73.3143	1.86632	102	61.2823	1.56003	63	64.9506	1.65341	31	28.8452	0.734296	23	25.9779	0.661307	25	28.9455	0.736849				LON PROTEASE 4, LON4. Encodes a member of the Lon protease-like proteins (Lon1/At5g26860, Lon2/At5g47040, Lon3/At3g05780, Lon4/At3g05790). Lon is a multifunctional ATP-dependent protease which exists in bacteria, archaea and within organelles in eukaryotic cells. Lon proteases are responsible for the degradation of abnormal, damaged and unstable proteins.
AALP_AA1G000800	Aa_G211810	AT1G01060	gene7	CM002869.1:52699-55729	10.6631	7.0928	4.52429	-1.23686	5e-05	0.00189082	64	68.0016	2.65965	802	481.847	18.8458	260	268.05	10.4839	175	162.836	6.36876	119	134.408	5.25689	43	49.7862	1.94722	protein_coding	LHY	AT1G01060	LATE ELONGATED HYPOCOTYL (LHY). LHY encodes a myb-related putative transcription factor involved in circadian rhythm along with another myb transcription factor CCA1
AALP_AAs55697U000200	Aa_G565250	emp	gene27379	KL968693.1:12832-15701	1.64511	0.96704	0.699915	-1.23293	5e-05	0.00189082	61	64.8141	1.6419	110	66.0887	1.67419	62	63.9196	1.61924	35	32.5671	0.825005	22	24.8485	0.629472	22	25.472	0.645268
AALP_AA3G071500	Aa_G50000	AT2G17720	gene6851	CM002871.1:3562579-3564008	1.70833	1.35964	0.727894	-1.23079	0.00095	0.0220864	36	38.2509	2.10512	45	27.0363	1.48793	27	27.836	1.53194	18	16.7488	0.921762	8	9.03581	0.497281	12	13.8938	0.764639				P4H5, PROLYL 4-HYDROXYLASE 5. Encodes a prolyl 4-hydroxylase that modifies the extensin proteins in root hair cells.
AALP_AA6G048800	Aa_G296490	AT1G60710	gene16066	CM002874.1:3027522-3029427	49.2852	26.9412	21.0077	-1.23023	5e-05	0.00189082	696	739.518	41.3043	1612	968.5	54.0937	911	939.206	52.4575	340	316.366	17.67	436	492.451	27.5049	276	319.558	17.8483
AALP_AA6G020000	Aa_G46620	AT3G03030	gene15778	CM002874.1:1142966-1144881	6.70334	6.43694	2.87264	-1.2225	5e-05	0.00189082	132	140.253	6.12728	229	137.585	6.01069	177	182.48	7.97205	87	80.9526	3.53659	63	71.157	3.10865	39	45.1549	1.97269				F-box/RNI-like superfamily protein;(source:Araport11)
AALP_AA5G259900	Aa_G77300	AT3G61090	gene15240	CM002873.1:20744666-20745975	12.9684	14.552	5.58767	-1.21469	5e-05	0.00189082	198	210.38	12.8319	346	207.879	12.6794	213	219.595	13.394	113	105.145	6.41323	59	66.6391	4.06459	89	103.046	6.28518	protein_coding	Putative	AT3G61090	Putative endonuclease or glycosyl hydrolase; BEST Arabidopsis thaliana protein match is: Putative endonuclease or glycosyl hydrolase (TAIR:AT3G61100.1); Has 176 Blast hits to 170 proteins in 14 species: Archae - 0; Bacteria - 0; Metazoa - 0; Fungi - 0; Plants - 176; Viruses - 0; Other Eukaryotes - 0 (source: NCBI BLink).
AALP_AA2G035800	Aa_G72190	AT3G61600	gene3860	CM002870.1:3744453-3747465	1.67347	1.60638	0.721701	-1.21337	0.0002	0.00621968	41	43.5635	1.75973	64	38.4516	1.55322	41	42.2694	1.70745	17	15.8183	0.638898	15	16.9421	0.684297	18	20.8407	0.841908		POZ/BTB		AHT1, ATPOB1, LIGHT-RESPONSE BTB 2, LRB2, POB1, POZ/BTB CONTAININ G-PROTEIN 1. POZ/BTB containing-protein AtPOB1. Involvement in protein ubiquitylation is predicted based on physical interaction with CULLIN 3 proteins. The mRNA is cell-to-cell mobile. involved in protein ubiquitination, response to red light
AALP_AA7G073400	Aa_G92280	AT4G24230	gene19922	CM002875.1:7294313-7295898	40.4368	44.0779	17.546	-1.20453	5e-05	0.00189082	226	240.131	11.726	1803	1083.25	52.8973	1126	1160.86	56.6871	234	217.734	10.6324	492	555.702	27.136	263	304.506	14.8696	protein_coding	acyl-CoA-binding	AT4G24230	acyl-CoA-binding protein ACBP3. Localized extracellularly in transiently expressed tobacco BY-2 cells and onion epidermal cells. Binds arachidonyl-CoA with high affinity. Microarray data shows up-regulation of many biotic- and abiotic-stress-related genes in an ACBP3 OE-1 in comparison to wild type.	ACYL-COA-BINDING DOMAIN 3 (ACBP3)	ACYL-COA-BINDING DOMAIN 3 (ACBP3)
AALP_AA8G013100	Aa_G271680	AT2G40690	gene22119	CM002876.1:665462-666633	3.26136	2.41757	1.42137	-1.1982	0.0011	0.0247177	33	35.0633	3.72544	40	24.0323	2.5534	32	32.9908	3.50523	16	14.8878	1.58182	8	9.03581	0.960044	14	16.2095	1.72224
AALP_AA8G486200	Aa_G37250	AT5G65230	gene26850	CM002876.1:39206405-39207583	2.87177	2.50306	1.25425	-1.19511	0.00095	0.0220864	34	36.1259	3.02892	68	40.8548	3.42541	25	25.774	2.16098	15	13.9573	1.17023	12	13.5537	1.13639	15	17.3673	1.45613	protein_coding	myb	AT5G65230	MYB DOMAIN PROTEIN 53 (MYB53). Member of the R2R3 factor gene family. Involved in cell differentiation, regulation of transcription from RNA polymerase II promoter, regulation of transcription, DNA-templated
AALP_AA5G163600	Aa_G14310	AT3G53240	gene14277	CM002873.1:13785885-13790570	1.37678	1.57281	0.602368	-1.19259	5e-05	0.00189082	86	91.3772	1.37735	165	99.1331	1.49426	81	83.5079	1.25874	50	46.5245	0.701276	26	29.3664	0.442647	38	43.9971	0.66318	protein_coding	receptor	AT3G53240	receptor like protein 45 (RLP45); CONTAINS InterPro DOMAIN/s: Leucine-rich repeat, typical subtype (InterPro:IPR003591), Leucine-rich repeat (InterPro:IPR001611); BEST Arabidopsis thaliana protein match is: receptor like protein 15 (TAIR:AT1G74190.1); Has 114871 Blast hits to 27541 proteins in 1042 species: Archae - 49; Bacteria - 7290; Metazoa - 23394; Fungi - 1166; Plants - 74458; Viruses - 12;…	RECEPTOR LIKE PROTEIN 45 (RLP45)	RECEPTOR LIKE PROTEIN 45 (RLP45);RECEPTOR LIKE PROTEIN 45 (AtRLP45)
AALP_AA3G103000	Aa_G34770	AT3G09600	gene7166	CM002871.1:5160232-5162971	3.18831	2.22203	1.39602	-1.19147	0.00015	0.00487668	15	15.9379	0.794931	200	120.161	5.99327	54	55.6719	2.77674	29	26.9842	1.34589	32	36.1432	1.80271	18	20.8407	1.03947	protein_coding	RVE8	AT3G09600	LHY-CCA1-LIKE5 (LCL5);REVEILLE 8 (RVE8). Encodes a MYB-like transcription factor similar to CIRCADIAN CLOCK-ASSOCIATED1 (CCA1) and ELONGATED HYPOCOTYL (LHY). Involved in the regulation of circadian clock by modulating the pattern of histone 3 (H3) acetylation.
AALP_AA7G165000	Aa_G120670	Tp7g28840,	gene20838	CM002875.1:20031612-20035496	2.40217	2.56232	1.05518	-1.18685	5e-05	0.00189082	72	76.5018	1.40391	238	142.992	2.6241	168	173.202	3.17849	49	45.594	0.836711	57	64.3801	1.18146	54	62.5222	1.14737
AALP_AA6G069600	Aa_G117060	AT5G45095	gene16274	CM002874.1:4663822-4665349	82.3482	0.153459	36.1888	-1.1862	5e-05	0.00189082	1222	1298.41	79.195	2178	1308.56	79.8141	1400	1443.35	88.0355	560	521.074	31.7824	111	125.372	7.64693	979	1133.5	69.137	protein_coding	unknown	AT5G45095	unknown protein; FUNCTIONS IN: molecular_function unknown; INVOLVED IN: biological_process unknown; LOCATED IN: endomembrane system; BEST Arabidopsis thaliana protein match is: unknown protein (TAIR:AT4G08593.1); Has 25 Blast hits to 25 proteins in 2 species: Archae - 0; Bacteria - 0; Metazoa - 0; Fungi - 0; Plants - 25; Viruses - 0; Other Eukaryotes - 0 (source: NCBI BLink).
AALP_AA6G187700	Aa_G1075680	AT4G10280	gene17455	CM002874.1:17300140-17300448	62.9505	36.3501	27.6987	-1.1844	5e-05	0.00189082	117	124.315	76.2682	151	90.7218	55.6583	90	92.7866	56.9251	51	47.455	29.1139	41	46.3085	28.4105	36	41.6815	25.5718	protein_coding	RmlC-like	AT4G10280	RmlC-like cupins superfamily protein; FUNCTIONS IN: molecular_function unknown; LOCATED IN: endomembrane system; EXPRESSED IN: 22 plant structures; EXPRESSED DURING: 13 growth stages; CONTAINS InterPro DOMAIN/s: Cupin, RmlC-type (InterPro:IPR011051), Protein of unknown function DUF861, cupin-3 (InterPro:IPR008579), RmlC-like jelly roll fold (InterPro:IPR014710); BEST Arabidopsis thaliana protein …
AALP_AAs68488U001100	Aa_G7680	AT1G56600	gene29820	KL988124.1:131655-133635	2.14068	0.967398	0.943255	-1.18235	0.0013	0.0280783	12	12.7503	0.769361	89	53.4718	3.22652	39	40.2075	2.42615	5	4.65245	0.280731	21	23.719	1.43122	16	18.5251	1.11782	protein_coding	galactinol	AT1G56600	GolS2 is a galactinol synthase that catalyzes the formation of galactinol from UDP-galactose and myo-inositol. GolS2 transcript levels rise in response to methyl viologen, an oxidative damage-inducing agent. Plants over-expressing GolS2 have increased tolerance to salt, chilling, and high-light stress.	GALACTINOL SYNTHASE 2 (GolS2)	GALACTINOL SYNTHASE 2 (GolS2);GALACTINOL SYNTHASE 2 (AtGolS2)
AALP_AA8G255100	Aa_G502230	AT5G27490	gene24539	CM002876.1:19182352-19183597	2.36582	2.87753	1.04316	-1.18139	0.0009	0.0211734	29	30.8132	1.99462	66	39.6532	2.56686	38	39.1766	2.536	20	18.6098	1.20466	13	14.6832	0.95048	13	15.0516	0.974331				Integral membrane Yip1 family protein;(source:Araport11)
AALP_AA8G449000	Aa_G61380	AT3G52670	gene26478	CM002876.1:37240205-37241570	3.64917	3.84085	1.6223	-1.16953	5e-05	0.00189082	61	64.8141	3.7631	103	61.8831	3.59293	60	61.8577	3.59146	31	28.8452	1.67475	21	23.719	1.37712	27	31.2611	1.81502				FBD;(source:Araport11)
AALP_AA5G240500	Aa_G175760	AT3G58820	gene15046	CM002873.1:19601423-19603603	2.8643	3.2927	1.28076	-1.16118	5e-05	0.00189082	51	54.1888	1.85062	157	94.3266	3.22138	100	103.096	3.52088	57	53.0379	1.81132	26	29.3664	1.0029	26	30.1033	1.02807				F-box/RNI-like superfamily protein;(source:Araport11)
AALP_AA4G108000	Aa_G339550	AT2G34180	gene10986	CM002872.1:10377304-10378829	6.31516	5.75044	2.83328	-1.15635	5e-05	0.00189082	45	47.8136	2.44062	207	124.367	6.34825	193	198.976	10.1566	21	19.5403	0.997424	84	94.876	4.8429	45	52.1018	2.65951	protein_coding	CBL-interacting	AT2G34180	Encodes CBL-interacting protein kinase 13 (CIPK13).	CBL-INTERACTING PROTEIN KINASE 13 (CIPK13)	CBL-INTERACTING PROTEIN KINASE 13 (CIPK13);WPL4-LIKE 2 (ATWL2);WPL4-LIKE 2 (WL2);SNF1-RELATED PROTEIN KINASE 3.7 (SnRK3.7)
AALP_AA8G274100	Aa_G161780	AT5G50020	gene24729	CM002876.1:21928613-21931213	10.1389	10.3579	4.55424	-1.15461	5e-05	0.00189082	204	216.755	9.66942	388	233.113	10.3991	225	231.966	10.348	123	114.45	5.10561	95	107.3	4.78665	73	84.5207	3.77046	protein_coding	Zn finger	AT5G50020	DHHC-type zinc finger family protein; FUNCTIONS IN: zinc ion binding; INVOLVED IN: biological_process unknown; EXPRESSED IN: 22 plant structures; EXPRESSED DURING: 11 growth stages; CONTAINS InterPro DOMAIN/s: Zinc finger, DHHC-type (InterPro:IPR001594); BEST Arabidopsis thaliana protein match is: DHHC-type zinc finger family protein (TAIR:AT4G24630.1).
AALP_AA2G234000	Aa_G293130	AT1G78960	gene5842	CM002870.1:26884133-26896507	0.856455	0.819937	0.3852	-1.15277	5e-05	0.00189082	147	156.191	0.867245	270	162.218	0.900707	140	144.335	0.801412	97	90.2575	0.501151	49	55.3443	0.307297	54	62.5222	0.347152	protein_coding	lupeol	AT1G78960	Encodes a multifunctional 2-3-oxidosqualene (OS)-triterpene cyclase that can cyclize OS into lupeol, alpha- and beta-amyrin.	LUPEOL SYNTHASE 2 (LUP2)	LUPEOL SYNTHASE 2 (LUP2);LUPEOL SYNTHASE 2 (ATLUP2)
AALP_AA6G193500	Aa_G71430	AT1G34120	gene17513	CM002874.1:17881675-17884550	4.65088	4.41379	2.09748	-1.14885	5e-05	0.00189082	124	131.753	4.94697	183	109.948	4.12823	126	129.901	4.87743	66	61.4123	2.30586	53	59.8622	2.24766	40	46.3127	1.73892				AT5P1, AT5PTASE1, ATIP5PI, INOSITOL POLYPHOSPHATE 5-PHOSPHATASE I, IP5PI. involved in abscisic acid-activated signaling pathway, inositol phosphate dephosphorylation, inositol trisphosphate metabolic process, phosphatidylinositol dephosphorylation, seed germination, seedling development
AALP_AA8G034800	Aa_G140750	AT5G04160	gene22336	CM002876.1:2186737-2188932	28.7598	29.6603	12.9819	-1.14756	5e-05	0.00189082	480	510.012	31.5924	735	441.593	27.3542	428	441.252	27.333	193	179.584	11.1242	126	142.314	8.81554	265	306.822	19.0059	protein_coding	Nucleotide-sugar	AT5G04160	Nucleotide-sugar transporter family protein; FUNCTIONS IN: organic anion transmembrane transporter activity; LOCATED IN: endomembrane system; EXPRESSED IN: 23 plant structures; EXPRESSED DURING: 15 growth stages; CONTAINS InterPro DOMAIN/s: Protein of unknown function DUF250 (InterPro:IPR004853); BEST Arabidopsis thaliana protein match is: Nucleotide-sugar transporter family protein (TAIR:AT3G102…
AALP_AA8G088500	Aa_G231030	AT5G09530	gene22873	CM002876.1:5359409-5360864	4.67777	1.97467	2.11343	-1.14624	5e-05	0.00189082	132	140.253	7.55875	97	58.2782	3.14082	60	61.8577	3.33373	38	35.3586	1.9056	38	42.9201	2.31311	34	39.3658	2.12156	protein_coding	hydroxyproline-rich	AT5G09530	The gene encodes a unique protein which contains 36 repeats of a unique pentapeptide (Pro-Glu-Leu|Ile|Val-Pro-Lys). It has been shown tobe involved in growth and development.	PRO-GLU-LEU|ILE|VAL-PRO-LYS 1 (PELPK1)	PROLINE-RICH PROTEIN 10 (PRP10);PRO-GLU-LEU|ILE|VAL-PRO-LYS 1 (PELPK1)
AALP_AA7G189300	Aa_G9610	AT4G32551	gene21081	CM002875.1:22384233-22386398	8.75182	8.23952	3.96761	-1.14131	5e-05	0.00189082	144	153.004	8.69425	271	162.819	9.2737	142	146.397	8.28749	83	77.2306	4.36773	71	80.1928	4.5201	46	53.2596	3.01501		LUG		LEUNIG, LUG. LEUNIG regulates floral organ identity,gynoecium and ovule development. Negatively regulates AGAMOUS . Encodes a glutamine-rich protein with seven WD repeats similar to transcriptional corepressors. involved in cell differentiation, cellular response to DNA damage stimulus, cellular response to external biotic stimulus, flower development, galacturonan metabolic process, meristem mai…
AALP_AA1G269600	Aa_G233440	AT1G25250	gene2695	CM002869.1:18819889-18822334	5.2721	5.32356	2.39831	-1.13636	5e-05	0.00189082	70	74.3768	4.1853	169	101.536	5.7136	102	105.158	5.91741	21	19.5403	1.09956	59	66.6391	3.74988	36	41.6815	2.34548	protein_coding	indeterminate(ID)-domain	AT1G25250	INDETERMINATE(ID)-DOMAIN 16 (IDD16). indeterminate(ID)-domain 16 (IDD16); FUNCTIONS IN: sequence-specific DNA binding transcription factor activity, zinc ion binding, nucleic acid binding; involved in floral organ morphogenesis, gravitropism, leaf morphogenesis, positive regulation of auxin biosynthetic process, regulation of auxin polar transport, regulation of transcription, DNA-templated. INVO…
AALP_AA5G107200	Aa_G197660	emp	gene13713	CM002873.1:8003759-8005182	2.09855	1.64483	0.95697	-1.13285	0.00105	0.023866	50	53.1263	2.93813	53	31.8427	1.76105	28	28.8669	1.59648	14	13.0268	0.720445	17	19.2011	1.06191	17	19.6829	1.08856
AALP_AA3G348700	Aa_G340530	AT3G59480	gene9623	CM002871.1:26228532-26229937	8.44406	7.74495	3.85666	-1.13058	5e-05	0.00189082	46	48.8762	3.54403	217	130.375	9.45353	165	170.109	12.3346	27	25.1232	1.82169	77	86.9696	6.30619	41	47.4705	3.4421				FRK4, FRUCTOKINASE 4. pfkB-like carbohydrate kinase family protein;(source:Araport11). involved in D-ribose metabolic process, starch biosynthetic process
AALP_AA6G215400	Aa_G373280	AT4G21660	gene17732	CM002874.1:20216615-20218499	17.4413	21.2824	7.967	-1.1304	5e-05	0.00189082	74	78.6269	9.38692	264	158.613	18.9361	195	201.038	24.001	47	43.733	5.22109	76	85.8402	10.2481	61	70.6269	8.43183				proline-rich spliceosome-associated (PSP) family protein;(source:Araport11)
AALP_AA1G220500	Aa_G266310	AT1G20150	gene2204	CM002869.1:15154773-15157985	1.50732	1.47209	0.689263	-1.12886	0.00015	0.00487668	41	43.5635	1.2439	107	64.2863	1.83561	49	50.5171	1.44245	30	27.9147	0.797066	23	25.9779	0.741765	16	18.5251	0.528959	protein_coding	Subtilisin-like	AT1G20150	Subtilisin-like serine endopeptidase family protein; FUNCTIONS IN: identical protein binding, serine-type endopeptidase activity; INVOLVED IN: proteolysis, negative regulation of catalytic activity; LOCATED IN: endomembrane system; EXPRESSED IN: leaf whorl, sepal, root, flower, seed; EXPRESSED DURING: F mature embryo stage, petal differentiation and expansion stage, E expanded cotyledon stage; CO…
AALP_AA5G130400	Aa_G515890	emp	gene13945	CM002873.1:10549040-10550817	2.43219	1.75325	1.11428	-1.12614	0.0003	0.00865957	52	55.2513	2.55235	92	55.2742	2.55341	46	47.4242	2.1908	25	23.2622	1.07461	23	25.9779	1.20014	19	21.9985	1.0681
AALP_AA7G005200	Aa_G704000	jgi920829, Bra037023, Tp_un0828_001,	gene19240	CM002875.1:375527-380552	3.44962	3.68386	1.58202	-1.12467	5e-05	0.00189082	208	221.005	3.09649	448	269.161	3.7712	241	248.462	3.48118	108	100.493	1.408	91	102.782	1.44008	117	135.465	1.89799
AALP_AA7G033100	Aa_G580390	AT4G20900	gene19519	CM002875.1:2767862-2769617	2.1638	2.49265	0.997608	-1.11702	0.0011	0.0247177	34	36.1259	2.05857	78	46.8629	2.6704	30	30.9289	1.76242	22	20.4708	1.16649	13	14.6832	0.836694	15	17.3673	0.989642	protein_coding	Tetratricopeptide	AT4G20900	ms5 mutants are male sterile, pollen tetrads undergo an extra round of division after meiosis II without chromosome replication, resulting in chromosome abnormalities. Gene product has some similarity to SCP1, a rat synaptonemal complex protein.	MALE-STERILE 5 (MS5)	MALE-STERILE 5 (MS5); (TDM1)
AALP_AAs47945U000300	Aa_G610920	AT5G03390	gene29906	KL988813.1:4646-6341	17.7814	18.4723	8.19926	-1.1168	5e-05	0.00189082	360	382.509	20.8643	454	272.766	14.8783	313	322.691	17.6015	172	160.044	8.72976	112	126.501	6.90013	142	164.41	8.9679
AALP_AA3G301100	Aa_G579510	AT2G05910	gene9147	CM002871.1:22185999-22187146	5.46595	3.6296	2.52357	-1.115	0.0009	0.0211734	43	45.6886	5.83596	81	48.6653	6.21619	33	34.0217	4.34571	22	20.4708	2.6148	20	22.5895	2.88543	14	16.2095	2.07049	protein_coding	Protein	AT2G05910	Protein of unknown function (DUF567); CONTAINS InterPro DOMAIN/s: Protein of unknown function DUF567 (InterPro:IPR007612); BEST Arabidopsis thaliana protein match is: Protein of unknown function (DUF567) (TAIR:AT5G20640.1); Has 302 Blast hits to 301 proteins in 15 species: Archae - 0; Bacteria - 2; Metazoa - 0; Fungi - 0; Plants - 300; Viruses - 0; Other Eukaryotes - 0 (source: NCBI BLink).
AALP_AA6G112000	Aa_G26340	AT5G46730	gene16698	CM002874.1:9080849-9081754	10.7382	10.0948	4.97897	-1.10883	5e-05	0.00189082	89	94.5648	9.07713	197	118.359	11.3611	119	122.684	11.7763	48	44.6635	4.28718	48	54.2148	5.204	49	56.7331	5.44572	protein_coding	glycine-rich	AT5G46730	glycine-rich protein; FUNCTIONS IN: molecular_function unknown; INVOLVED IN: biological_process unknown; LOCATED IN: endomembrane system; EXPRESSED IN: 21 plant structures; EXPRESSED DURING: 13 growth stages; Has 448555 Blast hits to 73639 proteins in 3057 species: Archae - 1103; Bacteria - 116328; Metazoa - 161151; Fungi - 31669; Plants - 45641; Viruses - 5898; Other Eukaryotes - 86765 (source: …
AALP_AA1G114100	Aa_G427980	AT1G10570	gene1140	CM002869.1:6198272-6202620	1.93331	1.81747	0.897447	-1.10717	5e-05	0.00189082	124	131.753	2.14733	210	126.169	2.05633	95	97.9414	1.59626	62	57.6903	0.940245	47	53.0854	0.865193	47	54.4174	0.886903	protein_coding	SUMO/ULP1C	AT1G10570	UB-LIKE PROTEASE 1C (ULP1C);OVERLY TOLERANT TO SALT 2 (OTS2). Encodes a deSUMOylating enzyme. In vitro it has both peptidase activity and isopeptidase activity: it can cleave the C-terminal residues from SUMO to activate it for attachment to a target protein and it can also act on the isopeptide bond between SUMO and another protein. sYFP:OTS2 protein accumulates in nuclei in a punctate pattern. …
AALP_AA6G265200	Aa_G393090	AT2G26860	gene18230	CM002874.1:27809844-27811723	6.48019	5.80328	3.00898	-1.10676	5e-05	0.00189082	139	147.691	5.94854	283	170.028	6.84821	160	164.954	6.64383	85	79.0916	3.18556	71	80.1928	3.22992	56	64.8378	2.61147	protein_coding	FBD,	AT2G26860	FBD, F-box and Leucine Rich Repeat domains containing protein; CONTAINS InterPro DOMAIN/s: FBD (InterPro:IPR013596), F-box domain, cyclin-like (InterPro:IPR001810), F-box domain, Skp2-like (InterPro:IPR022364), Leucine-rich repeat 2 (InterPro:IPR013101); BEST Arabidopsis thaliana protein match is: F-box/RNI-like superfamily protein (TAIR:AT5G60610.1); Has 2064 Blast hits to 2029 proteins in 30 sp…
AALP_AA6G360300	Aa_G402990	AT3G07730	gene19181	CM002874.1:36912080-36915010	4.00595	3.47997	1.86147	-1.1057	5e-05	0.00189082	161	171.067	4.23668	293	176.036	4.35976	134	138.149	3.42143	100	93.0489	2.30447	66	74.5454	1.84621	50	57.8909	1.43374	protein_coding	unknown	AT3G07730	unknown protein; BEST Arabidopsis thaliana protein match is: unknown protein (TAIR:AT4G01170.1); Has 1299 Blast hits to 1149 proteins in 206 species: Archae - 3; Bacteria - 100; Metazoa - 453; Fungi - 114; Plants - 108; Viruses - 2; Other Eukaryotes - 519 (source: NCBI BLink).
AALP_AAs50142U000100	Aa_G681660	AT2G05380	gene27707	KL971338.1:6445-7211	37.4222	35.467	17.4024	-1.10461	5e-05	0.00189082	144	153.004	20.9584	587	352.673	48.2869	305	314.443	43.0213	86	80.0221	10.9685	151	170.551	23.3334	113	130.833	17.9054	protein_coding	glycine-rich	AT2G05380	glycine-rich protein 3 short isoform (GRP3S) mRNA, complete	GLYCINE-RICH PROTEIN 3 SHORT ISOFORM (GRP3S)	GLYCINE-RICH PROTEIN 3 SHORT ISOFORM (GRP3S)
AALP_AA1G233000	Aa_G374470	AT1G21400	gene2329	CM002869.1:16183617-16186635	11.4634	15.0041	5.33621	-1.10314	5e-05	0.00189082	74	78.6269	3.28022	481	288.988	12.0562	443	456.716	19.0536	103	95.8404	3.99834	137	154.738	6.45549	115	133.149	5.55482	protein_coding	Thiamin	AT1G21400	Thiamin diphosphate-binding fold (THDP-binding) superfamily protein; FUNCTIONS IN: oxidoreductase activity, acting on the aldehyde or oxo group of donors, disulfide as acceptor, 3-methyl-2-oxobutanoate dehydrogenase (2-methylpropanoyl-transferring) activity; INVOLVED IN: metabolic process; EXPRESSED IN: guard cell; CONTAINS InterPro DOMAIN/s: Dehydrogenase, E1 component (InterPro:IPR001017); BEST…
AALP_AA7G150500	Aa_G623980	AT4G28920	gene20693	CM002875.1:18059465-18062740	1.82628	1.66561	0.852209	-1.09963	5e-05	0.00189082	67	71.1892	1.56522	171	102.738	2.25888	73	75.2602	1.65473	45	41.872	0.920633	30	33.8843	0.745007	35	40.5236	0.890986
AALP_AA8G113800	Aa_G267540	AT2G37410	gene23126	CM002876.1:6985118-6986263	6.6729	6.39511	3.11632	-1.09847	5e-05	0.00189082	95	100.94	7.22616	155	93.125	6.6667	83	85.5698	6.12583	48	44.6635	3.1974	32	36.1432	2.58745	43	49.7862	3.56413				ATTIM17-2, TIM17, TIM17-2, TRANSLOCASE INNER MEMBRANE SUBUNIT 17-2, TRANSLOCASE OF THE INNER MEMBRANE 17. Mitochondrial inner membrane translocase. Together with AtTIM17-1, TIM17-2 has a long C-terminal extension not present in other TIMs. The extension is located in the outer membrane and so TIM17-2 links the inner and outer mitochondrial membranes. The C-terminal region is essential for protein…
AALP_AA6G117300	Aa_G623280	emp	gene16751	CM002874.1:9509928-9511323	4.57429	4.80386	2.14279	-1.09405	5e-05	0.00189082	65	69.0642	3.90913	129	77.504	4.38684	93	95.8795	5.42691	43	40.011	2.26468	19	21.46	1.21467	45	52.1018	2.94904
AALP_AA8G052300	Aa_G195210	AT5G05960	gene22511	CM002876.1:3216595-3217179	15.2964	2.55621	7.16569	-1.09402	5e-05	0.00189082	84	89.2521	20.5782	30	18.0242	4.15571	89	91.7556	21.1554	44	40.9415	9.43958	34	38.4022	8.8541	12	13.8938	3.20339	protein_coding	Bifunctional	AT5G05960	Bifunctional inhibitor/lipid-transfer protein/seed storage 2S albumin superfamily protein; FUNCTIONS IN: lipid binding; INVOLVED IN: lipid transport; LOCATED IN: endomembrane system; EXPRESSED IN: 18 plant structures; EXPRESSED DURING: 10 growth stages; CONTAINS InterPro DOMAIN/s: Bifunctional inhibitor/plant lipid transfer protein/seed storage (InterPro:IPR016140), Plant lipid transfer protein/s…
AALP_AAs60313U000100	Aa_G813170	Carubv10016515m, Tp7g04330,	gene27907	KL972927.1:14724-17117	1.23381	0.528448	0.578639	-1.09238	0.0011	0.0247177	24	25.5006	0.786262	75	45.0605	1.38935	48	49.4862	1.52581	25	23.2622	0.717246	19	21.46	0.661679	10	11.5782	0.356991
AALP_AA3G067700	Aa_G47900	AT3G06910	gene6813	CM002871.1:3328083-3330288	7.78187	7.49503	3.65429	-1.09052	5e-05	0.00189082	115	122.19	6.10432	289	173.633	8.64342	169	174.233	8.59786	80	74.4391	3.64818	69	77.9338	3.85334	61	70.6269	3.46135	protein_coding	SUMO/ULP1A	AT3G06910	Encodes a deSUMOylating enzyme. In vitro it has both peptidase activity and isopeptidase activity: it can cleave the C-terminal residues from SUMO to activate it for attachment to a target protein and it can also act on the isopeptide bond between SUMO and another protein. In vitro assays suggest that this enzyme is active against SUMO1 and SUMO2. It has weak activity with SUMO3 and cannot act on…	UB-LIKE PROTEASE 1A (ULP1A)	UB-LIKE PROTEASE 1A (ULP1A); (AtULP1a);ESD4-LIKE SUMO PROTEASE 1 (ELS1)
AALP_AA8G437300	Aa_G165590	AT5G60840	gene26361	CM002876.1:36392236-36393518	30.3013	20.6882	14.2524	-1.08818	5e-05	0.00189082	261	277.319	30.7708	437	262.552	29.1324	271	279.391	31.0007	140	130.268	14.4544	110	124.242	13.7857	113	130.833	14.517	protein_coding	unknown	AT5G60840	unknown protein; Has 361 Blast hits to 333 proteins in 92 species: Archae - 2; Bacteria - 55; Metazoa - 145; Fungi - 36; Plants - 42; Viruses - 19; Other Eukaryotes - 62 (source: NCBI BLink).
AALP_AA6G196700	Aa_G334280	AT4G09340	gene17545	CM002874.1:18350604-18364379	0.772165	0.693863	0.364723	-1.08211	5e-05	0.00189082	149	158.316	0.788318	262	157.411	0.783811	145	149.489	0.744366	69	64.2038	0.319695	68	76.8043	0.382438	68	78.7316	0.392035	protein_coding	SPla/RYanodine	AT4G09340	SPla/RYanodine receptor (SPRY) domain-containing protein; CONTAINS InterPro DOMAIN/s: Ran binding protein, CRA domain (InterPro:IPR019589), B302 (SPRY)-like (InterPro:IPR001870), CTLH, C-terminal LisH motif (InterPro:IPR006595), LisH dimerisation motif (InterPro:IPR006594), Ran binding protein-like, CRA domain (InterPro:IPR013144), SPla/RYanodine receptor SPRY (InterPro:IPR003877); BEST Arabidops…
AALP_AA6G148100	Aa_G203760	AT1G04250	gene17059	CM002874.1:12757739-12759861	4.22022	7.9268	1.99566	-1.08045	0.00105	0.023866	11	11.6878	1.02442	106	63.6855	5.58196	67	69.0745	6.05429	1	0.930489	0.0815563	33	37.2727	3.26691	26	30.1033	2.63852		IAA17		ATIAA17, AUXIN RESISTANT 3, AXR3, IAA17, INDOLE-3-ACETIC ACID INDUCIBLE 17. Transcription regulator acting as repressor of auxin-inducible gene expression. Auxin-inducible AUX/IAA gene. Short-lived nuclear protein with four conserved domains. Domain III has homology to beta alpha alpha dimerization and DNA binding domains. Involved in auxin signaling and is a positive modulator of natural leaf se…
AALP_AA8G263600	Aa_G49590	AT3G45140	gene24624	CM002876.1:20021817-20025253	22.537	25.6328	10.679	-1.07752	5e-05	0.00189082	339	360.196	9.38494	1983	1191.4	31.042	1012	1043.33	27.1841	280	260.537	6.78831	696	786.115	20.4823	158	182.935	4.76639	protein_coding	lipoxygenase	AT3G45140	Chloroplast lipoxygenase required for wound-induced jasmonic acid accumulation in Arabidopsis.Mutants are resistant to Staphylococcus aureus and accumulate salicylic acid upon infection.	LIPOXYGENASE 2 (LOX2)	LIPOXYGENASE 2 (LOX2);ARABIODOPSIS THALIANA LIPOXYGENASE 2 (ATLOX2)
AALP_AA6G312200	Aa_G277490	AT1G64660	gene18700	CM002874.1:32602782-32604617	67.3317	90.9551	31.9992	-1.07325	5e-05	0.00189082	387	411.197	20.0361	3367	2022.92	98.5691	1660	1711.4	83.39	371	345.212	16.8209	799	902.451	43.9731	624	722.478	35.2037	protein_coding	methionine	AT1G64660	Encodes a functional methionine gamma-lyase, a cytosolic enzyme catalyzes the degradation of methionine into methanethiol, alpha-ketobutyrate and ammonia. The catabolism of excess methionine is important to methionine homeostasis.	METHIONINE GAMMA-LYASE (MGL)	METHIONINE GAMMA-LYASE (MGL);METHIONINE GAMMA-LYASE (ATMGL)
AALP_AA3G174100	Aa_G471390	AT3G15450	gene7877	CM002871.1:9700075-9701250	364.747	469.007	173.376	-1.07299	5e-05	0.00189082	1596	1695.79	160.049	6560	3941.29	371.979	5778	5956.9	562.213	1476	1373.4	129.622	2263	2556	241.236	1366	1581.58	149.27	protein_coding	Aluminium	AT3G15450	Aluminium induced protein with YGL and LRDR motifs; FUNCTIONS IN: molecular_function unknown; EXPRESSED IN: 25 plant structures; EXPRESSED DURING: 13 growth stages; BEST Arabidopsis thaliana protein match is: Aluminium induced protein with YGL and LRDR motifs (TAIR:AT4G27450.1); Has 430 Blast hits to 430 proteins in 86 species: Archae - 0; Bacteria - 40; Metazoa - 2; Fungi - 2; Plants - 364; Viru…
AALP_AAs69373U000200	Aa_G566330	AT5G45500	gene28024	KL973661.1:3909-8851	1.04915	1.02961	0.501559	-1.06473	0.00075	0.0183955	42	44.6261	0.972643	82	49.2661	1.07377	49	50.5171	1.10104	25	23.2622	0.50701	19	21.46	0.46773	21	24.3142	0.529937				RNI-like superfamily protein;(source:Araport11)
AALP_AA4G168700	Aa_G820040	AT2G38695	gene11593	CM002872.1:16413796-16415567	10.3009	10.6255	4.95442	-1.05598	0.00055	0.0143264	43	45.6886	10.1866	74	44.4597	9.91261	47	48.4552	10.8034	25	23.2622	5.18648	21	23.719	5.28832	17	19.6829	4.38845	protein_coding	unknown	AT2G38695	unknown protein; Has 56 Blast hits to 54 proteins in 13 species: Archae - 0; Bacteria - 0; Metazoa - 0; Fungi - 0; Plants - 56; Viruses - 0; Other Eukaryotes - 0 (source: NCBI BLink).
AALP_AA8G370500	Aa_G31560	AT4G22180	gene25693	CM002876.1:31939113-31940486	6.00175	6.0391	2.8911	-1.05377	5e-05	0.00189082	78	82.877	4.779	181	108.746	6.2707	117	120.623	6.95555	51	47.455	2.73643	44	49.6969	2.86571	46	53.2596	3.07115				F-box protein (DUF295);(source:Araport11)
AALP_AA3G326600	Aa_G323540	AT2G16530	gene9402	CM002871.1:24306459-24308976	6.34233	6.20945	3.07142	-1.04611	5e-05	0.00189082	88	93.5022	5.55764	197	118.359	7.03508	105	108.251	6.43428	46	42.8025	2.54412	44	49.6969	2.95391	54	62.5222	3.71623				POLYPRENOL REDUCTASE 2, PPRD2. Encodes polyprenol reductase involved in N-gylcosylation. Mutants are defective in pollen development. Knockouts are embryo lethal
AALP_AA6G227100	Aa_G502980	AT2G28240	gene17849	CM002874.1:22403398-22404951	7.00808	7.17876	3.40898	-1.03968	5e-05	0.00189082	102	108.378	6.4811	192	115.355	6.89789	124	127.839	7.64525	78	72.5782	4.3445	45	50.8264	3.04085	41	47.4705	2.84157	protein_coding	helicase	AT2G28240	ATP-dependent helicase family protein; expressed during petal differentiation and expansion stage, plant embryo cotyledonary stage. BEST Arabidopsis thaliana protein match is: ATP-dependent helicase family protein (TAIR:AT1G08060.2); Has 35333 Blast hits to 34131 proteins in 2444 species: Archae - 798; Bacteria - 22429; Metazoa - 974; Fungi - 991; Plants - 531; Viruses - 0; Other Eukaryotes - 961…
AALP_AA4G039900	Aa_G364650	AT1G52040	gene10305	CM002872.1:3570870-3573906	33.0983	40.1738	16.1539	-1.03487	5e-05	0.00189082	568	603.514	14.388	3299	1982.06	47.2529	1532	1579.43	37.6541	348	323.81	7.71973	898	1014.27	24.1805	600	694.691	16.5616	protein_coding	myrosinase-binding	AT1G52040	Encodes myrosinase-binding protein expressed in flowers.	MYROSINASE-BINDING PROTEIN 1 (MBP1)	MYROSINASE-BINDING PROTEIN 1 (MBP1); (ATMBP)
AALP_AA1G155600	Aa_G592560	AT5G33280	gene1555	CM002869.1:9594756-9596215	10.2379	11.7283	5.00762	-1.03172	5e-05	0.00189082	216	229.506	12.3295	271	162.819	8.74697	174	179.387	9.63708	87	80.9526	4.34895	57	64.3801	3.45864	116	134.307	7.21526				ATCLCG, CHLORIDE CHANNEL G, CLCG. Voltage-gated chloride channel family protein;(source:Araport11)
AALP_AA4G168600	Aa_G820050	AT2G38690	gene11592	CM002872.1:16412957-16413702	6.78281	6.90368	3.32637	-1.02793	0.0023	0.043101	42	44.6261	8.28303	55	33.0444	6.13335	31	31.9598	5.93205	22	20.4708	3.79957	10	11.2948	2.09641	19	21.9985	4.08314	protein_coding	unknown	AT2G38690	unknown protein; Has 9 Blast hits to 7 proteins in 5 species: Archae - 0; Bacteria - 0; Metazoa - 4; Fungi - 2; Plants - 3; Viruses - 0; Other Eukaryotes - 0 (source: NCBI BLink).
AALP_AA4G234900	Aa_G265120	AT2G44590	gene12255	CM002872.1:21258556-21261823	1.47921	0.884945	0.727504	-1.0238	0.0025	0.0459238	35	37.1884	1.42562	69	41.4557	1.58921	36	37.1146	1.4228	18	16.7488	0.642069	12	13.5537	0.519584	23	26.6298	1.02086	protein_coding	DYNAMIN-like	AT2G44590	DYNAMIN-like 1D (DL1D); FUNCTIONS IN: GTP binding, GTPase activity; INVOLVED IN: biological_process unknown; LOCATED IN: cellular_component unknown; EXPRESSED IN: sperm cell, male gametophyte, flower; EXPRESSED DURING: M germinated pollen stage, petal differentiation and expansion stage; CONTAINS InterPro DOMAIN/s: Dynamin GTPase effector (InterPro:IPR003130), Dynamin, GTPase region, conserved si…	DYNAMIN-LIKE 1D (DL1D)	DYNAMIN-LIKE 1D (DL1D);DYNAMIN-LIKE 1D (ADL1D)
AALP_AAs55560U001400	Aa_G428420	AT4G15715	gene27295	KL968134.1:94316-95441	36.1655	29.0626	17.794	-1.02322	5e-05	0.00189082	307	326.195	33.1469	601	361.085	36.6922	369	380.425	38.6575	177	164.697	16.7359	144	162.644	16.5274	171	197.987	20.1188				Proteinase inhibitor I25, cystatin, conserved region;(source:Araport11)
AALP_AA4G160600	Aa_G66300	AT1G61360	gene11512	CM002872.1:15622645-15626480	1.10489	1.02519	0.545871	-1.01727	0.0018	0.0356388	33	35.0633	0.972038	60	36.0484	0.99934	47	48.4552	1.34328	18	16.7488	0.464323	23	25.9779	0.723925	14	16.2095	0.449365	protein_coding	S-locus	AT1G61360	S-locus lectin protein kinase family protein; FUNCTIONS IN: in 6 functions; INVOLVED IN: protein amino acid phosphorylation, recognition of pollen; LOCATED IN: endomembrane system; EXPRESSED IN: 21 plant structures; EXPRESSED DURING: 13 growth stages; CONTAINS InterPro DOMAIN/s: Curculin-like (mannose-binding) lectin (InterPro:IPR001480), Protein kinase, ATP binding site (InterPro:IPR017441), PAN…
AALP_AA5G095400	Aa_G487870	AT3G47510	gene13595	CM002873.1:7036249-7037024	18.4131	9.99646	9.16174	-1.00704	5e-05	0.00189082	81	86.0646	15.758	165	99.1331	18.1508	113	116.499	21.3304	41	38.1501	6.98511	53	59.8622	10.9605	45	52.1018	9.53961	protein_coding	unknown	AT3G47510	unknown protein; FUNCTIONS IN: molecular_function unknown; INVOLVED IN: biological_process unknown; LOCATED IN: endomembrane system; EXPRESSED IN: 19 plant structures; EXPRESSED DURING: 11 growth stages; Has 15 Blast hits to 15 proteins in 7 species: Archae - 0; Bacteria - 0; Metazoa - 0; Fungi - 0; Plants - 15; Viruses - 0; Other Eukaryotes - 0 (source: NCBI BLink).
AALP_AA4G098400	Aa_G79890	emp	gene10890	CM002872.1:9301555-9303639	5.95266	6.44319	2.96281	-1.00657	5e-05	0.00189082	126	133.878	4.80521	305	183.246	6.57713	175	180.418	6.47564	68	63.2733	2.27103	72	81.3222	2.91885	89	103.046	3.69856
AALP_AA5G078300	Aa_G672730	AT3G45160	gene13424	CM002873.1:5797029-5797663	63.2828	14.1758	31.5375	-1.00475	5e-05	0.00189082	378	401.635	62.6722	236	141.79	22.1254	653	673.218	105.051	311	289.382	45.156	174	196.529	30.6669	104	120.413	18.7896	protein_coding	Putative	AT3G45160	Putative membrane lipoprotein; FUNCTIONS IN: molecular_function unknown; INVOLVED IN: biological_process unknown; LOCATED IN: endomembrane system; EXPRESSED IN: 16 plant structures; EXPRESSED DURING: 9 growth stages; Has 13 Blast hits to 13 proteins in 4 species: Archae - 0; Bacteria - 0; Metazoa - 0; Fungi - 0; Plants - 13; Viruses - 0; Other Eukaryotes - 0 (source: NCBI BLink).
AALP_AA7G242900	Aa_G223140	AT4G36730	gene21617	CM002875.1:26659979-26664095	0.872809	0.426435	0.435174	-1.00407	0.00065	0.0164572	46	48.8762	0.843794	75	45.0605	0.777921	56	57.7339	0.996713	21	19.5403	0.337342	23	25.9779	0.448481	26	30.1033	0.5197				ATGBF1, G-BOX BINDING FACTOR 1, GBF1. member of a gene family encoding basic leucine zipper proteins (GBFs) which bind the G-box. involved in negative regulation of gene expression, regulation of cell aging, regulation of hydrogen peroxide metabolic process, regulation of transcription, DNA-templated, transcription, DNA-templated
AALP_AA1G314200	Aa_G216400	AT1G30820	gene3141	CM002869.1:21715446-21719884	42.9232	52.739	21.4161	-1.00306	5e-05	0.00189082	814	864.896	13.7968	5570	3346.49	53.3831	3745	3860.95	61.5897	665	618.775	9.87068	1994	2252.17	35.9266	999	1156.66	18.451	protein_coding	CTP	AT1G30820	CTP synthase family protein; FUNCTIONS IN: CTP synthase activity, catalytic activity; INVOLVED IN: pyrimidine ribonucleotide metabolic process, pyrimidine nucleotide biosynthetic process; EXPRESSED IN: 21 plant structures; EXPRESSED DURING: 13 growth stages; CONTAINS InterPro DOMAIN/s: Glutamine amidotransferase class-I, C-terminal (InterPro:IPR000991), CTP synthase (InterPro:IPR004468), CTP synt…
