# Supplementary material for: PERPETUAL FLOWERING2 coordinates the vernalization response and perennial flowering in Arabis alpina
Source: J Exp Bot. 2018 Nov 27;70(3):949–61. doi: 10.1093/jxb/ery423 (PMC6363098; doi:10.1093/jxb/ery423)
Supplement: Supplementary_Dataset_S3 [file ery423_suppl_supplementary_dataset_s3.xlsx]

## Sheet: Up_pep1_pep2_504
Gene	Annotation	Ortholog AT	Gene ID	Locus	Expression (FPKM)			pep1 vs pep2			Replicates																		Type	Description
											pep1 RepA			pep1 RepB			pep1 RepC			pep2 RepA			pep2 RepB			pep2 RepC
					WT	pep1	pep2	Fold Change	p value	q value	Raw reads	Scaled reads	FPKM	Raw reads	Scaled reads	FPKM	Raw reads	Scaled reads	FPKM	Raw reads	Scaled reads	FPKM	Raw reads	Scaled reads	FPKM	Raw reads	Scaled reads	FPKM
AALP_AA6G069600	Aa_G117060	AT5G45095	gene16274	CM002874.1:4663822-4665349	82.3482	0.153459	36.1888	7.88154	0.0026	0.0472939	2	1.98465	0.121052	2	2.11997	0.129306	3	3.44329	0.21002	560	521.074	31.7824	111	125.372	7.64693	979	1133.5	69.137	protein_coding	unknown	AT5G45095	unknown protein; FUNCTIONS IN: molecular_function unknown; INVOLVED IN: biological_process unknown; LOCATED IN: endomembrane system; BEST Arabidopsis thaliana protein match is: unknown protein (TAIR:AT4G08593.1); Has 25 Blast hits to 25 proteins in 2 species: Archae - 0; Bacteria - 0; Metazoa - 0; Fungi - 0; Plants - 25; Viruses - 0; Other Eukaryotes - 0 (source: NCBI BLink).
AALP_AA8G424200	Aa_G392350	AT5G24660	gene26230	CM002876.1:35401897-35402188	17.4243	4.23055	84.3772	4.31794	5e-05	0.00189082	8	7.93859	5.65093	5	5.29994	3.77265	4	4.59106	3.26805	288	267.981	190.757	13	14.6832	10.4519	63	72.9425	51.9227	protein_coding	response	AT5G24660	RESPONSE TO LOW SULFUR 2 (LSU2); BEST Arabidopsis thaliana protein match is: response to low sulfur 4 (TAIR:AT5G24655.1); Has 1807 Blast hits to 1807 proteins in 277 species: Archae - 0; Bacteria - 0; Metazoa - 736; Fungi - 347; Plants - 385; Viruses - 0; Other Eukaryotes - 339 (source: NCBI BLink).	RESPONSE TO LOW SULFUR 2 (LSU2)
AALP_AAs40902U000200	Aa_G631360	emp	gene30593	KL994362.1:18296-19661	0.185351	0.207638	3.90059	4.23155	0.0026	0.0472939	3	2.97697	0.219391	3	3.17996	0.234351	2	2.29553	0.169172	44	40.9415	3.01723	9	10.1653	0.749142	93	107.677	7.93539
AALP_AA4G257600	Aa_G638260	AT2G46790	gene12482	CM002872.1:22496790-22499022	0.0996385	0.0574435	0.984868	4.09971	0.0026	0.0472939	2	1.98465	0.112334	1	1.05999	0.0599968	0	0	0	50	46.5245	2.63335	4	4.5179	0.25572	1	1.15782	0.0655341	protein_coding	PRR9	AT2G46790	PSEUDO-RESPONSE REGULATOR 9 (PRR9). Pseudo-response regulator PRR9. Involved in clock function. PRR7 and PRR9 are partially redundant essential components of a temperature-sensitive circadian system. CCA1 and LHY had a positive effect on PRR9. Interact with TOC1 in a yeast two-hybrid assay. Acts as transcriptional repressor of CCA1 and LHY.
AALP_AA6G219200	Aa_G324760	AT2G28780	gene17770	CM002874.1:20786106-20789959	0.114795	0.0757264	0.958703	3.66222	0.00085	0.0202755	7	6.94627	0.194964	0	0	0	1	1.14776	0.0322149	45	41.872	1.17524	27	30.4958	0.855942	26	30.1033	0.844924	protein_coding	unknown	AT2G28780	unknown protein; INVOLVED IN: biological_process unknown; LOCATED IN: mitochondrion; EXPRESSED IN: inflorescence meristem, root, flower; EXPRESSED DURING: petal differentiation and expansion stage; CONTAINS InterPro DOMAIN/s: Protein of unknown function DUF939, bacterial (InterPro:IPR010343); BEST Arabidopsis thaliana protein match is: unknown protein (TAIR:AT3G09450.1); Has 671 Blast hits to 667…
AALP_AA8G121500	Aa_G256520	emp	gene23203	CM002876.1:7557615-7558967	0.172678	0.0626315	0.76519	3.61086	0.0027	0.0486643	1	0.992324	0.058265	1	1.05999	0.0622379	1	1.14776	0.0673917	10	9.30489	0.546343	11	12.4242	0.729497	15	17.3673	1.01973
AALP_AA7G217100	Aa_G238330	AT5G63590	gene21359	CM002875.1:24563417-24565015	0.879987	0.175025	2.03829	3.54172	0.0021	0.0403042	3	2.97697	0.246844	1	1.05999	0.0878917	2	2.29553	0.19034	29	26.9842	2.23747	25	28.2369	2.34134	16	18.5251	1.53606
AALP_AA4G162800	Aa_G730580	AT2G38380	gene11534	CM002872.1:15876144-15878266	4.77892	0.943652	10.9016	3.53014	5e-05	0.00189082	29	28.7774	1.94673	8	8.4799	0.573648	4	4.59106	0.310576	294	273.564	18.506	111	125.372	8.48115	73	84.5207	5.71766	protein_coding	Peroxidase	AT2G38380	Peroxidase superfamily protein; FUNCTIONS IN: peroxidase activity, heme binding; INVOLVED IN: response to zinc ion, response to salt stress; LOCATED IN: plant-type cell wall; EXPRESSED IN: stem, root; CONTAINS InterPro DOMAIN/s: Haem peroxidase (InterPro:IPR010255), Plant peroxidase (InterPro:IPR000823), Peroxidases heam-ligand binding site (InterPro:IPR019793), Peroxidase, active site (InterPro:…
AALP_AAs73268U000200	Aa_G680390	AT5G27380	gene27350	KL968516.1:8856-9391	4.06093	0.663688	7.14283	3.42792	0.00015	0.00487668	2	1.98465	0.401441	2	2.11997	0.428814	5	5.73882	1.16081	29	26.9842	5.45818	33	37.2727	7.53927	36	41.6815	8.43104
AALP_AA2G131700	Aa_G189590	AT1G70260	gene4819	CM002870.1:19456020-19458603	16.29	4.88771	52.4025	3.4224	5e-05	0.00189082	214	212.357	10.4453	43	45.5794	2.24193	35	40.1717	1.97594	1712	1593	78.3551	752	849.366	41.7779	651	753.74	37.0744	protein_coding	nodulin	AT1G70260	UMAMIT36, USUALLY MULTIPLE ACIDS MOVE IN AND OUT TRANSPORTERS 36. nodulin MtN21-like transporter family protein
AALP_AA8G328400	Aa_G553200	AT5G54550	gene25272	CM002876.1:28603970-28609861	0.174971	0.0803494	0.794177	3.3051	5e-05	0.00189082	16	15.8772	0.188598	2	2.11997	0.0251823	2	2.29553	0.0272676	84	78.1611	0.928442	52	58.7327	0.697661	55	63.68	0.756427
AALP_AAs58598U000100	Aa_G950580	emp	gene27914	KL972980.1:759-1295	3.7866	1.16389	11.187	3.2648	5e-05	0.00189082	7	6.94627	1.93885	2	2.11997	0.591729	3	3.44329	0.961094	20	18.6098	5.19438	50	56.4738	15.763	39	45.1549	12.6037
AALP_AA6G280600	Aa_G11780	AT2G36460	gene18384	CM002874.1:29175805-29177493	0.363417	0.197048	1.77239	3.16908	0.00035	0.0098411	1	0.992324	0.060254	5	5.29994	0.321812	3	3.44329	0.209077	40	37.2196	2.25997	21	23.719	1.44022	23	26.6298	1.61696	protein_coding	Aldolase	AT2G36460	Aldolase superfamily protein; FUNCTIONS IN: copper ion binding; INVOLVED IN: response to cadmium ion, response to salt stress, pentose-phosphate shunt; LOCATED IN: mitochondrion, plasma membrane, membrane; EXPRESSED IN: 24 plant structures; EXPRESSED DURING: 15 growth stages; CONTAINS InterPro DOMAIN/s: Aldolase-type TIM barrel (InterPro:IPR013785), Fructose-bisphosphate aldolase, class-I (InterP…	FRUCTOSE-BISPHOSPHATE ALDOLASE 6 (FBA6)
AALP_AA1G022200	Aa_G6850	AT1G02900	gene221	CM002869.1:1031817-1032189	7.47481	2.54742	22.792	3.16142	5e-05	0.00189082	15	14.8849	5.86719	1	1.05999	0.417817	3	3.44329	1.35725	63	58.6208	23.1067	33	37.2727	14.6919	67	77.5738	30.5774	protein_coding	rapid	AT1G02900	Member of a diversely expressed predicted peptide family showing sequence similarity to tobacco Rapid Alkalinization Factor (RALF), and is believed to play an essential role in the physiology of Arabidopsis. Consists of a single exon and is characterized by a conserved C-terminal motif and N-terminal signal peptide. Mediates Ca2+-dependent signaling.	RAPID ALKALINIZATION FACTOR 1 (RALF1)
AALP_AA3G285400	Aa_G183940	AT4G13235	gene8990	CM002871.1:20418321-20418896	7.51913	1.00139	8.50294	3.08596	0.00045	0.0121593	8	7.93859	2.14496	3	3.17996	0.859208	0	0	0	35	32.5671	8.79946	24	27.1074	7.32428	30	34.7345	9.38508	protein_coding	embryo	AT4G13235	Encodes a defensin-like (DEFL) family protein.	EMBRYO SAC DEVELOPMENT ARREST 21 (EDA21)
AALP_AAs67696U000600	Aa_G85580	emp	gene28551	KL978311.1:151545-153980	0.351238	0.105253	0.864372	3.03779	0.0004	0.011042	5	4.96162	0.150106	3	3.17996	0.0962048	2	2.29553	0.0694476	55	51.1769	1.54828	7	7.90633	0.239194	23	26.6298	0.805644
AALP_AA3G022800	Aa_G111980	AT3G02885	gene6364	CM002871.1:978381-979185	16.3768	2.28748	18.7587	3.03573	5e-05	0.00189082	28	27.7851	5.92143	2	2.11997	0.451799	2	2.29553	0.489212	95	88.3965	18.8386	93	105.041	22.3859	61	70.6269	15.0517	protein_coding	GAST1	AT3G02885	GASA5, is involved in the regulation of seedling thermotolerance.	GAST1 PROTEIN HOMOLOG 5 (GASA5)
AALP_AA6G180100	Aa_G594250	AT1G61800	gene17379	CM002874.1:16370570-16372855	1.64931	0.927711	7.5536	3.02542	5e-05	0.00189082	31	30.762	1.45284	6	6.35992	0.300368	19	21.8075	1.02993	297	276.355	13.0518	52	58.7327	2.77384	125	144.727	6.83521				ARABIDOPSIS GLUCOSE-6-PHOSPHATE/PHOSPHATE TRANSLOCATOR 2, ATGPT2, GLUCOSE-6-PHOSPHATE/PHOSPHATE TRANSLOCATOR 2, GPT2. glucose6-Phosphate/phosphate transporter 2. Expression is upregulated in the shoot of cax1/cax3 mutant. The mRNA is cell-to-cell mobile. CAX1 Encodes a high affinity vacuolar calcium antiporter. The residue His 338 is critical to Ca2+ transport activity. Disruption of CAX1 reduces…
AALP_AA7G169500	Aa_G32910	AT4G31330	gene20883	CM002875.1:20484610-20485765	4.81568	2.55762	20.6696	3.01464	5e-05	0.00189082	79	78.3936	6.11043	7	7.41991	0.578349	11	12.6254	0.984093	506	470.828	36.6989	104	117.465	9.1559	179	207.249	16.1542	protein_coding	Protein	AT4G31330	Protein of unknown function, DUF599; FUNCTIONS IN: molecular_function unknown; INVOLVED IN: biological_process unknown; LOCATED IN: endomembrane system; EXPRESSED IN: 14 plant structures; EXPRESSED DURING: LP.06 six leaves visible, LP.04 four leaves visible, 4 anthesis, petal differentiation and expansion stage, LP.08 eight leaves visible; CONTAINS InterPro DOMAIN/s: Protein of unknown function D…
AALP_AA6G018900	Aa_G624600	AT4G01440	gene15767	CM002874.1:1068500-1070266	2.25907	0.979325	7.89855	3.01173	5e-05	0.00189082	33	32.7467	2.08385	4	4.23995	0.269812	8	9.18211	0.584309	154	143.295	9.11868	88	99.3939	6.32498	112	129.676	8.25198	protein_coding	nodulin	AT4G01440	UMAMIT31, USUALLY MULTIPLE ACIDS MOVE IN AND OUT TRANSPORTERS 31. nodulin MtN21-like transporter family protein
AALP_AA6G033900	Aa_G354970	AT2G02930	gene15917	CM002874.1:2140872-2141976	0.53429	0.290366	2.33887	3.00986	0.00085	0.0202755	6	5.95394	0.551915	0	0	0	3	3.44329	0.319184	9	8.3744	0.776286	35	39.5316	3.66448	24	27.7876	2.57584
AALP_AA6G092900	Aa_G138960	AT5G48850	gene16507	CM002874.1:7024747-7027265	4.33851	2.66388	21.1308	2.98775	5e-05	0.00189082	67	66.4857	4.93201	27	28.6197	2.12305	11	12.6254	0.936571	629	585.278	43.4168	99	111.818	8.29483	136	157.463	11.6809	protein_coding	Tetratricopeptide	AT5G48850	homologous to the wheat sulphate deficiency-induced gene sdi1. Expression in root and leaf is induced by sulfur starvation. Knockout mutants retained higher root and leaf sulfate concentrations, indicating a role in regulation of stored sulfate pools.	SULPHUR DEFICIENCY-INDUCED 1 (ATSDI1)
AALP_AA4G083800	Aa_G514020	AT3G23950	gene10744	CM002872.1:7378864-7381109	29.0569	7.26506	56.4873	2.95888	5e-05	0.00189082	575	570.586	18.8667	24	25.4397	0.841175	55	63.127	2.08732	1452	1351.07	44.6737	1366	1542.86	51.0155	1927	2231.12	73.7728	protein_coding	F-box	AT3G23950	F-box family protein; CONTAINS InterPro DOMAIN/s: F-box domain, cyclin-like (InterPro:IPR001810), F-box domain, Skp2-like (InterPro:IPR022364); BEST Arabidopsis thaliana protein match is: F-box family protein (TAIR:AT3G23970.1); Has 588 Blast hits to 585 proteins in 27 species: Archae - 0; Bacteria - 0; Metazoa - 0; Fungi - 0; Plants - 588; Viruses - 0; Other Eukaryotes - 0 (source: NCBI BLink).
AALP_AA3G089700	Aa_G302020	AT3G08040	gene7033	CM002871.1:4455838-4459733	1.87082	1.35629	10.3353	2.92984	5e-05	0.00189082	59	58.5471	2.35389	24	25.4397	1.0228	15	17.2165	0.692188	344	320.088	12.8692	179	202.176	8.1285	215	248.931	10.0083	protein_coding	MATE	AT3G08040	Encodes a member of the MATE (multidrug and toxin efflux family), expressed in roots but not shoots. Mutants accumulate excess iron, manganese and zinc, and express root Fe(III) chelatase activity even under iron sufficiency conditions. FRD3 is likely to function in root xylem loading of an iron chelator or other factor necessary for efficient iron uptake out of the xylem or apoplastic space and …	FERRIC REDUCTASE DEFECTIVE 3 (FRD3)
AALP_AA3G259900	Aa_G516000	AT3G22740	gene8735	CM002871.1:17090574-17093539	5.25618	3.55594	26.8325	2.91568	5e-05	0.00189082	133	131.979	8.01378	12	12.7198	0.77235	27	30.9896	1.88169	477	443.843	26.9502	463	522.947	31.7534	310	358.924	21.7939	protein_coding	homocysteine	AT3G22740	homocysteine S-methyltransferase (HMT3)	HOMOCYSTEINE S-METHYLTRANSFERASE 3 (HMT3)
AALP_AA8G247700	Aa_G40800	AT5G26620	gene24465	CM002876.1:18371013-18371465	1.57328	0.56019	4.10356	2.87289	0.00265	0.0480156	3	2.97697	0.801159	2	2.11997	0.570525	1	1.14776	0.308885	22	20.4708	5.50907	7	7.90633	2.12774	15	17.3673	4.67386	protein_coding	unknown	AT5G26620	unknown protein; BEST Arabidopsis thaliana protein match is: unknown protein (TAIR:AT3G05858.1); Has 48 Blast hits to 48 proteins in 8 species: Archae - 0; Bacteria - 0; Metazoa - 0; Fungi - 0; Plants - 48; Viruses - 0; Other Eukaryotes - 0 (source: NCBI BLink).
AALP_AA2G030400	Aa_G454880	emp	gene3806	CM002870.1:2959874-2961228	0.789979	0.210923	1.51025	2.84	0.0006	0.0154252	1	0.992324	0.0581639	6	6.35992	0.37278	3	3.44329	0.201825	33	30.7061	1.79981	31	35.0137	2.05229	10	11.5782	0.678642
AALP_AA5G277100	Aa_G2220	AT3G61880	gene15412	CM002873.1:21937883-21939675	1.27012	0.20064	1.36292	2.76403	0.00025	0.00743719	8	7.93859	0.353906	2	2.11997	0.0945094	3	3.44329	0.153503	42	39.0805	1.74223	22	24.8485	1.10776	24	27.7876	1.23879	protein_coding	cytochrome	AT3G61880	Encodes a cytochrome p450 monooxygenase. Overexpression of this gene allows fruit growth independently of fertilization. The gene is normally expressed only in floral organs(during the Arabidopsis stage 14 flower) and in the funiculus at anthesis.	CYTOCHROME P450 78A9 (CYP78A9)
AALP_AA3G167700	Aa_G1380	AT3G14940	gene7813	CM002871.1:9348500-9352280	3.00723	1.44561	9.68454	2.744	5e-05	0.00189082	94	93.2784	2.32979	26	27.5597	0.68835	46	52.7971	1.3187	451	419.651	10.4815	236	266.556	6.6577	412	477.021	11.9144	protein_coding	phosphoenolpyruvate	AT3G14940	Encodes a cytosolic phosphoenolpyruvate carboxylase (PEPC) that has activity when expressed in E.coli. Its mRNA is most abundantly expressed in roots and siliques. PPC3 belongs to the plant-type PEPC family. It can form an enzymatically active complex with a castor bean ortholog of PPC4, which encodes a bacterial-type PEPC.	PHOSPHOENOLPYRUVATE CARBOXYLASE 3 (PPC3)
AALP_AA8G283000	Aa_G708330	AT5G50800	gene24818	CM002876.1:23332917-23335098	0.217007	0.274186	1.83659	2.7438	0.00065	0.0164572	8	7.93859	0.528566	2	2.11997	0.141152	2	2.29553	0.15284	32	29.7757	1.98252	10	11.2948	0.752025	36	41.6815	2.77523	protein_coding	SWEET13	AT5G50800	SWEET13. Encodes a member of the SWEET sucrose efflux transporter family proteins.
AALP_AA2G002900	Aa_G616150	AT5G23020	gene3531	CM002870.1:286206-289719	17.7296	11.4406	75.1136	2.71491	5e-05	0.00189082	543	538.832	26.1986	58	61.4793	2.98919	92	105.594	5.13411	1426	1326.88	64.5142	1557	1758.59	85.5048	1338	1549.16	75.3219
AALP_AA5G135500	Aa_G326380	AT3G51190	gene13996	CM002873.1:11157658-11158783	1.50646	0.423849	2.76311	2.70467	0.0002	0.00621968	5	4.96162	0.498932	4	4.23995	0.426362	3	3.44329	0.346252	37	34.4281	3.46203	22	24.8485	2.49872	20	23.1564	2.32856	protein_coding	Ribosomal	AT3G51190	Ribosomal protein L2 family; FUNCTIONS IN: structural constituent of ribosome; INVOLVED IN: translation; LOCATED IN: cytosolic ribosome, ribosome, cytosolic large ribosomal subunit; CONTAINS InterPro DOMAIN/s: Nucleic acid-binding, OB-fold (InterPro:IPR012340), Ribosomal protein L2 (InterPro:IPR002171), Translation protein SH3-like (InterPro:IPR008991), Nucleic acid-binding, OB-fold-like (InterPr…
AALP_AAs55560U000100	Aa_G355560	AT4G15680	gene27282	KL968134.1:5055-5763	1.50123	0.545822	3.52097	2.68947	0.0005	0.0132412	9	8.93092	1.19026	1	1.05999	0.141269	2	2.29553	0.305935	47	43.733	5.82848	13	14.6832	1.95689	18	20.8407	2.77753
AALP_AA4G203000	Aa_G67080	AT1G58260	gene11936	CM002872.1:19016174-19020809	166.63	65.767	418.969	2.67141	5e-05	0.00189082	3244	3219.1	132.74	757	802.41	33.0875	665	763.263	31.4733	16128	15006.9	618.814	7099	8018.15	330.63	6440	7456.35	307.464	protein_coding	cytochrome	AT1G58260	member of CYP79C subfamily of cytochrome p450s. Encodes a putative xylan endohydrolase. similar to some closely linked pseudogenes.	CYTOCHROME P450 79C2 (CYP79C2)
AALP_AA8G048100	Aa_G170460	AT5G05390	gene22469	CM002876.1:2940659-2943070	3.08877	0.63668	3.91997	2.6222	5e-05	0.00189082	30	29.7697	1.27987	3	3.17996	0.136714	10	11.4776	0.493452	88	81.8831	3.52036	101	114.077	4.90446	67	77.5738	3.33509	protein_coding	laccase	AT5G05390	putative laccase, a member of laccase family of genes (17 members in Arabidopsis).	LACCASE 12 (LAC12)
AALP_AA1G001100	Aa_G211840	AT1G01070	gene10	CM002869.1:64636-67431	3.45615	2.43058	14.7118	2.59761	5e-05	0.00189082	82	81.3706	5.03122	15	15.8998	0.983101	18	20.6597	1.27741	347	322.88	19.964	178	201.047	12.4309	164	189.882	11.7406	protein_coding	nodulin	AT1G01070	UMAMIT28, USUALLY MULTIPLE ACIDS MOVE IN AND OUT TRANSPORTERS 28. nodulin MtN21-like transporter family protein
AALP_AA5G045900	Aa_G264270	AT3G27690	gene13100	CM002873.1:2961782-2963231	2.50639	0.972313	5.82756	2.5834	5e-05	0.00189082	14	13.8925	1.08662	8	8.4799	0.663264	13	14.9209	1.16706	198	184.237	14.4103	3	3.38843	0.265029	31	35.8924	2.80736	protein_coding	photosystem	AT3G27690	Encodes Lhcb2.4. Belongs to the Lhc super-gene family encodes the light-harvesting chlorophyll a/b-binding (LHC) proteins that constitute the antenna system of the photosynthetic apparatus.	PHOTOSYSTEM II LIGHT HARVESTING COMPLEX GENE 2.3 (LHCB2.3)
AALP_AA1G181100	Aa_G65470	AT1G16410	gene1810	CM002869.1:11659612-11662147	17.9882	13.5434	80.8514	2.57768	5e-05	0.00189082	892	885.153	34.381	50	52.9994	2.05859	94	107.89	4.19064	2144	1994.97	77.4883	2025	2287.19	88.8387	1695	1962.5	76.2272	protein_coding	cytochrome	AT1G16410	BUS1, BUSHY 1, CYP79F1, CYTOCHROME P450 79F1, SPS1, SUPERSHOOT 1. involved in defense response to other organism, glucosinolate biosynthetic process, indoleacetic acid biosynthetic process, oxidation-reduction process, response to insect
AALP_AA8G044000	Aa_G303950	AT5G04950	gene22428	CM002876.1:2725230-2726575	10.3263	5.02606	29.7935	2.5675	5e-05	0.00189082	178	176.634	11.0223	31	32.8596	2.0505	28	32.1374	2.00543	673	626.219	39.0772	317	358.044	22.3426	387	448.076	27.9607	protein_coding	nicotianamine	AT5G04950	Encodes a nicotianamide synthase.	NICOTIANAMINE SYNTHASE 1 (NAS1)
AALP_AAs63180U000200	Aa_G719620	emp	gene28847	KL980382.1:15825-17145	1.57155	0.594477	3.41456	2.52201	5e-05	0.00189082	10	9.92324	0.599309	12	12.7198	0.768209	6	6.88658	0.415912	51	47.455	2.86602	61	68.898	4.16106	46	53.2596	3.21659
AALP_AA6G151800	Aa_G32610	AT5G43180	gene17096	CM002874.1:13117463-13118808	2.17524	1.19032	6.74186	2.5018	5e-05	0.00189082	20	19.8465	1.99276	4	4.23995	0.425729	10	11.4776	1.15246	97	90.2575	9.06266	40	45.179	4.53638	57	65.9956	6.62655	protein_coding	Protein	AT5G43180	Protein of unknown function, DUF599; FUNCTIONS IN: molecular_function unknown; INVOLVED IN: biological_process unknown; LOCATED IN: endomembrane system; EXPRESSED IN: 10 plant structures; EXPRESSED DURING: LP.04 four leaves visible, 4 anthesis, petal differentiation and expansion stage; CONTAINS InterPro DOMAIN/s: Protein of unknown function DUF599 (InterPro:IPR006747); BEST Arabidopsis thaliana …
AALP_AAs73268U000300	Aa_G680400	AT5G27380	gene27351	KL968516.1:9464-11671	1.30493	0.617263	3.44841	2.48197	5e-05	0.00189082	10	9.92324	0.334331	23	24.3797	0.821395	18	20.6597	0.696063	86	80.0221	2.69608	119	134.408	4.52843	80	92.6254	3.12071
AALP_AAs67696U000900	Aa_G85610	AT2G13770	gene28554	KL978311.1:162586-163601	0.508624	0.256509	1.42254	2.47139	0.0027	0.0486643	4	3.9693	0.329529	5	5.29994	0.439998	0	0	0	33	30.7061	2.54921	5	5.64738	0.468843	13	15.0516	1.24958				CONTAINS InterPro DOMAIN/s: Putative harbinger transposase-derived nuclease (InterPro:IPR006912)
AALP_AAs50914U000200	Aa_G448600	AT4G15680	gene29273	KL983843.1:25322-25981	1.87481	0.924597	5.0573	2.45147	0.0001	0.00346752	8	7.93859	1.17116	7	7.41991	1.09464	3	3.44329	0.507982	43	40.011	5.90275	30	33.8843	4.99888	25	28.9455	4.27027				GRXS4. Thioredoxin superfamily protein; FUNCTIONS IN: electron carrier activity, arsenate reductase (glutaredoxin) activity, protein disulfide oxidoreductase activity; INVOLVED IN: cell redox homeostasis; LOCATED IN: endomembrane system; EXPRESSED IN: 14 plant structures; EXPRESSED DURING: 8 growth stages;
AALP_AA6G054300	Aa_G257190	AT4G04830	gene16121	CM002874.1:3423178-3424263	8.26049	4.41711	23.9517	2.43895	5e-05	0.00189082	48	47.6315	6.67721	28	29.6796	4.16063	15	17.2165	2.41348	336	312.644	43.8279	54	60.9917	8.5501	120	138.938	19.477	protein_coding	methionine	AT4G04830	methionine sulfoxide reductase B5 (MSRB5); FUNCTIONS IN: peptide-methionine-(S)-S-oxide reductase activity; INVOLVED IN: oxidation reduction; LOCATED IN: cytosol; EXPRESSED IN: 24 plant structures; EXPRESSED DURING: 14 growth stages; CONTAINS InterPro DOMAIN/s: Methionine sulphoxide reductase B (InterPro:IPR002579), Mss4-like (InterPro:IPR011057); BEST Arabidopsis thaliana protein match is: methi…	METHIONINE SULFOXIDE REDUCTASE B5 (MSRB5)
AALP_AA1G152400	Aa_G437570	AT2G13770	gene1523	CM002869.1:9314149-9315073	22.4593	2.32612	12.462	2.42154	5e-05	0.00189082	23	22.8235	2.13323	24	25.4397	2.37776	23	26.3986	2.46738	142	132.129	12.3497	149	168.292	15.7297	86	99.5724	9.30668				CONTAINS InterPro DOMAIN/s: Putative harbinger transposase-derived nuclease (InterPro:IPR006912)
AALP_AA4G219900	Aa_G401570	AT2G43100	gene12105	CM002872.1:20395270-20396275	111.022	70.984	380.156	2.42102	5e-05	0.00189082	1917	1902.28	159.891	209	221.537	18.6206	357	409.752	34.4404	4512	4198.37	352.881	4657	5259.97	442.111	3550	4110.25	345.475	protein_coding	isopropylmalate	AT2G43100	isopropylmalate isomerase 2 (IPMI2); FUNCTIONS IN: hydro-lyase activity, 3-isopropylmalate dehydratase activity; INVOLVED IN: leucine biosynthetic process, metabolic process; LOCATED IN: plastid; EXPRESSED IN: 20 plant structures; EXPRESSED DURING: 10 growth stages; CONTAINS InterPro DOMAIN/s: 3-isopropylmalate dehydratase, small subunit-like (InterPro:IPR012305), Aconitase A/isopropylmalate dehy…	ISOPROPYLMALATE ISOMERASE 2 (IPMI2)
AALP_AA4G099900	Aa_G79740	AT4G13770	gene10905	CM002872.1:9424950-9427499	21.1629	16.3949	87.4239	2.41478	5e-05	0.00189082	1323	1312.84	37.7898	132	139.918	4.0275	223	255.951	7.36748	3397	3160.87	90.9847	2675	3021.35	86.9685	2530	2929.28	84.3184		cytochrome		CYTOCHROME P450, FAMILY 83, SUBFAMILY A, POLYPEPTIDE 1", CYP83A1, REDUCED EPIDERMAL FLUORESCENCE 2, REF2. Encodes a cytochrome p450 enzyme that catalyzes the initial conversion of aldoximes to thiohydroximates in the synthesis of glucosinolates not derived from tryptophan. Also has a role in auxin homeostasis.
AALP_AA6G184800	Aa_G93530	AT4G12480	gene17426	CM002874.1:16774915-16775722	1.73274	0.49859	2.65794	2.41438	0.0004	0.011042	8	7.93859	0.885212	3	3.17996	0.354589	2	2.29553	0.255968	13	12.0964	1.34883	28	31.6253	3.52646	24	27.7876	3.09853	protein_coding	EARLI1	AT4G12480	EARLY ARABIDOPSIS ALUMINUM INDUCED 1 (EARLI1). a putative lipid transfer protein, vernalization-responsive and cold-induced
AALP_AA8G070300	Aa_G495790	AT5G07460	gene22691	CM002876.1:4314720-4316091	29.1584	17.8942	93.6569	2.38789	5e-05	0.00189082	214	212.357	32.7587	50	52.9994	8.17579	72	82.639	12.7481	725	674.605	104.066	512	578.292	89.2085	491	568.489	87.6962	protein_coding	peptidemethionine	AT5G07460	ubiquitous enzyme that repairs oxidatively damaged proteins. Methionine sulfoxide reductase activity. Mutant lacking reductase activity showed increased protein oxidation, nitration and glycation of specific amino acid residues during darkness.	PEPTIDEMETHIONINE SULFOXIDE REDUCTASE 2 (PMSR2)
AALP_AA8G098800	Aa_G98340	AT5G10580	gene22976	CM002876.1:5978513-5979924	2.93549	1.50492	7.8565	2.3842	5e-05	0.00189082	32	31.7544	3.25614	4	4.23995	0.434771	7	8.03435	0.823854	107	99.5623	10.2093	60	67.7685	6.94909	54	62.5222	6.41112	protein_coding	Protein	AT5G10580	Protein of unknown function, DUF599; FUNCTIONS IN: molecular_function unknown; INVOLVED IN: biological_process unknown; LOCATED IN: endomembrane system; EXPRESSED IN: hypocotyl, root, flower; EXPRESSED DURING: petal differentiation and expansion stage; CONTAINS InterPro DOMAIN/s: Protein of unknown function DUF599 (InterPro:IPR006747); BEST Arabidopsis thaliana protein match is: Protein of unknow…
AALP_AA7G261400	Aa_G219390	AT4G38340	gene21802	CM002875.1:28011095-28013780	1.31938	0.664486	3.43316	2.36923	5e-05	0.00189082	38	37.7083	1.24259	15	15.8998	0.52394	6	6.88658	0.226931	155	144.226	4.75262	66	74.5454	2.45646	81	93.7833	3.0904	protein_coding	Plant	AT4G38340	Plant regulator RWP-RK family protein; CONTAINS InterPro DOMAIN/s: Octicosapeptide/Phox/Bem1p (InterPro:IPR000270), Plant regulator RWP-RK (InterPro:IPR003035), GAF (InterPro:IPR003018); BEST Arabidopsis thaliana protein match is: Plant regulator RWP-RK family protein (TAIR:AT1G76350.1); Has 720 Blast hits to 573 proteins in 47 species: Archae - 0; Bacteria - 4; Metazoa - 0; Fungi - 7; Plants - 6…
AALP_AA5G187300	Aa_G287630	AT3G54990	gene14514	CM002873.1:15903598-15906490	9.21921	3.47313	17.8463	2.36132	5e-05	0.00189082	53	52.5932	4.23114	39	41.3395	3.32578	31	35.5807	2.86248	226	210.291	16.918	198	223.636	17.9916	200	231.564	18.6294	protein_coding	SMZ	AT3G54990	SCHLAFMUTZE (SMZ). Encodes a AP2 domain transcription factor that can repress flowering. SMZ and its paralogous gene, SNARCHZAPFEN (SNZ), share a signature with partial complementarity to the miR172 microRNA, whose precursor is induced upon flowering.
AALP_AA3G226500	Aa_G164580	AT3G19710	gene8401	CM002871.1:13926836-13929190	37.5345	26.4885	134.93	2.34877	5e-05	0.00189082	1146	1137.2	67.7725	53	56.1793	3.34805	122	140.027	8.34503	1765	1642.31	97.8749	2575	2908.4	173.328	1936	2241.54	133.586	protein_coding	branched-chain	AT3G19710	Belongs to the branched-chain amino acid aminotransferase gene family. Encodes a methionine-oxo-acid transaminase. Involved in the methionine chain elongation pathway that leads to the ultimate biosynthesis of methionine-derived glucosinolates.	BRANCHED-CHAIN AMINOTRANSFERASE4 (BCAT4)
AALP_AA6G034000	Aa_G354980	AT4G02520	gene15918	CM002874.1:2143078-2147236	2.3411	0.421055	2.13943	2.34515	5e-05	0.00189082	17	16.8695	0.728972	3	3.17996	0.137414	8	9.18211	0.396781	64	59.5513	2.57335	47	53.0854	2.29394	31	35.8924	1.55099
AALP_AAs73268U000400	Aa_G680410	AT4G02480	gene27352	KL968516.1:12230-13151	2.33094	0.981064	4.97316	2.34174	0.00075	0.0183955	3	2.97697	0.747581	5	5.29994	1.33093	3	3.44329	0.864684	22	20.4708	5.14064	15	16.9421	4.25453	19	21.9985	5.5243		AAA ATPase		AAA-type ATPase family protein; FUNCTIONS IN: nucleoside-triphosphatase activity, ATPase activity, nucleotide binding, ATP binding; LOCATED IN: chloroplast; EXPRESSED IN: 24 plant structures; EXPRESSED DURING: 14 growth stages;
AALP_AA1G041500	Aa_G477790	AT1G04770	gene414	CM002869.1:2052565-2054050	10.3254	5.94196	29.9194	2.33207	5e-05	0.00189082	159	157.78	10.526	61	64.6592	4.31362	39	44.7628	2.98627	975	907.227	60.524	144	162.644	10.8505	238	275.561	18.3835	protein_coding	Tetratricopeptide	AT1G04770	Tetratricopeptide repeat (TPR)-like superfamily protein; FUNCTIONS IN: binding; INVOLVED IN: biological_process unknown; EXPRESSED IN: 23 plant structures; EXPRESSED DURING: 13 growth stages; CONTAINS InterPro DOMAIN/s: Tetratricopeptide TPR-1 (InterPro:IPR001440), Tetratricopeptide-like helical (InterPro:IPR011990), Tetratricopeptide repeat-containing (InterPro:IPR013026), Tetratricopeptide repe…
AALP_AA1G223100	Aa_G736440	AT5G38120	gene2230	CM002869.1:15355652-15357905	0.460421	0.238187	1.19888	2.33152	5e-05	0.00189082	4	3.9693	0.165594	7	7.41991	0.30955	5	5.73882	0.239416	41	38.1501	1.59157	20	22.5895	0.942407	22	25.472	1.06266	protein_coding	AMP-dependent	AT5G38120	AMP-dependent synthetase and ligase family protein; FUNCTIONS IN: 4-coumarate-CoA ligase activity; INVOLVED IN: metabolic process; EXPRESSED IN: 17 plant structures; EXPRESSED DURING: 9 growth stages; CONTAINS InterPro DOMAIN/s: AMP-binding, conserved site (InterPro:IPR020845), AMP-dependent synthetase/ligase (InterPro:IPR000873); BEST Arabidopsis thaliana protein match is: AMP-dependent syntheta…	(4CL8)
AALP_AA2G139500	Aa_G412940	AT1G70850	gene4897	CM002870.1:20290764-20292110	7.29632	0.786372	3.9503	2.32868	0.00025	0.00743719	9	8.93092	1.34696	2	2.11997	0.319734	4	4.59106	0.692423	28	26.0537	3.92942	26	29.3664	4.42903	20	23.1564	3.49244				MLP-LIKE PROTEIN 34, MLP34. FUNCTIONS IN: molecular_function unknown; INVOLVED IN: response to biotic stimulus, defense response; LOCATED IN: cellular_component unknown; EXPRESSED IN: 6 plant structures; EXPRESSED DURING: 4 anthesis, petal differentiation and expansion stage. expressed in flower, flower pedicel, hypocotyl, inflorescence meristem, pollen, root
AALP_AA8G142100	Aa_G72800	AT5G14200	gene23409	CM002876.1:9030878-9032968	103.795	70.2906	348.256	2.30874	5e-05	0.00189082	2800	2778.51	154.677	412	436.715	24.3115	499	572.734	31.8836	8125	7560.22	420.871	5367	6061.9	337.46	4444	5145.34	286.436	protein_coding	isopropylmalate	AT5G14200	The AtIMD1 is one out of 3 genes encoding the enzyme 3-isopropylmalate dehydrogenase involved in leucine biosynthesis in Arabidopsis. Its subcellular location has been targeted to plastids. Encodes methylthioalkylmalate dehydrogenase. Involved in glucosinolate biosynthesis, in methionine chain elongation.	ISOPROPYLMALATE DEHYDROGENASE 1 (IMD1)
AALP_AA7G047100	Aa_G117440	AT4G21990	gene19659	CM002875.1:3964360-3966296	13.7515	8.16988	40.3206	2.30313	5e-05	0.00189082	271	268.92	12.4059	123	130.378	6.01465	115	131.993	6.08912	1976	1838.65	84.8209	260	293.664	13.5474	423	489.757	22.5936	protein_coding	APS	AT4G21990	Encodes a protein disulfide isomerase-like (PDIL) protein, a member of a multigene family within the thioredoxin (TRX) superfamily. This protein also belongs to the adenosine 5'-phosphosulfate reductase-like (APRL) group.	APS REDUCTASE 3 (APR3)
AALP_AA5G034700	Aa_G25510	AT3G26770	gene12988	CM002873.1:2171050-2172717	4.41951	1.6963	8.25236	2.28242	5e-05	0.00189082	37	36.716	2.49877	11	11.6599	0.793531	23	26.3986	1.7966	263	244.719	16.6547	48	54.2148	3.68968	56	64.8378	4.41265
AALP_AA1G315000	Aa_G216320	AT1G30760	gene3149	CM002869.1:21742357-21746012	1.06061	0.173207	0.838597	2.27548	0.0019	0.0371667	8	7.93859	0.338715	4	4.23995	0.180905	0	0	0	39	36.2891	1.54834	17	19.2011	0.819249	3	3.47345	0.148201	protein_coding	FAD-binding	AT1G30760	FAD-binding Berberine family protein; FUNCTIONS IN: electron carrier activity, oxidoreductase activity, FAD binding, catalytic activity; LOCATED IN: endomembrane system; EXPRESSED IN: inflorescence meristem, root, flower, pedicel; EXPRESSED DURING: 4 anthesis, petal differentiation and expansion stage; CONTAINS InterPro DOMAIN/s: FAD-binding, type 2 (InterPro:IPR016166), Berberine/berberine-like …
AALP_AA8G047500	Aa_G170520	AT5G05340	gene22463	CM002876.1:2912855-2914745	25.8194	6.94827	33.3009	2.26084	5e-05	0.00189082	185	183.58	12.357	41	43.4595	2.92531	72	82.639	5.56253	535	497.812	33.5083	493	556.832	37.481	371	429.551	28.9135	protein_coding	Peroxidase	AT5G05340	Peroxidase superfamily protein; FUNCTIONS IN: protein binding, peroxidase activity; INVOLVED IN: response to oxidative stress, oxidation reduction; LOCATED IN: apoplast, cell wall; EXPRESSED IN: 9 plant structures; EXPRESSED DURING: LP.04 four leaves visible, 4 anthesis, C globular stage, petal differentiation and expansion stage; CONTAINS InterPro DOMAIN/s: Haem peroxidase (InterPro:IPR010255), …	PEROXIDASE 52 (PRX52)
AALP_AA8G096400	Aa_G356460	AT5G10170	gene22952	CM002876.1:5834924-5838595	11.7343	6.60529	31.2601	2.24263	5e-05	0.00189082	303	300.674	12.4211	79	83.739	3.45932	83	95.2644	3.93545	1057	983.527	40.6303	563	635.895	26.2693	562	650.694	26.8807	protein_coding	myo-inositol-1-phosphate	AT5G10170	myo-inositol-1-phosphate synthase isoform 3.Expressed in leaf, root and silique. Immunolocaliazation experiments with an antibody recognizing MIPS1, MIPS2, and MIPS3 showed endosperm localization.	MYO-INOSITOL-1-PHOSPHATE SYNTHASE 3 (MIPS3)
AALP_AA6G052100	Aa_G320680	AT4G04610	gene16099	CM002874.1:3257858-3259703	35.2808	22.6851	106.283	2.2281	5e-05	0.00189082	1016	1008.2	46.9593	175	185.498	8.63998	233	267.429	12.4561	3273	3045.49	141.851	1383	1562.06	72.7567	1933	2238.06	104.243	protein_coding	APS	AT4G04610	Encodes a protein disulfide isomerase-like (PDIL) protein, a member of a multigene family within the thioredoxin (TRX) superfamily. This protein also belongs to the adenosine 5'-phosphosulfate reductase-like (APRL) group.	APS REDUCTASE 1 (APR1)
AALP_AA7G143700	Aa_G195720	AT2G16600	gene20625	CM002875.1:17093793-17094969	0.905095	0.396614	1.85687	2.22707	0.0012	0.0264447	4	3.9693	0.37151	5	5.29994	0.496053	3	3.44329	0.322278	27	25.1232	2.35143	12	13.5537	1.26857	18	20.8407	1.95061				ATCYP19-1, CYCLOPHILIN 19, CYP19, ROC3, ROTAMASE CYP 3. Encodes cytosolic cyclophilin ROC3. The mRNA is cell-to-cell mobile. involved in protein folding, protein peptidyl-prolyl isomerization, signal transduction
AALP_AA8G072600	Aa_G76360	AT5G07690	gene22714	CM002876.1:4435806-4437612	13.1861	8.3328	38.9064	2.22313	5e-05	0.00189082	357	354.26	16.8015	97	102.819	4.87639	61	70.0136	3.32054	708	658.786	31.2443	834	941.983	44.6754	743	860.259	40.7995	protein_coding	myb	AT5G07690	Encodes a putative transcription factor (MYB29). has defense response to fungus	MYB DOMAIN PROTEIN 29 (MYB29)
AALP_AA6G204100	Aa_G151150	AT4G08290	gene17619	CM002874.1:19394019-19396391	3.88803	3.10485	14.4021	2.21368	5e-05	0.00189082	104	103.202	5.59761	30	31.7996	1.7248	32	36.7284	1.99213	365	339.629	18.4213	177	199.917	10.8434	222	257.036	13.9415	protein_coding	nodulin	AT4G08290	UMAMIT20, USUALLY MULTIPLE ACIDS MOVE IN AND OUT TRANSPORTERS 20. nodulin MtN21-like transporter family protein
AALP_AA3G292800	Aa_G77070	AT3G25190	gene9064	CM002871.1:21288834-21290817	5.90516	4.35281	20.1482	2.21063	5e-05	0.00189082	74	73.432	6.78834	38	40.2795	3.72359	24	27.5463	2.54649	293	272.633	25.2033	153	172.81	15.9752	180	208.407	19.266	protein_coding	Vacuolar	AT3G25190	The gene encodes nodulin-like21 whose transcript abundance was repressed under conditions of Fe-deficient growth.
AALP_AA2G207400	Aa_G111060	AT1G76510	gene5576	CM002870.1:25129262-25133247	5.30429	1.02612	4.73121	2.20501	5e-05	0.00189082	53	52.5932	0.939396	61	64.6592	1.15491	48	55.0927	0.984041	311	289.382	5.16882	229	258.65	4.61989	213	246.615	4.40493	protein_coding	ARID/BRIGHT	AT1G76510	ARID/BRIGHT DNA-binding domain-containing protein; FUNCTIONS IN: sequence-specific DNA binding transcription factor activity; INVOLVED IN: regulation of transcription; LOCATED IN: intracellular; EXPRESSED IN: 24 plant structures; EXPRESSED DURING: 14 growth stages; CONTAINS InterPro DOMAIN/s: Heat shock protein Hsp20 (InterPro:IPR002068), HSP20-like chaperone (InterPro:IPR008978), ARID/BRIGHT DNA…
AALP_AA5G197700	Aa_G663080	AT3G55870	gene14618	CM002873.1:16927052-16930014	0.511496	0.216319	0.996982	2.20441	0.0005	0.0132412	9	8.93092	0.370528	2	2.11997	0.0879541	4	4.59106	0.190475	21	19.5403	0.810693	25	28.2369	1.1715	21	24.3142	1.00875	protein_coding	ADC	AT3G55870	ADC synthase superfamily protein; FUNCTIONS IN: oxo-acid-lyase activity, anthranilate synthase activity; INVOLVED IN: tryptophan biosynthetic process, biosynthetic process; LOCATED IN: endomembrane system; EXPRESSED IN: sepal, male gametophyte, flower, carpel, cultured cell; EXPRESSED DURING: 4 anthesis, petal differentiation and expansion stage; CONTAINS InterPro DOMAIN/s: Anthranilate synthase …
AALP_AA7G210600	Aa_G97260	AT4G34131	gene21294	CM002875.1:24162646-24164356	0.598018	0.251562	1.13664	2.17578	0.0003	0.00865957	5	4.96162	0.235315	6	6.35992	0.301632	4	4.59106	0.21774	39	36.2891	1.72108	10	11.2948	0.535677	21	24.3142	1.15315
AALP_AA5G085000	Aa_G318750	AT3G46130	gene13491	CM002873.1:6364362-6365503	3.20148	1.68161	7.57099	2.17064	5e-05	0.00189082	40	39.693	3.17818	9	9.53988	0.763851	12	13.7732	1.10281	134	124.686	9.98347	69	77.9338	6.2401	70	81.0473	6.48939	protein_coding	myb	AT3G46130	Encodes a putative transcription factor (MYB48) that functions to regulate flavonol biosynthesis primarily in cotyledons. involved in cell differentiation, regulation of transcription from RNA polymerase II promoter, regulation of transcription, DNA-templated, response to salicylic acid, transcription, DNA-templated.	MYB DOMAIN PROTEIN 48 (MYB48)
AALP_AA5G101900	Aa_G420610	AT3G47980	gene13660	CM002873.1:7560429-7562600	1.13618	0.978509	4.40514	2.17053	5e-05	0.00189082	17	16.8695	1.42322	5	5.29994	0.447138	11	12.6254	1.06516	37	34.4281	2.90459	59	66.6391	5.62212	48	55.5753	4.6887	protein_coding	Integral	AT3G47980	Integral membrane HPP family protein; FUNCTIONS IN: molecular_function unknown; INVOLVED IN: biological_process unknown; LOCATED IN: integral to membrane, chloroplast; EXPRESSED IN: root; CONTAINS InterPro DOMAIN/s: HPP (InterPro:IPR007065); BEST Arabidopsis thaliana protein match is: Integral membrane HPP family protein (TAIR:AT5G62720.1); Has 1433 Blast hits to 1433 proteins in 460 species: Arc…
AALP_AA3G262500	Aa_G51850	AT3G22961	gene8761	CM002871.1:17455293-17456439	0.59837	0.392817	1.75201	2.15708	0.00045	0.0121593	11	10.9156	0.780604	2	2.11997	0.151606	3	3.44329	0.24624	25	23.2622	1.66355	25	28.2369	2.0193	19	21.9985	1.57318	protein_coding	Paired	AT3G22961	Paired amphipathic helix (PAH2) superfamily protein; FUNCTIONS IN: molecular_function unknown; INVOLVED IN: regulation of transcription, DNA-dependent; LOCATED IN: nucleus; CONTAINS InterPro DOMAIN/s: Paired amphipathic helix (InterPro:IPR003822); BEST Arabidopsis thaliana protein match is: Paired amphipathic helix (PAH2) superfamily protein (TAIR:AT3G24093.1); Has 30201 Blast hits to 17322 prote…
AALP_AA4G267200	Aa_G206250	AT4G22100	gene12578	CM002872.1:23001622-23003327	2.21013	0.467443	2.07399	2.14955	0.00045	0.0121593	4	3.9693	0.340832	3	3.17996	0.273054	8	9.18211	0.788442	20	18.6098	1.59797	20	22.5895	1.9397	27	31.2611	2.6843				BETA GLUCOSIDASE 2, BGLU3. beta glucosidase 2 (BGLU3); FUNCTIONS IN: cation binding, hydrolase activity, hydrolyzing O-glycosyl compounds, catalytic activity; INVOLVED IN: carbohydrate metabolic process; LOCATED IN: endomembrane system; CONTAINS InterPro DOMAIN/s: Glycoside hydrolase, family 1 (InterPro:IPR001360)
AALP_AA8G393200	Aa_G448450	AT5G59780	gene25920	CM002876.1:33311409-33312516	1.24341	0.586865	2.59725	2.14588	0.0002	0.00621968	7	6.94627	0.64214	6	6.35992	0.587936	5	5.73882	0.530519	45	41.872	3.87081	15	16.9421	1.5662	22	25.472	2.35473	protein_coding	myb	AT5G59780	MYB DOMAIN PROTEIN 59 (MYB59). Encodes a putative transcription factor (MYB59). involved in cell differentiation, regulation of transcription from RNA polymerase II promoter, regulation of transcription, DNA-templated, response to cadmium ion, response to chitin, response to ethylene, response to gibberellin, response to jasmonic acid, response to salicylic acid, transcription, DNA-templated
AALP_AAs74350U000200	Aa_G365890	AT1G56430	gene27424	KL969011.1:54365-55620	34.3463	22.0853	96.974	2.13451	5e-05	0.00189082	731	725.389	46.5108	153	162.178	10.3986	127	145.766	9.3463	2038	1896.34	121.59	901	1017.66	65.2507	1402	1623.26	104.081	protein_coding	nicotianamine	AT1G56430	Encodes a protein with nicotianamine synthase activity.	NICOTIANAMINE SYNTHASE 4 (NAS4)
AALP_AA6G209500	Aa_G96310	AT4G17220	gene17673	CM002874.1:19776954-19779379	1.14487	0.243781	1.05514	2.11378	0.00075	0.0183955	10	9.92324	0.471291	3	3.17996	0.151028	2	2.29553	0.109023	36	33.4976	1.59092	15	16.9421	0.804644	14	16.2095	0.769847	protein_coding	microtubule-associated	AT4G17220	Encodes a microtubule associated protein (MAP70-5). Regulates secondary wall patterning in wood cells. Expressed in all tissues.	MICROTUBULE-ASSOCIATED PROTEINS 70-5 (MAP70-5)
AALP_AA6G181000	Aa_G35170	AT4G12030	gene17388	CM002874.1:16415652-16417715	10.5183	7.7741	33.4318	2.10447	5e-05	0.00189082	348	345.329	19.6283	18	19.0798	1.08448	40	45.9106	2.60953	458	426.164	24.2229	615	694.628	39.4822	556	643.747	36.5902	protein_coding	bile	AT4G12030	Required for the biosynthesis of methionine-derived glucosinolates. Involved in the transport of 2-keto acids between chloroplasts and the cytosol.	BILE ACID TRANSPORTER 5 (BAT5)
AALP_AA2G015900	Aa_G321870	AT1G65860	gene3661	CM002870.1:1509319-1514614	15.6366	14.0663	60.1059	2.09527	5e-05	0.00189082	617	612.264	29.1196	136	144.158	6.85624	114	130.845	6.22306	1469	1366.89	65.0099	1063	1200.63	57.1027	1057	1223.81	58.2052	protein_coding	flavin-monooxygenase	AT1G65860	belongs to the flavin-monooxygenase (FMO) family, encodes a glucosinolate S-oxygenase that catalyzes the conversion of methylthioalkyl glucosinolates to methylsulfinylalkyl glucosinolates	FLAVIN-MONOOXYGENASE GLUCOSINOLATE S-OXYGENASE 1 (FMO GS-OX1)
AALP_AA5G286600	Aa_G336770	AT5G26330	gene15507	CM002873.1:22513606-22514461	1.01946	0.512104	2.18137	2.09073	0.0016	0.0328164	4	3.9693	0.476401	4	4.23995	0.508885	4	4.59106	0.551026	23	21.4013	2.56861	16	18.0716	2.16898	13	15.0516	1.80652				Cupredoxin superfamily protein; FUNCTIONS IN: electron carrier activity, copper ion binding; LOCATED IN: anchored to membrane; EXPRESSED IN: 16 plant structures; EXPRESSED DURING: 10 growth stages;
AALP_AA3G372900	Aa_G194690	AT5G36160	gene9865	CM002871.1:27769926-27772161	87.3673	61.2414	260.654	2.08956	5e-05	0.00189082	2325	2307.15	117.768	565	598.893	30.5702	604	693.249	35.3866	6735	6266.84	319.888	4351	4914.35	250.851	3574	4138.04	211.224
AALP_AA1G206700	Aa_G627780	AT1G18835	gene2066	CM002869.1:14054392-14054958	0.730515	0.843902	3.58549	2.08702	0.00225	0.0425189	8	7.93859	1.46944	0	0	0	5	5.73882	1.06226	23	21.4013	3.9614	12	13.5537	2.50881	20	23.1564	4.28627	protein_coding	MIF3	AT1G18835	MINI ZINC FINGER 3 (MIF3). Encodes a small zinc &#64257;nger protein whose overexpression induces ectopic meristem formation on leaf margins.
AALP_AA6G054400	Aa_G257180	AT4G04830	gene16122	CM002874.1:3430708-3431714	13.529	11.9506	50.6681	2.08399	5e-05	0.00189082	178	176.634	23.2202	56	59.3593	7.80336	32	36.7284	4.82831	720	669.952	88.0718	121	136.667	17.9662	302	349.661	45.9664
AALP_AA4G129300	Aa_G24610	AT2G35770	gene11199	CM002872.1:12772165-12775060	1.56305	0.824175	3.4528	2.06675	5e-05	0.00189082	32	31.7544	1.70456	7	7.41991	0.398297	6	6.88658	0.369669	70	65.1342	3.49638	65	73.4159	3.94093	47	54.4174	2.9211	protein_coding	serine	AT2G35770	serine carboxypeptidase-like 28 (scpl28); FUNCTIONS IN: serine-type carboxypeptidase activity; INVOLVED IN: proteolysis; LOCATED IN: endomembrane system; EXPRESSED IN: hypocotyl, root; CONTAINS InterPro DOMAIN/s: Peptidase S10, serine carboxypeptidase (InterPro:IPR001563), Peptidase S10, serine carboxypeptidase, active site (InterPro:IPR018202); BEST Arabidopsis thaliana protein match is: serine …	SERINE CARBOXYPEPTIDASE-LIKE 28 (scpl28)
AALP_AA6G019100	Aa_G624580	AT4G01450	gene15769	CM002874.1:1080110-1082575	4.73781	2.76542	11.5839	2.06655	5e-05	0.00189082	107	106.179	5.90114	19	20.1398	1.11932	20	22.9553	1.2758	287	267.05	14.842	147	166.033	9.22769	166	192.198	10.6819	protein_coding	nodulin	AT4G01450	nodulin MtN21-like transporter family protein. UMAMIT30, USUALLY MULTIPLE ACIDS MOVE IN AND OUT TRANSPORTERS 30.
AALP_AA4G149800	Aa_G249340	AT2G37460	gene11404	CM002872.1:14732272-14734742	5.69999	4.43889	18.5718	2.06484	5e-05	0.00189082	172	170.68	9.27247	28	29.6796	1.6124	39	44.7628	2.43182	534	496.881	26.9939	179	202.176	10.9836	282	326.505	17.7379	protein_coding	nodulin	AT2G37460	nodulin MtN21-like transporter family protein. UMAMIT12, USUALLY MULTIPLE ACIDS MOVE IN AND OUT TRANSPORTERS 12
AALP_AA8G436700	Aa_G165530	AT5G23010	gene26355	CM002876.1:36345528-36349858	58.9757	30.7314	127.904	2.05727	5e-05	0.00189082	858	851.414	57.8593	142	150.518	12.0496	299	343.181	22.2852	2110	1963.33	119.906	1777	2007.08	134.167	1504	1741.36	129.638
		AT5G23020
AALP_AA8G307800	Aa_G308770	emp	gene25066	CM002876.1:26431516-26432133	2.36221	2.00586	8.31999	2.05236	5e-05	0.00189082	15	14.8849	2.41756	9	9.53988	1.54944	11	12.6254	2.05058	58	53.9684	8.76539	36	40.6611	6.60406	51	59.0487	9.59052
AALP_AA8G096500	Aa_G356450	AT5G10180	gene22953	CM002876.1:5842159-5846244	34.0252	16.5905	68.5024	2.0458	5e-05	0.00189082	1005	997.286	30.7214	225	238.497	7.3469	331	379.91	11.7031	2651	2466.73	75.9875	1454	1642.26	50.5897	2213	2562.25	78.9301	protein_coding	slufate	AT5G10180	Encodes a low-affinity sulfate transporter expressed in the root cap and central cylinder, where it is induced by sulfur starvation. Expression in the shoot vascular system is not induced by sulfur starvation.	SULFATE TRANSPORTER 2;1 (SULTR2;1)
AALP_AA5G045800	Aa_G264280	AT3G27690	gene13099	CM002873.1:2958662-2959927	63.216	29.9605	123.545	2.0439	5e-05	0.00189082	550	545.778	41.7885	263	278.777	21.1344	306	351.216	26.9586	4104	3818.73	290.903	347	391.928	29.9358	563	651.852	49.7963	protein_coding	photosystem	AT3G27690	Encodes Lhcb2.4. Belongs to the Lhc super-gene family encodes the light-harvesting chlorophyll a/b-binding (LHC) proteins that constitute the antenna system of the photosynthetic apparatus.	PHOTOSYSTEM II LIGHT HARVESTING COMPLEX GENE 2.3 (LHCB2.3)
AALP_AAs67696U000700	Aa_G85590	emp	gene28552	KL978311.1:155135-158904	0.242368	0.186966	0.765964	2.0345	5e-05	0.00189082	14	13.8925	0.263164	4	4.23995	0.0803166	10	11.4776	0.217419	86	80.0221	1.51584	14	15.8127	0.299536	22	25.472	0.482511
AALP_AA1G025400	Aa_G358030	AT1G03170	gene253	CM002869.1:1191025-1192062	1.01483	1.17184	4.77264	2.02601	5e-05	0.00189082	23	22.8235	1.84494	13	13.7798	1.1139	6	6.88658	0.556679	93	86.5355	6.99512	31	35.0137	2.83035	48	55.5753	4.49244	protein_coding	FAF2	AT1G03170	FANTASTIC FOUR 2 (FAF2). A member of the FAF family proteins encoded by the FANTASTIC FOUR (FAF) genes: AT4G02810 (FAF1), AT1G03170 (FAF2), AT5G19260 (FAF3) and AT3G06020 (FAF4). FAFs have the potential to regulate shoot meristem size in Arabidopsis thaliana. FAFs can repress WUS, which ultimately leads to an arrest of meristem activity in FAF overexpressing lines.
AALP_AA8G046900	Aa_G170580	AT5G05280	gene22457	CM002876.1:2895770-2896925	1.98474	1.4422	5.85183	2.02062	5e-05	0.00189082	28	27.7851	1.96825	13	13.7798	0.976142	17	19.512	1.3822	99	92.1184	6.52552	62	70.0275	4.96064	74	85.6785	6.06933	protein_coding	RING/U-box	AT5G05280	RING/U-box superfamily protein; FUNCTIONS IN: zinc ion binding; CONTAINS InterPro DOMAIN/s: Zinc finger, RING-type (InterPro:IPR001841), Zinc finger, C3HC4 RING-type (InterPro:IPR018957); BEST Arabidopsis thaliana protein match is: RING/U-box superfamily protein (TAIR:AT3G10910.1); Has 1807 Blast hits to 1807 proteins in 277 species: Archae - 0; Bacteria - 0; Metazoa - 736; Fungi - 347; Plants - …
AALP_AA2G221500	Aa_G526820	AT1G77885	gene5717	CM002870.1:26125458-26126040	18.99	10.8935	44.0911	2.01702	5e-05	0.00189082	126	125.033	22.1722	31	32.8596	5.82703	23	26.3986	4.68129	373	347.072	61.5468	144	162.644	28.8419	204	236.195	41.8847	protein_coding	unknown	AT1G77885	unknown protein; BEST Arabidopsis thaliana protein match is: unknown protein (TAIR:AT1G22065.1); Has 35333 Blast hits to 34131 proteins in 2444 species: Archae - 798; Bacteria - 22429; Metazoa - 974; Fungi - 991; Plants - 531; Viruses - 0; Other Eukaryotes - 9610 (source: NCBI BLink).
AALP_AA1G266100	Aa_G797470	AT1G25340	gene2660	CM002869.1:18594825-18596200	1.88513	0.777464	3.13544	2.01182	5e-05	0.00189082	16	15.8772	1.23046	8	8.4799	0.65718	5	5.73882	0.444751	36	33.4976	2.59602	45	50.8264	3.93898	32	37.0502	2.87134	protein_coding	myb	AT1G25340	. involved in cell differentiation, regulation of transcription from RNA polymerase II promoter, regulation of transcription, DNA-templatedputative transcription factor (MYB116)	MYB DOMAIN PROTEIN 116 (MYB116)
AALP_AA6G089900	Aa_G310950	AT2G30766	gene16477	CM002874.1:6415242-6416287	3.20331	2.6734	10.757	2.00853	5e-05	0.00189082	43	42.6699	3.41655	38	40.2795	3.22515	15	17.2165	1.37851	88	81.8831	6.55631	107	120.854	9.67667	173	200.303	16.0381	protein_coding	unknown	AT2G30766	unknown protein; FUNCTIONS IN: molecular_function unknown; INVOLVED IN: biological_process unknown; LOCATED IN: cellular_component unknown; Has 30201 Blast hits to 17322 proteins in 780 species: Archae - 12; Bacteria - 1396; Metazoa - 17338; Fungi - 3422; Plants - 5037; Viruses - 0; Other Eukaryotes - 2996 (source: NCBI BLink).
AALP_AA7G097800	Aa_G227890	AT4G26466	gene20166	CM002875.1:10011153-10012434	3.29122	0.820606	3.28905	2.00291	0.0019	0.0371667	2	1.98465	0.377704	6	6.35992	1.21038	4	4.59106	0.873738	19	17.6793	3.3646	20	22.5895	4.29908	10	11.5782	2.20348	protein_coding	lorelei	AT4G26466	Encodes a membrane localized (putative GPI-anchored) protein involved in fertilization. Loss of function mutations display defects in fertilization-around 25% of embryo sacs abort.	LORELEI (LRE)
AALP_AA3G002100	Aa_G14740	AT3G01220	gene6157	CM002871.1:95985-98013	1.35099	0.735919	2.92582	1.99122	5e-05	0.00189082	12	11.9079	0.771567	9	9.53988	0.618133	11	12.6254	0.818058	56	52.1074	3.37628	41	46.3085	3.00054	32	37.0502	2.40065	protein_coding	homeobox	AT3G01220	Encodes a homeodomain leucine zipper class I (HD-Zip I) protein. Expressed during seed germination in the micropylar endosperm and in the root cap, and increases ABA sensitivity and seed dormancy when mutated.	HOMEOBOX PROTEIN 20 (HB20)
AALP_AA4G100000	Aa_G79730	AT4G13770	gene10906	CM002872.1:9434332-9436159	76.1335	60.0364	237.217	1.9823	5e-05	0.00189082	2795	2773.55	123.809	525	556.493	24.8415	614	704.727	31.4585	6160	5731.81	255.864	4630	5229.47	233.44	4302	4980.93	222.346	protein_coding	cytochrome	AT4G13770	CYTOCHROME P450, FAMILY 83, SUBFAMILY A, POLYPEPTIDE 1 (CYP83A1). Encodes a cytochrome p450 enzyme that catalyzes the initial conversion of aldoximes to thiohydroximates in the synthesis of glucosinolates not derived from tryptophan. Also has a role in auxin homeostasis.
AALP_AA1G164700	Aa_G31290	AT4G14940	gene1646	CM002869.1:10362342-10364138	0.910656	0.334413	1.3108	1.97074	0.00175	0.0349356	8	7.93859	0.550247	4	4.23995	0.293883	2	2.29553	0.15911	18	16.7488	1.16091	19	21.46	1.48746	16	18.5251	1.28403	protein_coding	amine	AT4G14940	atao1 gene of Arabidopsis thaliana encodes an extracellular copper amine oxidase expressed during early stages of vascular tissue development.	AMINE OXIDASE 1 (AO1)
AALP_AAs46213U000200	Aa_G435510	AT4G12900	gene28596	KL978629.1:11015-12430	3.83982	1.57109	6.14494	1.96763	5e-05	0.00189082	22	21.8311	2.35282	12	12.7198	1.37086	8	9.18211	0.989589	94	87.466	9.42653	33	37.2727	4.01701	40	46.3127	4.99129
AALP_AA3G009800	Aa_G52550	AT3G01840	gene6234	CM002871.1:419246-421812	1.07625	1.01895	3.98434	1.96726	5e-05	0.00189082	56	55.5701	1.77075	24	25.4397	0.810639	13	14.9209	0.475457	187	174.001	5.54458	94	106.171	3.38314	82	94.9411	3.02531	protein_coding	Protein	AT3G01840	Encodes a LysM-containing receptor-like kinase. Induction of chitin-responsive genes by chitin treatment is not blocked in the mutant.	LYSM-CONTAINING RECEPTOR-LIKE KINASE 2 (LYK2)
AALP_AAs65529U000100	Aa_G482170	AT3G22120	gene27806	KL972095.1:2505-3672	1.2781	0.543932	2.12507	1.96601	0.0001	0.00346752	9	8.93092	0.624794	6	6.35992	0.444931	7	8.03435	0.562071	18	16.7488	1.17172	31	35.0137	2.44951	34	39.3658	2.75398				CELL WALL-PLASMA MEMBRANE LINKER PROTEIN, CWLP. involved in lipid transport.
AALP_AA8G407500	Aa_G98050	AT5G23010	gene26063	CM002876.1:34403860-34408385	29.7131	26.5326	103.486	1.96359	5e-05	0.00189082	1426	1415.05	62.5884	130	137.798	6.09487	215	246.769	10.9147	2196	2043.35	90.3783	2307	2605.7	115.251	2047	2370.05	104.828
AALP_AA6G040800	Aa_G189140	AT4G03050	gene15986	CM002874.1:2503062-2505778	45.098	31.1618	121.071	1.95801	5e-05	0.00189082	2138	2121.59	57.0144	596	631.752	16.9774	632	725.387	19.4936	6287	5849.99	157.209	3520	3975.75	106.842	3187	3689.97	99.1621	protein_coding	AOP3	AT4G03050	AOP3. Transcriptional silent in leaf tissues of ecotype Col. The transcribed allele in ecotype Ler encodes a 2-oxoglutarate-dependent dioxygenase which is involved in glucosinolate biosynthesis. The natural variation in this locus explains the diversification of hydroxyalkyl glucosinolates among different ecotypes of Arabidopsis.
AALP_AA6G212300	Aa_G41940	AT1G43910	gene17701	CM002874.1:19917080-19918909	0.751346	0.353981	1.37336	1.95596	0.00015	0.00487668	7	6.94627	0.288366	10	10.5999	0.440041	7	8.03435	0.333536	30	27.9147	1.15884	16	18.0716	0.750221	46	53.2596	2.21101				P-loop containing nucleoside triphosphate hydrolases superfamily protein; FUNCTIONS IN: nucleoside-triphosphatase activity, ATPase activity, nucleotide binding, ATP binding; LOCATED IN: endomembrane system; EXPRESSED IN: 23 plant structures; EXPRESSED DURING: 13 growth stages. involved in response to abscisic acid
AALP_AA3G194800	Aa_G71250	AT3G17180	gene8084	CM002871.1:11335317-11335639	2.7239	2.53952	9.80671	1.94922	0.0017	0.0342843	5	4.96162	2.72329	3	3.17996	1.74539	5	5.73882	3.14987	17	15.8183	8.68222	15	16.9421	9.29905	18	20.8407	11.4389
AALP_AA8G100800	Aa_G159010	AT5G10210	gene22996	CM002876.1:6074196-6074899	4.16176	1.84614	7.10093	1.9435	5e-05	0.00189082	25	24.8081	3.3392	10	10.5999	1.42676	5	5.73882	0.772453	89	82.8135	11.1468	34	38.4022	5.16898	32	37.0502	4.987	protein_coding	CONTAINS	AT5G10210	CONTAINS InterPro DOMAIN/s: C2 calcium-dependent membrane targeting (InterPro:IPR000008); BEST Arabidopsis thaliana protein match is: unknown protein (TAIR:AT5G65030.1); Has 1807 Blast hits to 1807 proteins in 277 species: Archae - 0; Bacteria - 0; Metazoa - 736; Fungi - 347; Plants - 385; Viruses - 0; Other Eukaryotes - 339 (source: NCBI BLink).
AALP_AA8G184700	Aa_G192840	AT5G17450	gene23835	CM002876.1:12475929-12479286	0.782604	0.792868	3.04774	1.94259	0.00195	0.037985	11	10.9156	1.70329	3	3.17996	0.49621	1	1.14776	0.1791	21	19.5403	3.04912	11	12.4242	1.93871	23	26.6298	4.15539	protein_coding	Heavy	AT5G17450	Heavy metal transport/detoxification superfamily protein ; FUNCTIONS IN: metal ion binding; INVOLVED IN: metal ion transport; EXPRESSED IN: 14 plant structures; EXPRESSED DURING: 7 growth stages; CONTAINS InterPro DOMAIN/s: Heavy metal transport/detoxification protein (InterPro:IPR006121); BEST Arabidopsis thaliana protein match is: Heavy metal transport/detoxification superfamily protein (TAIR:A…	HEAVY METAL ASSOCIATED ISOPRENYLATED PLANT PROTEIN 21 (HIPP21)
AALP_AA8G436800	Aa_G165540	AT5G23010	gene26356	CM002876.1:36353282-36356108	61.9104	41.8549	160.723	1.94111	5e-05	0.00189082	1889	1874.5	84.2888	330	349.796	15.7289	495	568.143	25.5471	3877	3607.51	162.215	3408	3849.25	173.086	2821	3266.2	146.868
AALP_AA7G045800	Aa_G298520	AT4G21760	gene19646	CM002875.1:3780109-3783632	5.15945	2.06106	7.8881	1.93629	5e-05	0.00189082	80	79.3859	3.86818	21	22.2597	1.08463	22	25.2508	1.23038	236	219.595	10.7001	90	101.653	4.95316	142	164.41	8.01109	protein_coding	beta-glucosidase	AT4G21760	beta-glucosidase 47 (BGLU47); FUNCTIONS IN: cation binding, hydrolase activity, hydrolyzing O-glycosyl compounds, catalytic activity; INVOLVED IN: carbohydrate metabolic process; LOCATED IN: endomembrane system; EXPRESSED IN: 19 plant structures; EXPRESSED DURING: 13 growth stages; CONTAINS InterPro DOMAIN/s: Glycoside hydrolase, family 1 (InterPro:IPR001360), Glycoside hydrolase, family 1, activ…	BETA-GLUCOSIDASE 47 (BGLU47)
AALP_AA5G171100	Aa_G393840	AT3G53830	gene14352	CM002873.1:14542351-14545526	0.50949	0.323371	1.23515	1.93343	0.00045	0.0121593	19	18.8542	0.789007	3	3.17996	0.133075	1	1.14776	0.0480315	89	82.8135	3.46557	2	2.25895	0.0945324	3	3.47345	0.145357	protein_coding	Regulator	AT3G53830	Regulator of chromosome condensation (RCC1) family protein; CONTAINS InterPro DOMAIN/s: Regulator of chromosome condensation/beta-lactamase-inhibitor protein II (InterPro:IPR009091), Regulator of chromosome condensation, RCC1 (InterPro:IPR000408); BEST Arabidopsis thaliana protein match is: Regulator of chromosome condensation (RCC1) family protein (TAIR:AT3G55580.1); Has 18457 Blast hits to 6075…
AALP_AAs62367U000400	Aa_G462870	AT1G43790	gene27569	KL970444.1:27876-28372	4.46136	2.71565	10.3324	1.92781	5e-05	0.00189082	29	28.7774	6.59003	1	1.05999	0.242737	5	5.73882	1.31419	52	48.3854	11.0803	36	40.6611	9.31141	40	46.3127	10.6056	protein_coding	tracheary	AT1G43790	tracheary element differentiation-related 6 (TED6); involved in plant-type secondary cell wall biogenesis. BEST Arabidopsis thaliana protein match is: tracheary element differentiation-related 7 (TAIR:AT5G48920.1); Has 61 Blast hits to 46 proteins in 10 species: Archae - 0; Bacteria - 0; Metazoa - 0; Fungi - 0; Plants - 61; Viruses - 0; Other Eukaryotes - 0 (source: NCBI BLink).	TRACHEARY ELEMENT DIFFERENTIATION-RELATED 6 (TED6)
AALP_AA3G007500	Aa_G451720	AT3G01600	gene6211	CM002871.1:333792-335851	1.21758	0.462885	1.7381	1.90879	0.00025	0.00743719	8	7.93859	0.520364	6	6.35992	0.416884	6	6.88658	0.451406	40	37.2196	2.43969	18	20.3306	1.33264	19	21.9985	1.44198	protein_coding	NAC	AT3G01600	NAC DOMAIN CONTAINING PROTEIN 44 (NAC044). NAC domain containing protein 44 (NAC044); FUNCTIONS IN: sequence-specific DNA binding transcription factor activity; INVOLVED IN: multicellular organismal development, regulation of transcription; CONTAINS InterPro DOMAIN/s: No apical meristem (NAM) protein (InterPro:IPR003441); BEST Arabidopsis thaliana protein match is: NAC domain containing protein 8…
AALP_AA8G179500	Aa_G162310	AT1G76680	gene23783	CM002876.1:12028994-12030740	4.03783	2.19923	8.24201	1.906	5e-05	0.00189082	49	48.6239	2.78247	25	26.4997	1.51643	35	40.1717	2.2988	317	294.965	16.8792	64	72.2864	4.13655	56	64.8378	3.7103	protein_coding	12-oxophytodienoate	AT1G76680	Encodes a member of an alpha/beta barrel fold family of FMN-containing oxidoreductases. One of the closely related 12-oxophytodienoic acid reductases. This enzyme is not expected to participate in jasmonic acid biosynthesis because during in vitro assays, it shows very little activity with the naturally occurring OPDA isomer. Shows activity towards 2,4,6-trinitrotoluene. Expressed predominately i…	12-OXOPHYTODIENOATE REDUCTASE 1 (OPR1)
AALP_AA8G467300	Aa_G75910	AT5G63590	gene26661	CM002876.1:38238229-38239524	3.21254	1.67955	6.27719	1.90204	5e-05	0.00189082	25	24.8081	1.89009	13	13.7798	1.04986	24	27.5463	2.09871	101	93.9794	7.16013	69	77.9338	5.93764	65	75.2582	5.73379	protein_coding	flavonol	AT5G63590	flavonol synthase 3 (FLS3); CONTAINS InterPro DOMAIN/s: Oxoglutarate/iron-dependent oxygenase (InterPro:IPR005123); BEST Arabidopsis thaliana protein match is: flavonol synthase 1 (TAIR:AT5G08640.2); Has 8006 Blast hits to 7970 proteins in 965 species: Archae - 0; Bacteria - 1024; Metazoa - 86; Fungi - 741; Plants - 4902; Viruses - 0; Other Eukaryotes - 1253 (source: NCBI BLink).	FLAVONOL SYNTHASE 3 (FLS3)
AALP_AA8G472700	Aa_G268410	AT5G64170	gene26715	CM002876.1:38501996-38506243	0.800417	0.629086	2.3406	1.89555	5e-05	0.00189082	73	72.4396	1.2101	22	23.3197	0.389555	15	17.2165	0.2876	400	372.196	6.21752	17	19.2011	0.320754	25	28.9455	0.483533	protein_coding	dentin	AT5G64170	LNK1, NIGHT LIGHT-INDUCIBLE AND CLOCK-REGULATED 1. involved in regulation of transcription, DNA-templated, rhythmic process, transcription, DNA-templated. dentin sialophosphoprotein-related; FUNCTIONS IN: molecular_function unknown; INVOLVED IN: biological_process unknown; LOCATED IN: cellular_component unknown; EXPRESSED IN: 17 plant structures; EXPRESSED DURING: 9 growth stages; BEST Arabidopsi…
AALP_AA1G001200	Aa_G632120	AT1G01070	gene11	CM002869.1:80453-82504	8.84463	6.16134	22.7392	1.88387	5e-05	0.00189082	186	184.572	11.8683	57	60.4193	3.88505	37	42.4673	2.73071	416	387.084	24.89	287	324.16	20.8439	302	349.661	22.4837				UMAMIT28, USUALLY MULTIPLE ACIDS MOVE IN AND OUT TRANSPORTERS 28. Encodes a plasma membrane-localized amino acid transporter likely involved in amino acid export in the developing seed.
AALP_AA3G105000	Aa_G34570	emp	gene7186	CM002871.1:5219964-5220998	1.7015	1.16825	4.30814	1.88272	5e-05	0.00189082	19	18.8542	2.04175	3	3.17996	0.344363	9	10.3299	1.11864	52	48.3854	5.23974	29	32.7548	3.54707	33	38.208	4.13761
AALP_AA3G307300	Aa_G105530	AT2G11810	gene9209	CM002871.1:22713460-22716325	0.522705	0.303376	1.11733	1.88088	0.0015	0.0311977	3	2.97697	0.152882	2	2.11997	0.108871	11	12.6254	0.648375	32	29.7757	1.52912	14	15.8127	0.812056	17	19.6829	1.01081	protein_coding	monogalactosyldiacylglycerol	AT2G11810	MGD3 is the major enzyme for galactolipid metabolism during phosphate starvation. Does not contribute to galactolipid synthesis under P1-sufficient conditions.	MONOGALACTOSYLDIACYLGLYCEROL SYNTHASE TYPE C (MGDC)
AALP_AA8G250000	Aa_G122250	emp	gene24488	CM002876.1:18572455-18572938	2.47108	1.29642	4.72135	1.86467	0.00185	0.0364735	12	11.9079	2.85255	3	3.17996	0.761764	1	1.14776	0.274948	23	21.4013	5.1267	17	19.2011	4.59964	16	18.5251	4.43771
AALP_AA6G184400	Aa_G522420	AT4G12440	gene17422	CM002874.1:16731850-16735137	8.09991	5.21025	18.9121	1.85989	5e-05	0.00189082	66	65.4934	8.44549	19	20.1398	2.59706	31	35.5807	4.58819	183	170.28	21.9579	125	141.184	18.206	111	128.518	16.5726	protein_coding	adenine	AT4G12440	adenine phosphoribosyl transferase 4 (APT4); FUNCTIONS IN: adenine phosphoribosyltransferase activity; INVOLVED IN: nucleoside metabolic process, adenine salvage; LOCATED IN: cytoplasm; EXPRESSED IN: 6 plant structures; EXPRESSED DURING: petal differentiation and expansion stage; CONTAINS InterPro DOMAIN/s: Adenine phosphoribosyl transferase (InterPro:IPR005764), Phosphoribosyltransferase (InterP…	ADENINE PHOSPHORIBOSYL TRANSFERASE 4 (APT4)
AALP_AAs47043U000100	Aa_G270790	AT4G14465	gene30329	KL992144.1:32286-33281	1.84418	0.458687	1.65105	1.84781	0.0023	0.043101	13	12.9002	1.09794	2	2.11997	0.180432	1	1.14776	0.0976866	22	20.4708	1.74227	17	19.2011	1.63421	16	18.5251	1.57668	protein_coding	AT-hook	AT4G14465	AT-hook motif nuclear-localized protein 20 (AHL20); involved in defense response to bacterium, innate immune response, negative regulation of defense response to bacterium, negative regulation of innate immune response, regulation of transcription, DNA-templated, transcription, DNA-templated. CONTAINS InterPro DOMAIN/s: Protein of unknown function DUF296 (InterPro:IPR005175), Predicted AT-hook DN…	AT-HOOK MOTIF NUCLEAR-LOCALIZED PROTEIN 20 (AHL20)
AALP_AAs41097U000200	Aa_G511440	AT3G62210	gene28576	KL978428.1:4820-5791	7.19668	2.10022	7.5396	1.84395	5e-05	0.00189082	23	22.8235	2.57472	16	16.9598	1.91324	14	16.0687	1.81271	74	68.8562	7.76768	53	59.8622	6.75306	62	71.7847	8.09804
AALP_AA8G100700	Aa_G159020	AT5G10220	gene22995	CM002876.1:6071723-6074101	5.59159	2.94654	10.5074	1.83432	5e-05	0.00189082	58	57.5548	4.77817	18	19.0798	1.58399	26	29.8419	2.47746	139	129.338	10.7376	113	127.631	10.5959	106	122.729	10.1889	protein_coding	annexin	AT5G10220	Encodes a calcium-binding protein annexin (AnnAt6).	ANNEXIN 6 (ANN6)
AALP_AA3G236600	Aa_G242890	AT3G20370	gene8502	CM002871.1:14714608-14716029	0.783992	0.601053	2.13812	1.83078	0.0003	0.00865957	16	15.8772	1.21513	4	4.23995	0.324498	3	3.44329	0.263527	21	19.5403	1.49548	20	22.5895	1.72885	36	41.6815	3.19002				TRAF-like family protein; FUNCTIONS IN: molecular_function unknown; INVOLVED IN: biological_process unknown; LOCATED IN: membrane; EXPRESSED IN: 6 plant structures; EXPRESSED DURING: seedling growth;
AALP_AA1G149300	Aa_G109510	AT1G13600	gene1492	CM002869.1:8953137-8953946	5.96566	3.42342	12.1764	1.83058	5e-05	0.00189082	48	47.6315	5.2938	26	27.5597	3.063	15	17.2165	1.91345	115	107.006	11.8927	104	117.465	13.0552	90	104.204	11.5813	protein_coding	basic	AT1G13600	basic leucine-zipper 58 (bZIP58); FUNCTIONS IN: DNA binding, protein homodimerization activity, protein heterodimerization activity, sequence-specific DNA binding transcription factor activity; INVOLVED IN: regulation of transcription, DNA-dependent; EXPRESSED IN: 16 plant structures; EXPRESSED DURING: 7 growth stages; CONTAINS InterPro DOMAIN/s: Basic-leucine zipper (bZIP) transcription factor (…	BASIC LEUCINE-ZIPPER 58 (bZIP58)
AALP_AA4G007100	Aa_G378640	AT1G55850	gene9977	CM002872.1:523253-525898	1.34544	0.543688	1.92846	1.8266	5e-05	0.00189082	25	24.8081	0.81392	17	18.0198	0.591205	6	6.88658	0.225939	90	83.744	2.74753	42	47.438	1.55638	39	45.1549	1.48147	protein_coding	cellulose	AT1G55850	encodes a protein similar to cellulose synthase	CELLULOSE SYNTHASE LIKE E1 (CSLE1)
AALP_AA3G011300	Aa_G52400	AT3G02020	gene6249	CM002871.1:461413-464922	6.49743	6.50356	22.9415	1.81866	5e-05	0.00189082	741	735.312	15.0236	74	78.4391	1.60264	123	141.175	2.88443	776	722.06	14.7528	1236	1396.03	28.5232	1080	1250.44	25.5486	protein_coding	aspartate	AT3G02020	encodes a monofunctional aspartate kinase	ASPARTATE KINASE 3 (AK3)
AALP_AA1G162300	Aa_G135880	AT2G02040	gene1622	CM002869.1:10097776-10099974	21.0348	18.5011	65.1026	1.81511	5e-05	0.00189082	959	951.639	39.3852	179	189.738	7.85261	174	199.711	8.26537	1663	1547.4	64.0419	1333	1505.59	62.3114	1439	1666.1	68.9544
AALP_AA1G111500	Aa_G226610	AT1G16410	gene1114	CM002869.1:6034311-6036654	83.4757	78.3715	275.577	1.81405	5e-05	0.00189082	4259	4226.31	171.655	663	702.772	28.5436	749	859.675	34.9163	6467	6017.47	244.404	6897	7789.99	316.396	5655	6547.46	265.93		BUSHY1		BUS1, BUSHY 1, CYP79F1, CYTOCHROME P450 79F1, SPS1, SUPERSHOOT 1. involved in defense response to other organism, glucosinolate biosynthetic process, indoleacetic acid biosynthetic process, oxidation-reduction process, response to insect.
AALP_AAs60861U000100	Aa_G604430	AT4G17710	gene28737	KL979592.1:9315-12210	0.453992	0.193943	0.681297	1.81265	0.0012	0.0264447	9	8.93092	0.307515	2	2.11997	0.0767774	5	5.73882	0.197536	27	25.1232	0.862789	14	15.8127	0.543085	16	18.5251	0.638019	protein_coding	homeodomain	AT4G17710	Encodes a homeobox-leucine zipper family protein belonging to the HD-ZIP IV family. involved in regulation of transcription, DNA-templated, transcription, DNA-templated.	HOMEODOMAIN GLABROUS 4 (HDG4)
AALP_AA5G048200	Aa_G186240	AT1G64360	gene13123	CM002873.1:3126507-3127162	9.65502	3.13478	10.978	1.80817	5e-05	0.00189082	32	31.7544	4.72592	8	8.4799	1.26204	20	22.9553	3.41637	71	66.0647	9.83224	79	89.2286	13.2797	57	65.9956	9.82196	protein_coding	unknown	AT1G64360	unknown protein; Has 6 Blast hits to 6 proteins in 2 species: Archae - 0; Bacteria - 0; Metazoa - 0; Fungi - 0; Plants - 6; Viruses - 0; Other Eukaryotes - 0 (source: NCBI BLink).
AALP_AAs50386U000200	Aa_G425380	AT5G28610	gene29880	KL988614.1:103114-103641	8.58183	3.61267	12.6436	1.80727	5e-05	0.00189082	39	38.7006	8.02011	2	2.11997	0.439332	10	11.4776	2.37856	129	120.033	24.875	24	27.1074	5.6176	31	35.8924	7.43814	protein_coding	BEST	AT5G28610	BEST Arabidopsis thaliana protein match is: glycine-rich protein (TAIR:AT5G28630.1); Has 1536 Blast hits to 1202 proteins in 136 species: Archae - 0; Bacteria - 8; Metazoa - 888; Fungi - 120; Plants - 71; Viruses - 39; Other Eukaryotes - 410 (source: NCBI BLink).
AALP_AA2G158600	Aa_G187120	AT1G72520	gene5088	CM002870.1:21971198-21975054	0.327101	0.431384	1.49819	1.79618	5e-05	0.00189082	18	17.8618	0.447287	7	7.41991	0.185806	23	26.3986	0.66106	60	55.8294	1.39805	49	55.3443	1.3859	59	68.3113	1.71062	protein_coding	PLAT/LH2	AT1G72520	PLAT/LH2 domain-containing lipoxygenase family protein; FUNCTIONS IN: oxidoreductase activity, acting on single donors with incorporation of molecular oxygen, incorporation of two atoms of oxygen, lipoxygenase activity, iron ion binding, metal ion binding; INVOLVED IN: growth, jasmonic acid biosynthetic process, response to wounding, defense response; LOCATED IN: chloroplast; EXPRESSED IN: 17 pla…	LIPOXYGENASE 4 (LOX4)
AALP_AA1G286900	Aa_G130860	AT1G27730	gene2868	CM002869.1:19989173-19990110	1.89443	1.13662	3.89924	1.77845	5e-05	0.00189082	15	14.8849	1.36667	8	8.4799	0.77859	12	13.7732	1.2646	46	42.8025	3.92995	38	42.9201	3.94075	36	41.6815	3.82702	protein_coding	salt	AT1G27730	Related to Cys2/His2-type zinc-finger proteins found in higher plants. Compensated for a subset of calcineurin deficiency in yeast. Salt tolerance produced by ZAT10 appeared to be partially dependent on ENA1/PMR2, a P-type ATPase required for Li+ and Na+ efflux in yeast. The protein is localized to the nucleus, acts as a transcriptional repressor and is responsive to chitin oligomers. Also involv…	SALT TOLERANCE ZINC FINGER (STZ)
AALP_AA8G016900	Aa_G260720	AT5G02790	gene22157	CM002876.1:851325-853496	30.1287	18.4491	63.2848	1.77831	5e-05	0.00189082	290	287.774	25.0929	153	162.178	14.1414	161	184.79	16.113	946	880.243	76.7541	479	541.019	47.1749	653	756.055	65.9254	protein_coding	Glutathione	AT5G02790	Glutathione transferase L3 (GSTL3); INVOLVED IN: response to cadmium ion; EXPRESSED IN: 24 plant structures; EXPRESSED DURING: 14 growth stages; CONTAINS InterPro DOMAIN/s: Thioredoxin fold (InterPro:IPR012335), Glutathione S-transferase, C-terminal (InterPro:IPR004046), Glutathione S-transferase, C-terminal-like (InterPro:IPR010987), Glutathione S-transferase/chloride channel, C-terminal (InterP…	GLUTATHIONE TRANSFERASE L3 (GSTL3)
AALP_AA2G227200	Aa_G780420	AT1G78380	gene5774	CM002870.1:26515105-26516310	3.49279	2.67823	9.17135	1.77585	5e-05	0.00189082	50	49.6162	4.76258	17	18.0198	1.72969	14	16.0687	1.54241	87	80.9526	7.77052	96	108.43	10.408	84	97.2567	9.33553
AALP_AA1G077700	Aa_G638100	emp	gene776	CM002869.1:3867098-3867559	9.84213	7.68014	26.1498	1.76759	5e-05	0.00189082	39	38.7006	10.0548	19	20.1398	5.23248	26	29.8419	7.75317	125	116.311	30.2186	68	76.8043	19.9544	94	108.835	28.2763
AALP_AA4G258100	Aa_G469420	AT2G46690	gene12487	CM002872.1:22525855-22526620	13.8443	5.92006	20.1383	1.76625	5e-05	0.00189082	83	82.3629	9.8678	21	22.2597	2.66691	38	43.615	5.22546	198	184.237	22.0732	147	166.033	19.8922	133	153.99	18.4493	protein_coding	SAUR-like	AT2G46690	SAUR-like auxin-responsive protein family ; CONTAINS InterPro DOMAIN/s: Auxin responsive SAUR protein (InterPro:IPR003676); BEST Arabidopsis thaliana protein match is: SAUR-like auxin-responsive protein family (TAIR:AT3G61900.1); Has 1291 Blast hits to 1280 proteins in 26 species: Archae - 0; Bacteria - 0; Metazoa - 0; Fungi - 0; Plants - 1290; Viruses - 0; Other Eukaryotes - 1 (source: NCBI BLin…
AALP_AA1G096100	Aa_G19040	AT1G09240	gene960	CM002869.1:4874691-4875856	3.91693	1.5023	5.08751	1.75978	5e-05	0.00189082	38	37.7083	2.64349	11	11.6599	0.817399	13	14.9209	1.04601	105	97.7014	6.84923	55	62.1212	4.35492	50	57.8909	4.05837	protein_coding	nicotianamine	AT1G09240	Encodes a nicotianamine synthase. involved in nicotianamine biosynthetic process, phloem transport, pollen development, pollen tube growth.	NICOTIANAMINE SYNTHASE 3 (NAS3)
AALP_AA4G066000	Aa_G581500	AT1G49470	gene10566	CM002872.1:5796876-5798061	4.95727	4.56143	15.3709	1.75264	5e-05	0.00189082	98	97.2477	6.67888	54	57.2393	3.93114	39	44.7628	3.07427	309	287.521	19.7467	140	158.127	10.86	195	225.775	15.506	protein_coding	Family	AT1G49470	Family of unknown function (DUF716) ; FUNCTIONS IN: molecular_function unknown; INVOLVED IN: biological_process unknown; LOCATED IN: endomembrane system; EXPRESSED IN: 20 plant structures; EXPRESSED DURING: 10 growth stages; CONTAINS InterPro DOMAIN/s: Protein of unknown function DUF716 (InterPro:IPR006904); BEST Arabidopsis thaliana protein match is: Family of unknown function (DUF716) (TAIR:AT1…
AALP_AA5G233500	Aa_G345870	AT3G57950	gene14976	CM002873.1:19173334-19174151	1.26225	0.689711	2.32386	1.75246	0.00185	0.0364735	11	10.9156	1.19741	1	1.05999	0.116278	6	6.88658	0.755442	29	26.9842	2.9601	17	19.2011	2.10631	15	17.3673	1.90515	protein_coding	unknown	AT3G57950	unknown protein; FUNCTIONS IN: molecular_function unknown; INVOLVED IN: biological_process unknown; LOCATED IN: chloroplast; EXPRESSED IN: 9 plant structures; EXPRESSED DURING: 4 anthesis, C globular stage, petal differentiation and expansion stage; BEST Arabidopsis thaliana protein match is: unknown protein (TAIR:AT2G42180.1); Has 81 Blast hits to 81 proteins in 11 species: Archae - 0; Bacteria …
AALP_AA1G116100	Aa_G479240	emp	gene1160	CM002869.1:6330444-6332708	30.7143	24.7376	83.22	1.75022	5e-05	0.00189082	162	160.756	39.0632	65	68.8992	16.7422	66	75.7524	18.4075	781	726.712	176.588	93	105.041	25.5246	169	195.671	47.5473
AALP_AA7G154200	Aa_G156090	AT5G48070	gene20730	CM002875.1:18679548-18680862	4.25914	2.75438	9.25197	1.74803	5e-05	0.00189082	56	55.5701	4.15879	29	30.7396	2.30051	21	24.103	1.80384	105	97.7014	7.31183	125	141.184	10.566	114	131.991	9.87804	protein_coding	xyloglucan	AT5G48070	putative xyloglucan endotransglycosylase/hydrolase, expressed primarily in the stele of mature non-elongating regions of both the main and the lateral root. Is expressed in lateral root primordia but expression ceases after lateral root begins to grow.	XYLOGLUCAN ENDOTRANSGLUCOSYLASE/HYDROLASE 20 (XTH20)
AALP_AA6G148600	Aa_G359940	AT5G43640	gene17064	CM002874.1:12775631-12778972	0.394993	0.488117	1.63884	1.74738	0.00095	0.0220864	13	12.9002	0.967576	3	3.17996	0.238512	3	3.44329	0.258263	14	13.0268	0.977074	26	29.3664	2.20261	20	23.1564	1.73683	protein_coding	Ribosomal	AT5G43640	Ribosomal protein S19 family protein; CONTAINS InterPro DOMAIN/s: Ribosomal protein S15, eukaryotic/archaeal (InterPro:IPR005713), Ribosomal protein S19/S15 (InterPro:IPR002222), Ribosomal protein S19 conserved site (InterPro:IPR020934); BEST Arabidopsis thaliana protein match is: Ribosomal protein S19 family protein (TAIR:AT5G09500.1); Has 1807 Blast hits to 1807 proteins in 277 species: Archae …
AALP_AA1G215700	Aa_G93360	AT1G19630	gene2156	CM002869.1:14866536-14869089	7.69803	7.20377	24.1781	1.74688	5e-05	0.00189082	268	265.943	13.2938	105	111.299	5.56354	48	55.0927	2.75394	767	713.685	35.6753	251	283.498	14.1714	392	453.865	22.6876	protein_coding	cytochrome	AT1G19630	CYTOCHROME P450, FAMILY 722, SUBFAMILY A, POLYPEPTIDE 1 (CYP722A1). member of CYP722A. involved in brassinosteroid biosynthetic process, brassinosteroid homeostasis, multicellular organism development, oxidation-reduction process, sterol metabolic process
AALP_AA6G083700	Aa_G167490	AT2G31380	gene16415	CM002874.1:5608877-5610187	5.69913	3.8921	13.0364	1.74392	5e-05	0.00189082	42	41.6776	3.37305	60	63.5992	5.14494	34	39.024	3.15829	370	344.281	27.8377	70	79.0633	6.39876	52	60.2065	4.87264	protein_coding	STH	AT2G31380	SALT TOLERANCE HOMOLOGUE (STH). a B-box zinc finger protein that interacts with COP1. contains a novel 11 amino acid motif at the C-terminus (also found at the N-terminus of HY5) that is involved in the COP1 interaction.
AALP_AA8G407900	Aa_G98010	AT5G23030	gene26067	CM002876.1:34433765-34434991	3.554	2.69357	9.00813	1.74171	5e-05	0.00189082	60	59.5394	5.76422	2	2.11997	0.205242	19	21.8075	2.11126	59	54.8989	5.31495	95	107.3	10.3881	101	116.94	11.3213	protein_coding	tetraspanin12	AT5G23030	Member of TETRASPANIN family. involved in aging.	TETRASPANIN12 (TET12)
AALP_AA3G311500	Aa_G105110	AT2G14247	gene9251	CM002871.1:22964297-22964819	8.08368	8.97628	29.9299	1.7374	5e-05	0.00189082	67	66.4857	13.9926	32	33.9196	7.13875	24	27.5463	5.79743	119	110.728	23.304	88	99.3939	20.9185	187	216.512	45.5673	protein_coding	Expressed	AT2G14247	Expressed protein; FUNCTIONS IN: molecular_function unknown; INVOLVED IN: biological_process unknown; LOCATED IN: chloroplast; Has 35333 Blast hits to 34131 proteins in 2444 species: Archae - 798; Bacteria - 22429; Metazoa - 974; Fungi - 991; Plants - 531; Viruses - 0; Other Eukaryotes - 9610 (source: NCBI BLink).
AALP_AA1G137900	Aa_G319770	AT1G12630	gene1378	CM002869.1:8046857-8047657	2.10809	1.05783	3.52368	1.73597	0.00035	0.0098411	15	14.8849	1.67916	6	6.35992	0.717464	6	6.88658	0.776876	32	29.7757	3.359	32	36.1432	4.07732	24	27.7876	3.13473	protein_coding	AP2 TF	AT1G12630	encodes a member of the DREB subfamily A-4 of ERF/AP2 transcription factor family. involved in ethylene-activated signaling pathway, regulation of transcription, DNA-templated, transcription, DNA-templated. The protein contains one AP2 domain. There are 17 members in this subfamily including TINY.
AALP_AA4G167600	Aa_G70000	AT2G38600	gene11582	CM002872.1:16351555-16353001	3.38776	2.58865	8.59519	1.73133	5e-05	0.00189082	97	96.2554	5.22504	29	30.7396	1.66864	14	16.0687	0.872258	208	193.542	10.506	118	133.278	7.23475	128	148.201	8.04479	protein_coding	HAD	AT2G38600	HAD superfamily, subfamily IIIB acid phosphatase ; FUNCTIONS IN: acid phosphatase activity; INVOLVED IN: biological_process unknown; LOCATED IN: endomembrane system; EXPRESSED IN: 15 plant structures; EXPRESSED DURING: 6 growth stages; CONTAINS InterPro DOMAIN/s: Acid phosphatase (Class B) (InterPro:IPR005519), Vegetative storage protein/acid phosphatase (InterPro:IPR014403), Acid phosphatase, pl…
AALP_AA8G304700	Aa_G263760	AT5G52750	gene25035	CM002876.1:26074206-26075108	2.57832	1.3172	4.36755	1.72935	0.00085	0.0202755	3	2.97697	0.537786	7	7.41991	1.3404	10	11.4776	2.07342	30	27.9147	5.04275	19	21.46	3.87673	20	23.1564	4.18317	protein_coding	Heavy	AT5G52750	Heavy metal transport/detoxification superfamily protein ; FUNCTIONS IN: metal ion binding; INVOLVED IN: metal ion transport; LOCATED IN: cellular_component unknown; EXPRESSED IN: 20 plant structures; EXPRESSED DURING: 12 growth stages; CONTAINS InterPro DOMAIN/s: Heavy metal transport/detoxification protein (InterPro:IPR006121); BEST Arabidopsis thaliana protein match is: Copper transport protei…
AALP_AA1G332400	Aa_G109360	AT1G32450	gene3323	CM002869.1:22852903-22857415	6.01553	3.90786	12.8976	1.72265	5e-05	0.00189082	406	402.884	6.31647	216	228.957	3.58962	101	115.924	1.81748	679	631.802	9.90549	741	836.941	13.1217	863	999.197	15.6656	protein_coding	nitrate	AT1G32450	Transmembrane nitrate transporter. Involved in xylem transport of nitrate from root to shoot. Induced in response to nitrate. Not involved in nitrate uptake. expressed in root pericycle cells.	NITRATE TRANSPORTER 1.5 (NRT1.5)
AALP_AA7G006800	Aa_G423120	AT4G18425	gene19256	CM002875.1:526074-526920	1.37095	0.94984	3.1325	1.72156	0.0006	0.0154252	21	20.8388	2.18321	6	6.35992	0.666308	0	0	0	31	28.8452	3.02201	18	20.3306	2.12997	35	40.5236	4.24553	protein_coding	Protein	AT4G18425	Protein of unknown function (DUF679); CONTAINS InterPro DOMAIN/s: Protein of unknown function DUF679 (InterPro:IPR007770); BEST Arabidopsis thaliana protein match is: Protein of unknown function (DUF679) (TAIR:AT5G46090.1); Has 30201 Blast hits to 17322 proteins in 780 species: Archae - 12; Bacteria - 1396; Metazoa - 17338; Fungi - 3422; Plants - 5037; Viruses - 0; Other Eukaryotes - 2996 (source…
AALP_AA4G099200	Aa_G79810	AT3G20475	gene10898	CM002872.1:9371805-9372400	16.1247	5.76813	18.9959	1.71951	0.0013	0.0280783	4	3.9693	3.36767	9	9.53988	8.09393	6	6.88658	5.84279	28	26.0537	22.1048	20	22.5895	19.1656	16	18.5251	15.7173				ATMSH5, MSH5, MUTS-HOMOLOGUE 5. Encodes MSH5, a homologue of the MutS-homolog family of genes required for normal levels of recombination in budding yeast, mouse and Caenorhabditis elegans. Involved in meiotic recombination. Required for the formation of Class I interference-sensitive crossovers. Transcripts of AtMSH5 are specific to reproductive tissues and expression of the protein is abundant …
AALP_AAs54636U000100	Aa_G615750	AT5G28010	gene30498	KL993594.1:15566-16451	3.1324	0.595585	1.9581	1.71707	0.00215	0.0409979	7	6.94627	0.782304	3	3.17996	0.358134	5	5.73882	0.646318	18	16.7488	1.88629	17	19.2011	2.16247	14	16.2095	1.82554
AALP_AA7G199600	Aa_G609990	AT4G33420	gene21184	CM002875.1:23239597-23241679	1.43123	1.48348	4.87491	1.7164	5e-05	0.00189082	25	24.8081	1.55996	13	13.7798	0.866313	25	28.6941	2.02415	101	93.9794	5.90864	48	54.2148	3.40829	70	81.0473	5.30781	protein_coding	Peroxidase	AT4G33420	Peroxidase superfamily protein; FUNCTIONS IN: peroxidase activity, heme binding; INVOLVED IN: response to oxidative stress, oxidation reduction; EXPRESSED IN: 20 plant structures; EXPRESSED DURING: 10 growth stages; CONTAINS InterPro DOMAIN/s: Haem peroxidase (InterPro:IPR010255), Plant peroxidase (InterPro:IPR000823), Peroxidases heam-ligand binding site (InterPro:IPR019793), Haem peroxidase, pl…
AALP_AA4G202900	Aa_G422520	AT4G13770	gene11935	CM002872.1:18988441-18990207	74.5113	51.7251	169.95	1.71618	5e-05	0.00189082	2099	2082.89	96.8151	694	735.631	34.193	453	519.937	24.1673	4727	4398.42	204.444	3025	3416.66	158.811	2724	3153.9	146.597		cytochrome		"CYTOCHROME P450, FAMILY 83, SUBFAMILY A, POLYPEPTIDE 1", CYP83A1, REDUCED EPIDERMAL FLUORESCENCE 2, REF2. Encodes a cytochrome p450 enzyme that catalyzes the initial conversion of aldoximes to thiohydroximates in the synthesis of glucosinolates not derived from tryptophan. Also has a role in auxin homeostasis.
AALP_AA2G202600	Aa_G281700	AT1G75880	gene5528	CM002870.1:24889988-24892180	1.94402	1.00482	3.29861	1.71493	5e-05	0.00189082	29	28.7774	1.6941	6	6.35992	0.374403	14	16.0687	0.945949	44	40.9415	2.41019	48	54.2148	3.19158	63	72.9425	4.29406	protein_coding	SGNH	AT1G75880	SGNH hydrolase-type esterase superfamily protein; CONTAINS InterPro DOMAIN/s: Lipase, GDSL, active site (InterPro:IPR008265), Lipase, GDSL (InterPro:IPR001087), Esterase, SGNH hydrolase-type (InterPro:IPR013830); BEST Arabidopsis thaliana protein match is: GDSL-like Lipase/Acylhydrolase superfamily protein (TAIR:AT1G75890.2); Has 3759 Blast hits to 3718 proteins in 343 species: Archae - 0; Bacter…
AALP_AA3G034700	Aa_G185610	AT4G04220	gene6483	CM002871.1:1567258-1569910	2.68516	1.18571	3.87411	1.70812	5e-05	0.00189082	54	53.5855	1.55302	36	38.1595	1.10595	27	30.9896	0.898146	223	207.499	6.01377	76	85.8402	2.48783	93	107.677	3.12071	protein_coding	receptor	AT4G04220	receptor like protein 46 (RLP46); FUNCTIONS IN: kinase activity; INVOLVED IN: signal transduction, defense response; LOCATED IN: endomembrane system; EXPRESSED IN: 20 plant structures; EXPRESSED DURING: 11 growth stages; CONTAINS InterPro DOMAIN/s: Leucine-rich repeat, typical subtype (InterPro:IPR003591), Leucine-rich repeat-containing N-terminal domain, type 2 (InterPro:IPR013210), Leucine-rich…	RECEPTOR LIKE PROTEIN 46 (RLP46)
AALP_AA4G068200	Aa_G453640	AT5G38940	gene10588	CM002872.1:6034391-6035431	6.3639	6.02141	19.6464	1.7061	5e-05	0.00189082	68	67.478	6.11253	66	69.9592	6.33728	54	61.9792	5.61442	259	240.997	21.8308	171	193.14	17.4957	187	216.512	19.6128				RmlC-like cupins superfamily protein; FUNCTIONS IN: manganese ion binding, nutrient reservoir activity; INVOLVED IN: response to salt stress; LOCATED IN: cell wall; EXPRESSED IN: fruit, root;
AALP_AA7G192200	Aa_G404960	AT4G32810	gene21110	CM002875.1:22641979-22651210	0.519876	0.294648	0.9541	1.69515	5e-05	0.00189082	31	30.762	0.503672	10	10.5999	0.173553	11	12.6254	0.206718	87	80.9526	1.32545	38	42.9201	0.702737	44	50.944	0.834114	protein_coding	MAX4	AT4G32810	ATCCD8, CAROTENOID CLEAVAGE DIOXYGENASE 8, CCD8, MAX4, MORE AXILLARY BRANCHING 4. Encodes a protein with similarity to carotenoid cleaving deoxygenases, the enzymes that cleave beta-carotene. Involved in the production of a graft transmissable signal to suppress axillary branching. Protein is localized to chloroplast stroma and expressed primarily in root tip. Mutants in the gene exhibit increase…
AALP_AA6G205000	Aa_G488450	AT4G08160	gene17628	CM002874.1:19478391-19480996	0.662404	0.469093	1.51884	1.69502	5e-05	0.00189082	23	22.8235	0.78381	11	11.6599	0.417826	5	5.73882	0.205644	53	49.3159	1.70251	34	38.4022	1.31886	37	42.8393	1.53515	protein_coding	glycosyl	AT4G08160	Encodes a putative glycosyl hydrolase family 10 protein (xylanase).
AALP_AA6G147200	Aa_G756670	AT5G43860	gene17050	CM002874.1:12687582-12689648	1.58174	1.40742	4.54804	1.69219	5e-05	0.00189082	23	22.8235	1.60835	22	23.3197	1.64332	12	13.7732	0.970583	111	103.284	7.27836	40	45.179	3.18373	39	45.1549	3.18203	protein_coding	chlorophyllase	AT5G43860	Encodes a chlorophyllase, the first enzyme in chlorophyll degradation. It catalyzes the hydrolysis of the ester bond to chlorophyllide and phytol. AtCLH2 has a typical signal sequence for the chloroplast. Gene expression does not respond to methyljasmonate, a known promoter of senescence and chlorophyll degradation.	CHLOROPHYLLASE 2 (CLH2)
AALP_AA4G083100	Aa_G332900	AT1G47485	gene10737	CM002872.1:7346369-7346934	8.26348	6.15025	19.8225	1.68842	5e-05	0.00189082	66	65.4934	12.1562	19	20.1398	3.73813	12	13.7732	2.55643	144	133.99	24.8699	82	92.617	17.1906	81	93.7833	17.4071	protein_coding	CEP1	AT1G47485	Encodes CEP1, a 15-amino-acid peptide, which is mainly expressed in the lateral root primordia. When overexpressed or externally applied, CEP1 arrests root growth. CEP1 is a candidate for a novel peptide plant hormone.
AALP_AA8G080000	Aa_G210540	AT1G65845	gene22788	CM002876.1:4874581-4875266	3.16271	1.82851	5.88567	1.68654	0.0003	0.00865957	8	7.93859	1.59621	15	15.8998	3.19697	3	3.44329	0.692342	66	61.4123	12.3482	8	9.03581	1.81683	15	17.3673	3.49203	protein_coding	unknown	AT1G65845	unknown protein; FUNCTIONS IN: molecular_function unknown; INVOLVED IN: biological_process unknown; LOCATED IN: endomembrane system; Has 9 Blast hits to 9 proteins in 2 species: Archae - 0; Bacteria - 0; Metazoa - 0; Fungi - 0; Plants - 9; Viruses - 0; Other Eukaryotes - 0 (source: NCBI BLink).
AALP_AA1G076400	Aa_G257590	AT1G07610	gene763	CM002869.1:3803196-3803771	952.466	567.072	1816.78	1.67978	5e-05	0.00189082	3229	3204.21	858.894	1362	1443.7	386.987	1480	1698.69	455.336	8695	8090.6	2168.7	5033	5684.65	1523.78	5664	6557.88	1757.85	protein_coding	metallothionein	AT1G07610	one of the five metallothioneins (MTs) genes identified in Arabidopsis. MTs are cysteine-rich proteins required for heavy metal tolerance.	METALLOTHIONEIN 1C (MT1C)
AALP_AA8G054600	Aa_G261340	AT5G05790	gene22534	CM002876.1:3361584-3363052	7.38002	5.49352	17.5834	1.67841	5e-05	0.00189082	157	155.795	9.21162	77	81.619	4.82585	36	41.3195	2.44308	370	344.281	20.3562	237	267.686	15.8273	242	280.192	16.5668	protein_coding	Duplicated	AT5G05790	Duplicated homeodomain-like superfamily protein; CONTAINS InterPro DOMAIN/s: Molecular chaperone, heat shock protein, Hsp40, DnaJ (InterPro:IPR015609), SANT, eukarya (InterPro:IPR017884), Myb-like DNA-binding domain, SHAQKYF class (InterPro:IPR006447), SANT, DNA-binding (InterPro:IPR001005), Myb, DNA-binding (InterPro:IPR014778), Homeodomain-like (InterPro:IPR009057), HTH transcriptional regulato…
AALP_AA1G182200	Aa_G377620	AT1G16440	gene1821	CM002869.1:11781570-11783488	0.488041	0.305329	0.976803	1.6777	0.00175	0.0349356	12	11.9079	0.559262	5	5.29994	0.248915	2	2.29553	0.107811	29	26.9842	1.26733	17	19.2011	0.901792	14	16.2095	0.761288	protein_coding	root	AT1G16440	root hair specific 3 (RSH3); FUNCTIONS IN: kinase activity; INVOLVED IN: protein amino acid phosphorylation. involved in intracellular signal transduction, protein phosphorylation, root hair cell development. LOCATED IN: plasma membrane; EXPRESSED IN: root hair; CONTAINS InterPro DOMAIN/s: Protein kinase, catalytic domain (InterPro:IPR000719), Serine/threonine-protein kinase domain (InterPro:IPR0…	ROOT HAIR SPECIFIC 3 (RSH3)
AALP_AA8G037100	Aa_G181570	AT5G04340	gene22359	CM002876.1:2346050-2346752	1.20869	0.873218	2.78621	1.67389	0.0014	0.0296481	4	3.9693	0.535339	7	7.41991	1.00072	7	8.03435	1.08359	26	24.1927	3.26287	15	16.9421	2.28498	18	20.8407	2.81079	protein_coding	zinc	AT5G04340	ZINC FINGER OF ARABIDOPSIS THALIANA 6 (ZAT6), C2H2, COLD INDUCED ZINC FINGER PROTEIN 2. putative c2h2 zinc finger transcription factor mRNA. involved in phosphate ion homeostasis, regulation of root development, regulation of transcription, DNA-templated, response to chitin, transcription, DNA-templated
AALP_AA4G196400	Aa_G88370	Tp2g09780	gene11870	CM002872.1:18589660-18590695	1.89446	1.02572	3.26791	1.67173	0.0003	0.00865957	10	9.92324	1.22134	8	8.4799	1.04369	6	6.88658	0.81212	46	42.8025	5.26818	12	13.5537	1.66821	21	24.3142	2.86733
AALP_AA1G148300	Aa_G398320	AT1G13470	gene1482	CM002869.1:8870923-8872328	1.20637	1.06617	3.39024	1.66895	5e-05	0.00189082	31	30.762	2.02821	7	7.41991	0.489212	9	10.3299	0.681072	86	80.0221	5.27604	36	40.6611	2.68088	29	33.5767	2.21379	protein_coding	Protein	AT1G13470	Protein of unknown function (DUF1262); CONTAINS InterPro DOMAIN/s: Protein of unknown function DUF1262 (InterPro:IPR010683); BEST Arabidopsis thaliana protein match is: Protein of unknown function (DUF1262) (TAIR:AT1G13520.1); Has 101 Blast hits to 94 proteins in 9 species: Archae - 0; Bacteria - 0; Metazoa - 0; Fungi - 0; Plants - 101; Viruses - 0; Other Eukaryotes - 0 (source: NCBI BLink).
AALP_AA1G088400	Aa_G488170	AT1G08650	gene883	CM002869.1:4457792-4458783	9.12155	5.67582	18.0028	1.66532	5e-05	0.00189082	75	74.4243	7.58555	43	45.5794	4.6456	41	47.0583	4.79633	184	171.21	17.4502	131	147.961	15.0807	182	210.723	21.4775	protein_coding	phosphoenolpyruvate	AT1G08650	PHOSPHOENOLPYRUVATE CARBOXYLASE KINASE 1 (PPCK1). Encodes a phosphoenolpyruvate carboxylase kinase that is expressed at highest levels in leaves. Expression is induced by light. involved in abscisic acid-activated signaling pathway, intracellular signal transduction, peptidyl-serine phosphorylation, protein autophosphorylation, protein phosphorylation.
AALP_AA8G005200	Aa_G481200	AT5G01750	gene22040	CM002876.1:318430-319515	2.181	1.6356	5.16201	1.65812	5e-05	0.00189082	13	12.9002	1.38368	5	5.29994	0.568474	24	27.5463	2.95463	106	98.6319	10.5793	20	22.5895	2.42296	20	23.1564	2.48376
AALP_AA1G228700	Aa_G60780	AT1G21140	gene2286	CM002869.1:15838548-15839337	1.26928	0.759017	2.39203	1.65603	0.00155	0.0319721	10	9.92324	1.14038	5	5.29994	0.609069	4	4.59106	0.527604	34	31.6366	3.63568	16	18.0716	2.07679	11	12.736	1.46362	protein_coding	Vacuolar	AT1G21140	ATVTL1, VACUOLAR IRON TRANSPORTER-LIKE 1, VTL1. The gene encodes nodulin-like1 whose transcript abundance was repressed under conditions of Fe-deficient growth.
AALP_AA8G324300	Aa_G88110	AT5G54130	gene25231	CM002876.1:28230113-28232998	1.10833	0.629836	1.97849	1.65135	5e-05	0.00189082	22	21.8311	0.922726	14	14.8398	0.627213	7	8.03435	0.339569	63	58.6208	2.46233	42	47.438	2.00503	30	34.7345	1.4681			AT5G54130	Calcium-binding endonuclease/exonuclease/phosphatase family; FUNCTIONS IN: calcium ion binding; EXPRESSED IN: 24 plant structures; EXPRESSED DURING: 15 growth stages; CONTAINS InterPro DOMAIN/s: EF-Hand 1, calcium-binding site (InterPro:IPR018247), EF-HAND 2 (InterPro:IPR018249), EF-hand-like domain (InterPro:IPR011992), Endonuclease/exonuclease/phosphatase (InterPro:IPR005135); BEST Arabidopsis …
AALP_AA7G223300	Aa_G395530	AT4G35180	gene21421	CM002875.1:25010101-25012163	1.345	1.25226	3.89766	1.63808	5e-05	0.00189082	44	43.6623	2.00058	21	22.2597	1.01993	14	16.0687	0.736259	118	109.798	5.03088	58	65.5096	3.00162	69	79.8894	3.66049	protein_coding	LYS/HIS	AT4G35180	LYS/HIS transporter 7 (LHT7); CONTAINS InterPro DOMAIN/s: Amino acid transporter, transmembrane (InterPro:IPR013057); BEST Arabidopsis thaliana protein match is: Transmembrane amino acid transporter family protein (TAIR:AT1G47670.1); Has 1572 Blast hits to 1571 proteins in 189 species: Archae - 0; Bacteria - 36; Metazoa - 144; Fungi - 199; Plants - 1047; Viruses - 0; Other Eukaryotes - 146 (sourc…	LYS/HIS TRANSPORTER 7 (LHT7)
AALP_AA3G292000	Aa_G76980	Bra033016, Tp2g06690,Tp3g28830,	gene9056	CM002871.1:21219327-21222548	0.764666	0.386779	1.20007	1.63354	5e-05	0.00189082	30	29.7697	0.666245	10	10.5999	0.237225	10	11.4776	0.256869	65	60.4818	1.35358	53	59.8622	1.33971	35	40.5236	0.906917
AALP_AA2G217200	Aa_G129400	AT1G77520	gene5674	CM002870.1:25781280-25784435	0.652358	0.403961	1.24891	1.62838	0.0008	0.0193954	12	11.9079	0.577728	8	8.4799	0.411414	4	4.59106	0.222741	25	23.2622	1.1286	16	18.0716	0.876769	31	35.8924	1.74137
AALP_AA3G030400	Aa_G44990	AT3G03660	gene6440	CM002871.1:1347280-1349768	0.930575	0.5545	1.71123	1.62578	0.00155	0.0319721	10	9.92324	0.790799	6	6.35992	0.506832	4	4.59106	0.365868	15	13.9573	1.11228	17	19.2011	1.53016	27	31.2611	2.49125	protein_coding	WOX11	AT3G03660	WUSCHEL RELATED HOMEOBOX 11 (WOX11). Encodes a WUSCHEL-related homeobox gene family member with 65 amino acids in its homeodomain. Proteins in this family contain a sequence of eight residues (TLPLFPMH) downstream of the homeodomain called the WUS box. involved in adventitious root development, auxin-activated signaling pathway, multicellular organism development, regulation of transcription, DNA…
AALP_AA5G019300	Aa_G171990	AT2G03200	gene12834	CM002873.1:1087673-1089148	2.25877	0.846603	2.61106	1.62488	0.0001	0.00346752	26	25.8004	1.36865	10	10.5999	0.562298	10	11.4776	0.608861	57	53.0379	2.81353	52	58.7327	3.11563	31	35.8924	1.904	protein_coding	Eukaryotic	AT2G03200	Eukaryotic aspartyl protease family protein; FUNCTIONS IN: aspartic-type endopeptidase activity; INVOLVED IN: proteolysis; LOCATED IN: endomembrane system; EXPRESSED IN: 10 plant structures; EXPRESSED DURING: 4 anthesis, C globular stage, petal differentiation and expansion stage; CONTAINS InterPro DOMAIN/s: Peptidase aspartic (InterPro:IPR021109), Peptidase aspartic, catalytic (InterPro:IPR00900…
AALP_AA2G194900	Aa_G348800	AT1G75280	gene5451	CM002870.1:24380365-24382240	7.17761	6.77713	20.8559	1.62171	5e-05	0.00189082	118	117.094	7.85048	89	94.3389	6.32486	80	91.8211	6.15606	584	543.406	36.4321	176	198.788	13.3275	165	191.04	12.8081	protein_coding	NmrA-like	AT1G75280	isoflavone reductase, putative, identical to SP:P52577 Isoflavone reductase homolog P3 (EC 1.3.1.-) {Arabidopsis thaliana}; contains Pfam profile PF02716: isoflavone reductase. Involved in response to oxidative stress.
AALP_AAs65349U000100	Aa_G682100	AT1G55610	gene29533	KL985915.1:1197-4341	1.79913	1.16159	3.57444	1.62162	5e-05	0.00189082	79	78.3936	1.84936	34	36.0396	0.850197	29	33.2851	0.785219	179	166.558	3.9292	133	150.22	3.5438	119	137.78	3.25033				BRI1 LIKE, BRL1. mutant has Altered vascular cell differentiation; LRR Receptor Kinase. involved in protein phosphorylation
AALP_AA8G455700	Aa_G13570	AT5G62480	gene26545	CM002876.1:37641260-37642255	13.4408	8.95453	27.5158	1.61957	5e-05	0.00189082	161	159.764	15.1208	51	54.0593	5.11642	61	70.0136	6.6264	522	485.715	45.9703	172	194.27	18.3866	166	192.198	18.1905	protein_coding	glutathione	AT5G62480	Encodes glutathione transferase belonging to the tau class of GSTs. Naming convention according to Wagner et al. (2002).	GLUTATHIONE S-TRANSFERASE TAU 9 (GSTU9)
AALP_AA2G173000	Aa_G541250	AT1G73600	gene5232	CM002870.1:22947252-22951587	122.278	99.8026	306.263	1.61762	5e-05	0.00189082	4784	4747.28	169.312	1594	1689.62	60.2604	1706	1958.08	69.8353	15941	14832.9	529.018	3880	4382.37	156.297	5654	6546.3	233.475	protein_coding	S-adenosyl-L-methionine-dependent	AT1G73600	S-adenosyl-L-methionine-dependent methyltransferases superfamily protein; FUNCTIONS IN: methyltransferase activity, phosphoethanolamine N-methyltransferase activity; INVOLVED IN: metabolic process; EXPRESSED IN: guard cell; CONTAINS InterPro DOMAIN/s: Methyltransferase type 11 (InterPro:IPR013216); BEST Arabidopsis thaliana protein match is: S-adenosyl-L-methionine-dependent methyltransferases su…
AALP_AA2G020400	Aa_G222620	AT1G62180	gene3706	CM002870.1:1914035-1916050	29.4835	18.4989	56.7102	1.61617	5e-05	0.00189082	575	570.586	24.5309	333	352.976	15.1753	320	367.284	15.7905	2625	2442.53	105.011	563	635.895	27.3387	759	878.784	37.7811	protein_coding	5'adenylylphosphosulfate	AT1G62180	encodes a adenosine 5'-phosphosulfate reductase, involved in sulfate assimilation. Is a major effect locus for natural variation of shoot sulfate content in Arabidopsis.	5'ADENYLYLPHOSPHOSULFATE REDUCTASE 2 (APR2)
AALP_AA3G129200	Aa_G5500	AT3G11930	gene7428	CM002871.1:6651449-6653034	44.6014	34.5349	105.354	1.60911	5e-05	0.00189082	510	506.085	48.8559	260	275.597	26.6052	254	291.532	28.1436	1138	1058.9	102.223	892	1007.49	97.2602	1043	1207.6	116.578	protein_coding	Adenine	AT3G11930	Adenine nucleotide alpha hydrolases-like superfamily protein; FUNCTIONS IN: molecular_function unknown; INVOLVED IN: response to stress; LOCATED IN: cellular_component unknown; EXPRESSED IN: 18 plant structures; EXPRESSED DURING: 9 growth stages; CONTAINS InterPro DOMAIN/s: UspA (InterPro:IPR006016), Rossmann-like alpha/beta/alpha sandwich fold (InterPro:IPR014729), Universal stress protein A (In…
AALP_AA3G159200	Aa_G76600	emp	gene7728	CM002871.1:8640329-8641594	0.927546	0.527317	1.60797	1.6085	0.0013	0.0280783	0	0	0	17	18.0198	1.14454	6	6.88658	0.437408	10	9.30489	0.591009	18	20.3306	1.29132	40	46.3127	2.9416
AALP_AAs65178U000500	Aa_G447600	AT5G22420	gene29054	KL982086.1:15773-19511	0.234704	0.348525	1.05215	1.59401	0.002	0.0387619	8	7.93859	0.395077	8	8.4799	0.422016	4	4.59106	0.228482	19	17.6793	0.87984	20	22.5895	1.12421	20	23.1564	1.15242	protein_coding	fatty	AT5G22420	fatty acid reductase 7 (FAR7); FUNCTIONS IN: oxidoreductase activity, acting on the CH-CH group of donors, binding, catalytic activity; INVOLVED IN: microsporogenesis, metabolic process; LOCATED IN: cellular_component unknown; EXPRESSED IN: petal, embryo, sepal, flower, stamen; EXPRESSED DURING: 4 anthesis, C globular stage, petal differentiation and expansion stage; CONTAINS InterPro DOMAIN/s: M…	FATTY ACID REDUCTASE 7 (FAR7)
AALP_AA7G239300	Aa_G179520	AT4G36430	gene21581	CM002875.1:26329281-26330649	1.43686	0.488222	1.46953	1.58974	0.0017	0.0342843	11	10.9156	0.816905	6	6.35992	0.475968	2	2.29553	0.171794	18	16.7488	1.25346	24	27.1074	2.02868	13	15.0516	1.12644	protein_coding	Peroxidase	AT4G36430	Peroxidase superfamily protein; FUNCTIONS IN: peroxidase activity, heme binding; INVOLVED IN: response to other organism; LOCATED IN: cell wall; EXPRESSED IN: 8 plant structures; EXPRESSED DURING: 4 anthesis, C globular stage, 4 leaf senescence stage; CONTAINS InterPro DOMAIN/s: Haem peroxidase (InterPro:IPR010255), Plant peroxidase (InterPro:IPR000823), Peroxidases heam-ligand binding site (Inte…
AALP_AAs42697U000300	Aa_G607250	AT4G17490	gene27881	KL972850.1:16643-17571	0.859863	0.759123	2.28165	1.58767	0.0007	0.0175188	6	5.95394	0.553433	11	11.6599	1.08381	6	6.88658	0.640124	25	23.2622	2.16228	20	22.5895	2.09975	24	27.7876	2.58293	protein_coding	ERF/AP2	AT4G17490	ETHYLENE RESPONSIVE ELEMENT BINDING FACTOR 6 (ERF6). Encodes a member of the ERF (ethylene response factor) subfamily B-3 of ERF/AP2 transcription factor family (ATERF-6). The protein contains one AP2 domain. There are 18 members in this subfamily including ATERF-1, ATERF-2, AND ATERF-5.
AALP_AA7G001900	Aa_G287450	AT4G18010	gene19207	CM002875.1:125206-128501	1.62301	0.775663	2.327	1.58497	5e-05	0.00189082	34	33.739	1.08019	14	14.8398	0.475113	21	24.103	0.771685	109	101.423	3.24718	52	58.7327	1.88039	50	57.8909	1.85344	protein_coding	myo-inositol	AT4G18010	Encodes an inositol polyphosphate 5-phosphatase that appears to have Type I activity. It can dephosphorylate IP3(inositol(1,4,5)P3) and IP4 (inositol(1,3,4,5)P4), but it does not appear to be active against phosphatidylinositol 4,5 bisphosphate. Overexpression of this gene renders plants insensitive to ABA in germination and growth assays.	INOSITOL(1,4,5)P3 5-PHOSPHATASE II (IP5PII)
AALP_AA8G455100	Aa_G13510	AT5G62430	gene26539	CM002876.1:37609316-37612404	3.15783	1.7935	5.37898	1.58456	5e-05	0.00189082	29	28.7774	2.68972	12	12.7198	1.18888	14	16.0687	1.50189	102	94.9099	8.8709	35	39.5316	3.69489	33	38.208	3.57117	protein_coding	CDF1	AT5G62430	CYCLING DOF FACTOR 1 (CDF1). Dof-type zinc finger domain-containing protein, similar to H-protein promoter binding factor-2a GI:3386546 from (Arabidopsis thaliana). Represses expression of Constans (CO), a circadian regulator of flowering time. Interacts with LKP2 and FKF1. Expression oscillates under constant light conditions. Mainly expressed in the vasculature of cotyledons, leaves and hypocot…
AALP_AA4G090300	Aa_G82580	AT1G44800	gene10809	CM002872.1:7902825-7905890	37.1973	30.6314	91.6178	1.58061	5e-05	0.00189082	913	905.992	44.3374	475	503.494	24.6399	408	468.288	22.917	2716	2527.21	123.676	1222	1380.22	67.5451	1476	1708.94	83.632	protein_coding	nodulin	AT1G44800	Encodes Siliques Are Red 1 (SIAR1). Functions as a bidirectional amino acid transporter that is crucial for the amino acid homeostasis of siliques. Member of nodulin MtN21-like transporter family.	SILIQUES ARE RED 1 (SIAR1)
AALP_AA7G206100	Aa_G665260	AT4G33820	gene21249	CM002875.1:23775942-23778665	3.86279	2.30266	6.88334	1.5798	5e-05	0.00189082	115	114.117	4.72004	25	26.4997	1.09606	23	26.3986	1.09188	181	168.419	6.96602	133	150.22	6.21331	156	180.62	7.47067	protein_coding	Glycosyl	AT4G33820	Glycosyl hydrolase superfamily protein; FUNCTIONS IN: cation binding, hydrolase activity, hydrolyzing O-glycosyl compounds, catalytic activity; INVOLVED IN: carbohydrate metabolic process; LOCATED IN: endomembrane system; CONTAINS InterPro DOMAIN/s: Glycoside hydrolase, family 10 (InterPro:IPR001000), Glycoside hydrolase, catalytic core (InterPro:IPR017853), Glycoside hydrolase, subgroup, catalyt…
AALP_AA8G508300	Aa_G482330	AT5G67090	gene27071	CM002876.1:40455203-40457704	0.407817	0.292608	0.873613	1.57803	0.00045	0.0121593	18	17.8618	0.524876	7	7.41991	0.218037	4	4.59106	0.13491	32	29.7757	0.874968	28	31.6253	0.929322	24	27.7876	0.81655	protein_coding	Subtilisin-like	AT5G67090	Subtilisin-like serine endopeptidase family protein; FUNCTIONS IN: identical protein binding, serine-type endopeptidase activity; INVOLVED IN: proteolysis, negative regulation of catalytic activity; LOCATED IN: endomembrane system; EXPRESSED IN: 9 plant structures; EXPRESSED DURING: 4 anthesis, petal differentiation and expansion stage, D bilateral stage; CONTAINS InterPro DOMAIN/s: Protease-asso…
AALP_AA8G282400	Aa_G188000	AT2G13770	gene24812	CM002876.1:23261240-23261897	9.96751	4.452	13.2902	1.57783	5e-05	0.00189082	20	19.8465	2.94075	23	24.3797	3.61246	40	45.9106	6.80279	87	80.9526	11.9951	62	70.0275	10.3763	102	118.097	17.4991	protein_coding	CONTAINS	AT2G13770	CONTAINS InterPro DOMAIN/s: Putative harbinger transposase-derived nuclease (InterPro:IPR006912); Has 451 Blast hits to 352 proteins in 33 species: Archae - 0; Bacteria - 0; Metazoa - 28; Fungi - 8; Plants - 388; Viruses - 0; Other Eukaryotes - 27 (source: NCBI BLink).
AALP_AA6G292300	Aa_G407280	AT2G22330	gene18501	CM002874.1:30517018-30519406	0.856593	0.630761	1.88142	1.57666	0.00015	0.00487668	27	26.7927	1.08042	6	6.35992	0.256464	12	13.7732	0.555402	47	43.733	1.76353	36	40.6611	1.63966	48	55.5753	2.24107	protein_coding	cytochrome	AT2G22330	Encodes a cytochrome P450. Involved in tryptophan metabolism. Converts Trp to indole-3-acetaldoxime (IAOx), a precursor to IAA and indole glucosinolates.	CYTOCHROME P450, FAMILY 79, SUBFAMILY B, POLYPEPTIDE 3 (CYP79B3)
AALP_AA4G259300	Aa_G177940	AT2G46940	gene12499	CM002872.1:22603742-22604856	1.40819	0.758187	2.25209	1.57064	0.00175	0.0349356	7	6.94627	0.740361	6	6.35992	0.677866	7	8.03435	0.856333	25	23.2622	2.47938	14	15.8127	1.68538	21	24.3142	2.5915	protein_coding	unknown	AT2G46940	unknown protein; BEST Arabidopsis thaliana protein match is: unknown protein (TAIR:AT3G62070.1); Has 143 Blast hits to 141 proteins in 14 species: Archae - 0; Bacteria - 0; Metazoa - 4; Fungi - 0; Plants - 139; Viruses - 0; Other Eukaryotes - 0 (source: NCBI BLink).
AALP_AA5G090800	Aa_G88850	AT3G46900	gene13549	CM002873.1:6754586-6755328	3.19453	2.59546	7.70821	1.5704	5e-05	0.00189082	21	20.8388	2.60279	11	11.6599	1.45633	26	29.8419	3.72727	113	105.145	13.1327	37	41.7906	5.21968	33	38.208	4.77221	protein_coding	copper	AT3G46900	encodes a member of copper transporter family and functionally complements a high affinity copper transporter mutant in yeast	COPPER TRANSPORTER 2 (COPT2)
AALP_AA4G244600	Aa_G16110	AT2G45550	gene12352	CM002872.1:21800974-21803359	0.655749	0.31856	0.940546	1.56193	0.00265	0.0480156	9	8.93092	0.42929	6	6.35992	0.305708	4	4.59106	0.220682	25	23.2622	1.11817	16	18.0716	0.868664	15	17.3673	0.834808	protein_coding	cytochrome	AT2G45550	member of CYP76C. involved in oxidation-reduction process, secondary metabolite biosynthetic process	CYTOCHROME P450, FAMILY 76, SUBFAMILY C, POLYPEPTIDE 4 (CYP76C4)
AALP_AA3G346800	Aa_G415550	AT2G18328	gene9604	CM002871.1:26079191-26079742	29.3826	22.0449	65.0046	1.5601	5e-05	0.00189082	184	182.588	35.245	86	91.1589	17.5965	60	68.8658	13.2932	438	407.554	78.6705	222	250.744	48.4012	304	351.977	67.9423	protein_coding	RAD-like	AT2G18328	RAD-like 4 (RL4); FUNCTIONS IN: DNA binding; involved in regulation of transcription, DNA-templated, transcription, DNA-templated. EXPRESSED IN: rosette leaf; CONTAINS InterPro DOMAIN/s: SANT, DNA-binding (InterPro:IPR001005), Molecular chaperone, heat shock protein, Hsp40, DnaJ (InterPro:IPR015609), Homeodomain-like (InterPro:IPR009057), Myb, DNA-binding (InterPro:IPR014778), SANT, eukarya (Inte…	RAD-LIKE 4 (RL4)
AALP_AA2G015200	Aa_G391140	AT5G08640	gene3654	CM002870.1:1387012-1388983	2.82406	2.06096	6.02313	1.5472	5e-05	0.00189082	28	27.7851	2.14103	17	18.0198	1.38855	30	34.4329	2.65329	78	72.5782	5.59265	88	99.3939	7.65898	54	62.5222	4.81776
AALP_AA4G228100	Aa_G552010	AT2G43870	gene12187	CM002872.1:20831222-20833274	0.646387	0.520947	1.52222	1.54697	0.0007	0.0175188	10	9.92324	0.617518	10	10.5999	0.659624	4	4.59106	0.285699	25	23.2622	1.4476	29	32.7548	2.03831	15	17.3673	1.08076	protein_coding	Pectin	AT2G43870	Pectin lyase-like superfamily protein; FUNCTIONS IN: polygalacturonase activity; INVOLVED IN: carbohydrate metabolic process; LOCATED IN: endomembrane system; EXPRESSED IN: sepal, male gametophyte, stamen; EXPRESSED DURING: 4 anthesis; CONTAINS InterPro DOMAIN/s: Pectin lyase fold/virulence factor (InterPro:IPR011050), Pectin lyase fold (InterPro:IPR012334), Glycoside hydrolase, family 28 (InterP…
AALP_AA4G220400	Aa_G401520	AT2G43150	gene12110	CM002872.1:20449770-20451096	31.5157	18.7044	54.4905	1.54263	5e-05	0.00189082	476	472.346	28.375	153	162.178	9.74244	261	299.566	17.9957	1105	1028.19	61.766	765	864.049	51.9056	716	828.998	49.7999	protein_coding	Proline-rich	AT2G43150	Proline-rich extensin-like family protein; FUNCTIONS IN: structural constituent of cell wall; INVOLVED IN: plant-type cell wall organization; LOCATED IN: endomembrane system; EXPRESSED IN: 16 plant structures; EXPRESSED DURING: 12 growth stages; CONTAINS InterPro DOMAIN/s: Extensin-like repeat (InterPro:IPR006706); Has 134937 Blast hits to 39196 proteins in 1663 species: Archae - 308; Bacteria - …
AALP_AA8G038700	Aa_G73150	AT5G04490	gene22375	CM002876.1:2457010-2458995	3.93511	2.72694	7.93881	1.54164	5e-05	0.00189082	38	37.7083	3.01927	24	25.4397	2.03694	34	39.024	3.12462	132	122.825	9.83447	89	100.523	8.04882	64	74.1004	5.93316	protein_coding	vitamin	AT5G04490	Encodes a protein with phytol kinase activity involved in tocopherol biosynthesis.	VITAMIN E PATHWAY GENE 5 (VTE5)
AALP_AA1G231400	Aa_G199690	AT2G29480	gene2313	CM002869.1:16076864-16077829	1.63117	0.915703	2.66538	1.54139	0.00115	0.0256115	10	9.92324	1.22807	4	4.23995	0.524725	7	8.03435	0.99431	19	17.6793	2.18794	19	21.46	2.65584	22	25.472	3.15235	protein_coding	glutathione	AT2G29480	Encodes glutathione transferase belonging to the tau class of GSTs. Naming convention according to Wagner et al. (2002).	GLUTATHIONE S-TRANSFERASE TAU 2 (GSTU2)
AALP_AA7G070800	Aa_G522010	AT4G24015	gene19896	CM002875.1:7031228-7032337	3.38009	2.12185	6.14453	1.53398	0.00235	0.0437609	9	8.93092	2.68095	4	4.23995	1.27278	7	8.03435	2.41181	29	26.9842	8.10031	11	12.4242	3.7296	19	21.9985	6.60368	protein_coding	RING/U-box	AT4G24015	RING/U-box superfamily protein; FUNCTIONS IN: zinc ion binding; INVOLVED IN: biological_process unknown; LOCATED IN: cellular_component unknown; CONTAINS InterPro DOMAIN/s: Zinc finger, RING-type (InterPro:IPR001841); BEST Arabidopsis thaliana protein match is: RING/U-box superfamily protein (TAIR:AT4G10150.1); Has 35333 Blast hits to 34131 proteins in 2444 species: Archae - 798; Bacteria - 22429…
AALP_AA6G310800	Aa_G604600	AT5G42180	gene18686	CM002874.1:32525236-32526787	8.01738	4.60295	13.2579	1.52622	5e-05	0.00189082	143	141.902	9.12453	20	21.1997	1.36318	45	51.6494	3.32113	190	176.793	11.3681	223	251.873	16.1958	164	189.882	12.2097	protein_coding	Peroxidase	AT5G42180	Peroxidase superfamily protein; FUNCTIONS IN: peroxidase activity, heme binding; INVOLVED IN: oxidation reduction, response to oxidative stress; LOCATED IN: plant-type cell wall; EXPRESSED IN: 10 plant structures; EXPRESSED DURING: 4 anthesis, C globular stage, petal differentiation and expansion stage; CONTAINS InterPro DOMAIN/s: Haem peroxidase (InterPro:IPR010255), Plant peroxidase (InterPro:I…	PEROXIDASE 64 (PER64)
AALP_AA3G041900	Aa_G4400	AT3G04720	gene6555	CM002871.1:1969752-1970483	18.4847	13.0347	37.4618	1.52306	5e-05	0.00189082	82	81.3706	13.2798	41	43.4595	7.09265	100	114.776	18.7317	297	276.355	45.1016	201	227.025	37.0507	160	185.251	30.2332				ATPR4, HEL, HEVEIN-LIKE, PATHOGENESIS-RELATED 4, PR-4, PR4. Encodes a protein similar to the antifungal chitin-binding protein hevein from rubber tree latex. mRNA levels increase in response to ethylene and turnip crinkle virus infection. The mRNA is cell-to-cell mobile. involved in defense response to bacterium, defense response to fungus, incompatible interaction, killing of cells of other orga…
AALP_AA5G156800	Aa_G698160	AT3G52740	gene14209	CM002873.1:13074935-13075600	6.10681	3.53454	10.1524	1.52222	5e-05	0.00189082	36	35.7237	5.20211	22	23.3197	3.39584	12	13.7732	2.00566	108	100.493	14.6339	47	53.0854	7.73034	48	55.5753	8.09293	protein_coding	unknown	AT3G52740	unknown protein; BEST Arabidopsis thaliana protein match is: unknown protein (TAIR:AT3G44450.1); Has 65 Blast hits to 65 proteins in 13 species: Archae - 0; Bacteria - 0; Metazoa - 0; Fungi - 0; Plants - 65; Viruses - 0; Other Eukaryotes - 0 (source: NCBI BLink).
AALP_AA5G241400	Aa_G175670	AT3G58990	gene15055	CM002873.1:19634698-19635593	40.4976	47.202	135.483	1.52119	5e-05	0.00189082	1154	1145.14	111.504	87	92.2189	8.97947	189	216.927	21.1225	1044	971.431	94.5895	1421	1604.98	156.279	1380	1597.79	155.579	protein_coding	isopropylmalate	AT3G58990	isopropylmalate isomerase 1 (IPMI1); FUNCTIONS IN: hydro-lyase activity, 3-isopropylmalate dehydratase activity; INVOLVED IN: leucine biosynthetic process, metabolic process; LOCATED IN: plastid; EXPRESSED IN: 19 plant structures; EXPRESSED DURING: 9 growth stages; CONTAINS InterPro DOMAIN/s: 3-isopropylmalate dehydratase, small subunit-like (InterPro:IPR012305), Aconitase A/isopropylmalate dehyd…	ISOPROPYLMALATE ISOMERASE 1 (IPMI1)
AALP_AA1G207200	Aa_G497090	AT1G18880	gene2071	CM002869.1:14152718-14155324	1.88004	1.44775	4.14615	1.51796	5e-05	0.00189082	61	60.5318	2.4615	22	23.3197	0.948287	20	22.9553	0.933467	122	113.52	4.61623	76	85.8402	3.49066	92	106.519	4.33156	protein_coding	Major	AT1G18880	Encodes a low-af&#64257;nity plasma membrane nitrate transporter expressed in the companion cells of root phloem.	NITRATE TRANSPORTER 1.9 (NRT1.9)
AALP_AA5G114000	Aa_G608670	AT3G49070	gene13781	CM002873.1:8494299-8495738	1.14457	0.667555	1.9116	1.51783	0.0005	0.0132412	22	21.8311	1.37756	5	5.29994	0.334991	4	4.59106	0.290108	36	33.4976	2.11943	24	27.1074	1.7105	26	30.1033	1.90488	protein_coding	Protein	AT3G49070	Protein of unknown function (DUF677); INVOLVED IN: N-terminal protein myristoylation; EXPRESSED IN: 13 plant structures; EXPRESSED DURING: LP.04 four leaves visible, 4 anthesis, LP.10 ten leaves visible, petal differentiation and expansion stage, D bilateral stage; CONTAINS InterPro DOMAIN/s: Protein of unknown function DUF677 (InterPro:IPR007749); BEST Arabidopsis thaliana protein match is: Prot…
AALP_AA6G336700	Aa_G567930	AT5G40210	gene18945	CM002874.1:34585626-34588037	1.48906	0.640827	1.83319	1.51635	0.00165	0.033588	9	8.93092	0.733334	5	5.29994	0.435188	8	9.18211	0.75396	24	22.3317	1.8337	18	20.3306	1.66938	21	24.3142	1.99648	protein_coding	nodulin	AT5G40210	UMAMIT42, USUALLY MULTIPLE ACIDS MOVE IN AND OUT TRANSPORTERS 42. nodulin MtN21-like transporter family protein
AALP_AA5G048100	Aa_G186250	AT1G64370	gene13122	CM002873.1:3124767-3125552	67.0587	30.2791	86.4476	1.5135	5e-05	0.00189082	394	390.976	45.2386	100	105.999	12.2648	251	288.089	33.3338	718	668.091	77.3028	742	838.071	96.9706	635	735.214	85.0694	protein_coding	unknown	AT1G64370	unknown protein; Has 773 Blast hits to 375 proteins in 118 species: Archae - 0; Bacteria - 97; Metazoa - 421; Fungi - 108; Plants - 31; Viruses - 0; Other Eukaryotes - 116 (source: NCBI BLink).
AALP_AA4G220500	Aa_G401510	emp	gene12111	CM002872.1:20451381-20452555	33.591	21.1121	60.1695	1.51096	5e-05	0.00189082	432	428.684	29.7744	183	193.978	13.4728	252	289.236	20.089	1019	948.169	65.8554	746	842.589	58.5223	698	808.157	56.1308
AALP_AA4G126400	Aa_G24930	AT2G35585	gene11170	CM002872.1:12531104-12532490	1.32231	0.677374	1.92952	1.51022	0.00025	0.00743719	19	18.8542	1.07528	5	5.29994	0.302262	10	11.4776	0.654584	34	31.6366	1.80428	27	30.4958	1.73922	34	39.3658	2.24508	protein_coding	unknown	AT2G35585	unknown protein; BEST Arabidopsis thaliana protein match is: unknown protein (TAIR:AT1G31940.1); Has 67 Blast hits to 67 proteins in 17 species: Archae - 0; Bacteria - 0; Metazoa - 0; Fungi - 0; Plants - 67; Viruses - 0; Other Eukaryotes - 0 (source: NCBI BLink).
AALP_AA4G004400	Aa_G108910	AT1G56010	gene9950	CM002872.1:395603-398378	1.75707	0.906199	2.57888	1.50884	0.0001	0.00346752	5	4.96162	0.340068	10	10.5999	0.726513	21	24.103	1.65202	34	31.6366	2.16837	34	38.4022	2.63208	37	42.8393	2.93619	protein_coding	NAC1	AT1G56010	NAC DOMAIN CONTAINING PROTEIN 1 (NAC1). Encodes a transcription factor involved in shoot apical meristem formation and auxin-mediated lateral root formation. The gene is thought not to be involved in stress responses (NaCl, auxins, ethylene). NAC1 (NAC1)
AALP_AA8G028000	Aa_G305770	emp	gene22268	CM002876.1:1633755-1634690	6.81639	4.78336	13.6122	1.5088	5e-05	0.00189082	80	79.3859	7.30875	44	46.6394	4.29391	26	29.8419	2.74742	149	138.643	12.7643	149	168.292	15.494	118	136.623	12.5783
AALP_AA6G308400	Aa_G39380	AT4G11360	gene18662	CM002874.1:32323811-32324417	6.97789	5.8012	16.38	1.49752	5e-05	0.00189082	23	22.8235	3.80756	13	13.7798	2.29884	59	67.7181	11.2972	223	207.499	34.6164	33	37.2727	6.21808	43	49.7862	8.30566				RHA1B, RING-H2 FINGER A1B. Encodes a putative RING-H2 finger protein RHA1b. The mRNA is cell-to-cell mobile. involved in proteasome-mediated ubiquitin-dependent protein catabolic process, protein ubiquitination, response to cadmium ion, response to chitin
AALP_AA7G108400	Aa_G107310	AT4G27310	gene20272	CM002875.1:11463807-11464812	1.01705	0.839864	2.37107	1.49731	0.00105	0.023866	15	14.8849	1.39897	8	8.4799	0.796995	3	3.44329	0.323623	58	53.9684	5.07229	10	11.2948	1.06155	9	10.4204	0.979372	protein_coding	B-box	AT4G27310	B-box type zinc finger family protein; FUNCTIONS IN: sequence-specific DNA binding transcription factor activity, zinc ion binding; INVOLVED IN: regulation of transcription; LOCATED IN: intracellular; CONTAINS InterPro DOMAIN/s: Zinc finger, B-box (InterPro:IPR000315); BEST Arabidopsis thaliana protein match is: B-box type zinc finger family protein (TAIR:AT5G54470.1); Has 1807 Blast hits to 1807…
AALP_AA6G068500	Aa_G148620	AT2G32880	gene16263	CM002874.1:4574444-4578238	6.34055	3.20627	9.03621	1.49482	5e-05	0.00189082	77	76.4089	4.74179	20	21.1997	1.31561	50	57.3882	3.5614	198	184.237	11.4334	116	131.019	8.1308	105	121.571	7.54445				TRAF-like family protein; CONTAINS InterPro DOMAIN/s: TRAF-like (InterPro:IPR008974), MATH (InterPro:IPR002083), TRAF-type (InterPro:IPR013322); BEST Arabidopsis thaliana protein match is: TRAF-like family protein (TAIR:AT2G32870.1)
AALP_AA5G280000	Aa_G2510	AT3G62150	gene15441	CM002873.1:22105026-22109697	1.3388	0.896119	2.52134	1.49243	5e-05	0.00189082	89	88.3168	1.65442	25	26.4997	0.496414	25	28.6941	0.537521	160	148.878	2.78891	116	131.019	2.45436	107	123.887	2.32074	protein_coding	ATP-binding	AT3G62150	ATP-BINDING CASSETTE B21 (ABCB21). P-glycoprotein 21 (PGP21); involved in auxin efflux, auxin influx, basipetal auxin transport, transmembrane transport. FUNCTIONS IN: ATPase activity, coupled to transmembrane movement of substances; INVOLVED IN: transport, transmembrane transport; LOCATED IN: plasma membrane; EXPRESSED IN: 14 plant structures; EXPRESSED DURING: 8 growth stages; CONTAINS InterPro…
AALP_AA3G355100	Aa_G386780	AT2G19110	gene9687	CM002871.1:26673149-26680584	1.92178	1.70312	4.78743	1.49107	5e-05	0.00189082	263	260.981	2.43843	143	151.578	1.41624	117	134.288	1.2547	722	671.813	6.27696	351	396.446	3.70412	405	468.916	4.38123	protein_coding	heavy	AT2G19110	Encodes a protein with similarity to Zn ATPase. Can rescue Zn deficiency in yeast and Cd resistance, suggesting a role in Zn and Cd transport.	HEAVY METAL ATPASE 4 (HMA4)
AALP_AA1G233400	Aa_G374430	AT1G21440	gene2333	CM002869.1:16199068-16201043	69.3511	52.5808	147.624	1.48932	5e-05	0.00189082	1126	1117.36	73.0288	611	647.652	42.3296	565	648.487	42.3841	2795	2600.72	169.979	1952	2204.74	144.098	1702	1970.61	128.796	protein_coding	Phosphoenolpyruvate	AT1G21440	Phosphoenolpyruvate carboxylase family protein; FUNCTIONS IN: isocitrate lyase activity, catalytic activity; INVOLVED IN: metabolic process; LOCATED IN: chloroplast, chloroplast stroma; EXPRESSED IN: 22 plant structures; EXPRESSED DURING: 14 growth stages; CONTAINS InterPro DOMAIN/s: Pyruvate/Phosphoenolpyruvate kinase, catalytic core (InterPro:IPR015813), Isocitrate lyase/phosphorylmutase, conse…
AALP_AA8G052300	Aa_G195210	AT5G05960	gene22511	CM002876.1:3216595-3217179	15.2964	2.55621	7.16569	1.4871	0.00085	0.0202755	28	27.7851	6.4062	3	3.17996	0.73318	2	2.29553	0.529263	44	40.9415	9.43958	34	38.4022	8.8541	12	13.8938	3.20339	protein_coding	Bifunctional	AT5G05960	Bifunctional inhibitor/lipid-transfer protein/seed storage 2S albumin superfamily protein; FUNCTIONS IN: lipid binding; INVOLVED IN: lipid transport; LOCATED IN: endomembrane system; EXPRESSED IN: 18 plant structures; EXPRESSED DURING: 10 growth stages; CONTAINS InterPro DOMAIN/s: Bifunctional inhibitor/plant lipid transfer protein/seed storage (InterPro:IPR016140), Plant lipid transfer protein/s…
AALP_AA3G003400	Aa_G14870	AT3G01350	gene6170	CM002871.1:168757-171356	3.15931	2.45446	6.87649	1.48627	5e-05	0.00189082	90	89.3092	3.46296	57	60.4193	2.34276	35	40.1717	1.55766	213	198.194	7.68498	109	123.113	4.7737	182	210.723	8.17078	protein_coding	Major	AT3G01350	Major facilitator superfamily protein; FUNCTIONS IN: transporter activity; INVOLVED IN: oligopeptide transport; LOCATED IN: membrane; EXPRESSED IN: 12 plant structures; EXPRESSED DURING: 6 growth stages; CONTAINS InterPro DOMAIN/s: Oligopeptide transporter (InterPro:IPR000109), Major facilitator superfamily, general substrate transporter (InterPro:IPR016196); BEST Arabidopsis thaliana protein mat…
AALP_AAs66340U000100	Aa_G997470	AT1G54040	gene29673	KL986919.1:48-919	77.1833	54.8335	153.504	1.48515	5e-05	0.00189082	500	496.162	79.6285	134	142.038	22.7956	337	386.796	62.0765	1365	1270.12	203.84	722	815.481	130.876	677	783.843	125.798				EPITHIOSPECIFIER PROTEIN, EPITHIOSPECIFYING SENESCENCE REGULATOR, ESP, ESR, TASTY. Epithiospecifier protein, interacts with WRKY53. Involved in pathogen resistance and leaf senescence. involved in defense response to bacterium, glucosinolate catabolic process, leaf senescence, response to jasmonic acid
AALP_AA3G310800	Aa_G105180	AT2G14095	gene9244	CM002871.1:22915325-22916493	2.85905	1.44985	4.05063	1.48225	0.00055	0.0143264	24	23.8158	2.65563	10	10.5999	1.18196	4	4.59106	0.511937	36	33.4976	3.73523	33	37.2727	4.15618	33	38.208	4.26047	protein_coding	unknown	AT2G14095	unknown protein; FUNCTIONS IN: molecular_function unknown; INVOLVED IN: biological_process unknown; LOCATED IN: mitochondrion; EXPRESSED IN: 7 plant structures; EXPRESSED DURING: 4 anthesis, C globular stage, petal differentiation and expansion stage; Has 106 Blast hits to 103 proteins in 21 species: Archae - 0; Bacteria - 5; Metazoa - 0; Fungi - 4; Plants - 87; Viruses - 0; Other Eukaryotes - 10…
AALP_AA6G221000	Aa_G649550	AT5G45080	gene17788	CM002874.1:21216118-21218520	0.862496	0.433654	1.21011	1.48052	0.00265	0.0480156	13	12.9002	0.766096	2	2.11997	0.125897	6	6.88658	0.408969	24	22.3317	1.3262	20	22.5895	1.34151	14	16.2095	0.96262	protein_coding	phloem	AT5G45080	PHLOEM PROTEIN 2-A6 (PP2-A6). phloem protein 2-A6 (PP2-A6); FUNCTIONS IN: carbohydrate binding; involved in defense response, signal transduction. INVOLVED IN: signal transduction, defense response, innate immune response; LOCATED IN: intrinsic to membrane; EXPRESSED IN: 9 plant structures; EXPRESSED DURING: 9 growth stages; CONTAINS InterPro DOMAIN/s: Toll-Interleukin receptor (InterPro:IPR00015…
AALP_AA8G005300	Aa_G481210	AT5G01750	gene22041	CM002876.1:320806-321795	6.60347	5.01697	13.9593	1.47634	5e-05	0.00189082	53	52.5932	6.30113	31	32.8596	3.93687	35	40.1717	4.81293	202	187.959	22.5191	59	66.6391	7.98395	82	94.9411	11.3748
AALP_AA8G046600	Aa_G570240	AT5G05260	gene22454	CM002876.1:2864993-2867421	72.2312	54.4121	151.056	1.47309	5e-05	0.00189082	2860	2838.05	108.551	658	697.472	26.6772	638	732.273	28.0083	3931	3657.75	139.903	3435	3879.75	148.394	3723	4310.56	164.872	protein_coding	cytochrome	AT5G05260	Encodes cytochrome P450 CYP79A2. involved in defense response to other organism, glucosinolate biosynthetic process, indoleacetic acid biosynthetic process	CYTOCHROME P450 79A2 (CYP79A2)
AALP_AA7G203800	Aa_G214780	AT4G33666	gene21226	CM002875.1:23556586-23557141	2.09259	1.9808	5.49546	1.47216	0.0008	0.0193954	11	10.9156	2.08324	5	5.29994	1.0115	13	14.9209	2.84767	18	16.7488	3.19652	35	39.5316	7.54463	26	30.1033	5.74522	protein_coding	unknown	AT4G33666	unknown protein; FUNCTIONS IN: molecular_function unknown; INVOLVED IN: biological_process unknown; LOCATED IN: chloroplast; EXPRESSED IN: 19 plant structures; EXPRESSED DURING: 11 growth stages; Has 30201 Blast hits to 17322 proteins in 780 species: Archae - 12; Bacteria - 1396; Metazoa - 17338; Fungi - 3422; Plants - 5037; Viruses - 0; Other Eukaryotes - 2996 (source: NCBI BLink).
AALP_AA4G001800	Aa_G205450	AT5G48920	gene9924	CM002872.1:276111-276858	5.83386	4.43269	12.2957	1.4719	5e-05	0.00189082	75	74.4243	9.21056	16	16.9598	2.0989	14	16.0687	1.98862	119	110.728	13.7034	90	101.653	12.5803	74	85.6785	10.6034	protein_coding	tracheary	AT5G48920	tracheary element differentiation-related 7 (TED7); involved in plant-type secondary cell wall biogenesis. BEST Arabidopsis thaliana protein match is: tracheary element differentiation-related 6 (TAIR:AT1G43790.1); Has 1807 Blast hits to 1807 proteins in 277 species: Archae - 0; Bacteria - 0; Metazoa - 736; Fungi - 347; Plants - 385; Viruses - 0; Other Eukaryotes - 339 (source: NCBI BLink).	TRACHEARY ELEMENT DIFFERENTIATION-RELATED 7 (TED7)
AALP_AA4G272300	Aa_G13140	AT2G48080	gene12629	CM002872.1:23227318-23229843	0.51127	0.411736	1.13985	1.46905	0.00135	0.0288804	11	10.9156	0.534572	7	7.41991	0.363378	6	6.88658	0.337259	27	25.1232	1.23037	16	18.0716	0.885028	23	26.6298	1.30415	protein_coding	oxidoreductase,	AT2G48080	oxidoreductase, 2OG-Fe(II) oxygenase family protein; BEST Arabidopsis thaliana protein match is: oxidoreductase, 2OG-Fe(II) oxygenase family protein (TAIR:AT4G02940.1); Has 179 Blast hits to 160 proteins in 29 species: Archae - 0; Bacteria - 0; Metazoa - 24; Fungi - 0; Plants - 151; Viruses - 0; Other Eukaryotes - 4 (source: NCBI BLink).
AALP_AA6G287000	Aa_G157410	AT2G23030	gene18448	CM002874.1:29840692-29843717	1.42634	0.80898	2.2352	1.46623	0.00035	0.0098411	17	16.8695	1.18261	7	7.41991	0.520163	9	10.3299	0.724162	34	31.6366	2.21784	29	32.7548	2.29623	27	31.2611	2.19152	protein_coding	SNF1-related	AT2G23030	SNF1-RELATED PROTEIN KINASE 2.9 (SNRK2.9). encodes a member of SNF1-related protein kinases (SnRK2). involved in intracellular signal transduction, protein phosphorylation, response to osmotic stress.
AALP_AA3G263400	Aa_G277270	AT3G23000	gene8770	CM002871.1:17595920-17597375	28.5377	15.6066	43.1035	1.46565	5e-05	0.00189082	441	437.615	23.5846	201	213.057	11.4824	190	218.075	11.7528	1342	1248.72	67.2978	457	516.17	27.8182	548	634.484	34.1946	protein_coding	CBL-interacting	AT3G23000	CBL-INTERACTING PROTEIN KINASE 7 (CIPK7). Encodes a serine/threonine protein kinase with similarities to CBL-interacting protein kinases, SNF1 and SOS2. involved in intracellular signal transduction, protein phosphorylation, response to cold
AALP_AA8G250300	Aa_G146650	AT5G26920	gene24491	CM002876.1:18668782-18671647	1.74058	1.14352	3.15784	1.46546	5e-05	0.00189082	33	32.7467	1.24616	26	27.5597	1.04877	26	29.8419	1.13562	126	117.242	4.46158	51	57.6033	2.19207	64	74.1004	2.81986	protein_coding	Cam-binding	AT5G26920	Encodes a calmodulin-binding protein CBP60g (calmodulin binding protein 60-like.g). The calmodulin-binding domain is located near the N-terminus; calmodulin binding is dependent on Ca(2+). Inducible by both bacterial pathogen and MAMP (microbe-associated molecular pattern) treatments. Bacterial growth is enhanced in cbp60g mutants. cbp60g mutants also show defects in salicylic acid (SA) accumulat…	CAM-BINDING PROTEIN 60-LIKE G (CBP60G)
AALP_AA8G407600	Aa_G98040	AT5G23010	gene26064	CM002876.1:34414575-34421377	40.3836	38.202	105.004	1.45873	5e-05	0.00189082	961	953.623	76.7194	166	175.958	14.1559	257	294.975	23.7309	953	886.756	71.3399	1511	1706.64	137.3	1142	1322.23	106.374
AALP_AA8G457700	Aa_G13770	AT5G62630	gene26565	CM002876.1:37726230-37729112	1.52776	0.934097	2.56666	1.45825	5e-05	0.00189082	24	23.8158	0.774595	22	23.3197	0.758461	34	39.024	1.26923	86	80.0221	2.60268	67	75.6749	2.46128	70	81.0473	2.63602	protein_coding	hipl2	AT5G62630	hipl2 protein precursor (HIPL2); FUNCTIONS IN: catalytic activity; INVOLVED IN: biological_process unknown; LOCATED IN: anchored to plasma membrane, plasma membrane, anchored to membrane; EXPRESSED IN: 17 plant structures; EXPRESSED DURING: 11 growth stages; CONTAINS InterPro DOMAIN/s: Soluble quinoprotein glucose/sorbosone dehydrogenase (InterPro:IPR011041), Folate receptor, conserved region (In…	HIPL2 PROTEIN PRECURSOR (HIPL2)
AALP_AA1G170800	Aa_G121100	AT1G15170	gene1707	CM002869.1:10800700-10803082	0.643585	0.331701	0.910875	1.45737	0.0017	0.0342843	6	5.95394	0.252759	10	10.5999	0.44999	6	6.88658	0.292352	31	28.8452	1.22455	13	14.6832	0.623337	18	20.8407	0.88474	protein_coding	MATE	AT1G15170	MATE efflux family protein; FUNCTIONS IN: antiporter activity, drug transmembrane transporter activity, transporter activity; INVOLVED IN: drug transmembrane transport, transmembrane transport; LOCATED IN: chloroplast, membrane; EXPRESSED IN: 17 plant structures; EXPRESSED DURING: 9 growth stages; CONTAINS InterPro DOMAIN/s: MATE family transporter related protein (InterPro:IPR015521), Multi anti…
AALP_AA1G270500	Aa_G596260	AT2G13770	gene2704	CM002869.1:18869153-18869529	33.1294	15.6872	42.9253	1.45224	5e-05	0.00189082	47	46.6392	17.9702	29	30.7396	11.8441	39	44.7628	17.2472	150	139.573	53.778	77	86.9696	33.5096	93	107.677	41.4883
AALP_AA7G044000	Aa_G213340	AT4G21850	gene19628	CM002875.1:3640506-3641449	0.925475	1.23154	3.36733	1.45114	0.00165	0.033588	13	12.9002	1.80467	3	3.17996	0.444859	9	10.3299	1.44509	36	33.4976	4.68613	23	25.9779	3.63417	11	12.736	1.7817	protein_coding	methionine	AT4G21850	methionine sulfoxide reductase B9 (MSRB9); FUNCTIONS IN: peptide-methionine-(S)-S-oxide reductase activity; INVOLVED IN: oxidation reduction; LOCATED IN: cytosol; EXPRESSED IN: 18 plant structures; EXPRESSED DURING: 12 growth stages; CONTAINS InterPro DOMAIN/s: Methionine sulphoxide reductase B (InterPro:IPR002579), Mss4-like (InterPro:IPR011057); BEST Arabidopsis thaliana protein match is: methi…	METHIONINE SULFOXIDE REDUCTASE B9 (MSRB9)
AALP_AA3G215500	Aa_G342900	AT3G18900	gene8291	CM002871.1:13025727-13028596	0.915479	0.598285	1.63327	1.44886	5e-05	0.00189082	35	34.7313	0.87983	20	21.1997	0.537041	13	14.9209	0.377984	71	66.0647	1.67358	41	46.3085	1.17311	70	81.0473	2.05313	protein_coding	unknown	AT3G18900	FUNCTIONS IN: molecular_function unknown; INVOLVED IN: biological_process unknown; LOCATED IN: cellular_component unknown; EXPRESSED IN: synergid; CONTAINS InterPro DOMAIN/s: F-box associated domain, type 1 (InterPro:IPR006527), F-box associated interaction domain (InterPro:IPR017451), Protein of unknown function DUF547 (InterPro:IPR006869); BEST Arabidopsis thaliana protein match is: Protein of …
AALP_AA2G133700	Aa_G101720	AT1G70500	gene4839	CM002870.1:19647381-19650591	0.951412	0.56871	1.55062	1.44708	0.00025	0.00743719	27	26.7927	1.07977	6	6.35992	0.256311	8	9.18211	0.370047	48	44.6635	1.79998	36	40.6611	1.63868	26	30.1033	1.21319	protein_coding	Pectin	AT1G70500	Pectin lyase-like superfamily protein; FUNCTIONS IN: polygalacturonase activity; INVOLVED IN: carbohydrate metabolic process; LOCATED IN: endomembrane system; EXPRESSED IN: 6 plant structures; EXPRESSED DURING: 4 anthesis, C globular stage, petal differentiation and expansion stage; CONTAINS InterPro DOMAIN/s: Pectin lyase fold/virulence factor (InterPro:IPR011050), Pectin lyase fold (InterPro:IP…
AALP_AA2G109500	Aa_G423760	AT1G68600	gene4597	CM002870.1:16806501-16809876	3.50455	3.17418	8.64964	1.44626	5e-05	0.00189082	111	110.148	4.12658	59	62.5392	2.34297	71	81.4912	3.05299	263	244.719	9.16814	169	190.881	7.15118	222	257.036	9.62958	protein_coding	Aluminium	AT1G68600	Aluminium activated malate transporter family protein; INVOLVED IN: response to aluminum ion; LOCATED IN: cellular_component unknown; EXPRESSED IN: 21 plant structures; EXPRESSED DURING: 12 growth stages; CONTAINS InterPro DOMAIN/s: Malate transporter, aliminium toerance (InterPro:IPR020966); BEST Arabidopsis thaliana protein match is: Aluminium activated malate transporter family protein (TAIR:A…
AALP_AA8G152400	Aa_G450400	AT5G14940	gene23512	CM002876.1:9747621-9750416	1.08834	1.24414	3.38733	1.44499	5e-05	0.00189082	32	31.7544	1.74616	20	21.1997	1.16577	13	14.9209	0.820497	77	71.6477	3.93988	52	58.7327	3.22969	47	54.4174	2.9924	protein_coding	Major	AT5G14940	Major facilitator superfamily protein; FUNCTIONS IN: amino acid transmembrane transporter activity, transporter activity; INVOLVED IN: oligopeptide transport, response to nematode; LOCATED IN: membrane; EXPRESSED IN: 17 plant structures; EXPRESSED DURING: 9 growth stages; CONTAINS InterPro DOMAIN/s: Oligopeptide transporter (InterPro:IPR000109), Major facilitator superfamily, general substrate tr…
AALP_AA6G264200	Aa_G321400	emp	gene18220	CM002874.1:27751053-27752708	1.6449	0.854485	2.32009	1.44105	5e-05	0.00189082	19	18.8542	0.876364	18	19.0798	0.886851	15	17.2165	0.800241	44	40.9415	1.90301	42	47.438	2.20497	53	61.3644	2.85229
AALP_AAs51301U000100	Aa_G764860	AT2G46400	gene29975	KL989392.1:1295-2491	1.13009	0.699029	1.89221	1.43665	0.0019	0.0371667	6	5.95394	0.504203	8	8.4799	0.71811	9	10.3299	0.874773	24	22.3317	1.89114	16	18.0716	1.53037	23	26.6298	2.25511				ATWRKY46, WRKY DNA-BINDING PROTEIN 46, WRKY46. Encodes a WRKY transcription factor that contributes to the feedforward inhibition of osmotic/salt stress-dependent LR inhibition via regulation of ABA signaling and auxin homeostasis.
AALP_AA1G203200	Aa_G119000	AT1G18590	gene2031	CM002869.1:13758429-13759638	54.9504	52.8123	142.712	1.43416	5e-05	0.00189082	1663	1650.23	110.638	351	372.056	24.9441	297	340.886	22.8544	2016	1875.87	125.766	2031	2293.97	153.797	1914	2216.06	148.574	protein_coding	sulfotransferase	AT1G18590	encodes a desulfoglucosinolate sulfotransferase, involved in the final step of glucosinolate core structure biosynthesis. Has a broad-substrate specificity with preference with methionine-derived desulfoglucosinolates.	SULFOTRANSFERASE 17 (SOT17)
AALP_AA8G407800	Aa_G98020	AT5G23020	gene26066	CM002876.1:34424345-34427970	47.1068	38.4849	103.842	1.43203	5e-05	0.00189082	1544	1532.15	74.1746	302	320.116	15.4975	464	532.562	25.7825	1696	1578.11	76.3997	2460	2778.51	134.514	1795	2078.28	100.614
AALP_AA5G058700	Aa_G486800	AT3G29034	gene13228	CM002873.1:4010679-4011168	10.0068	6.68738	18.0349	1.43128	5e-05	0.00189082	36	35.7237	8.37946	21	22.2597	5.22131	24	27.5463	6.46136	115	107.006	25.0997	49	55.3443	12.9817	59	68.3113	16.0233	protein_coding	unknown	AT3G29034	unknown protein; Has 7 Blast hits to 7 proteins in 3 species: Archae - 0; Bacteria - 0; Metazoa - 0; Fungi - 0; Plants - 7; Viruses - 0; Other Eukaryotes - 0 (source: NCBI BLink).
AALP_AA8G415400	Aa_G377440	AT5G24030	gene26142	CM002876.1:34864343-34868687	0.560467	0.282092	0.759984	1.4298	5e-05	0.00189082	27	26.7927	0.437094	15	15.8998	0.259387	8	9.18211	0.149796	59	54.8989	0.895613	29	32.7548	0.534358	45	52.1018	0.849982	protein_coding	SLAC1	AT5G24030	Encodes a protein with ten predicted transmembrane helices. The SLAH3 protein has similarity to the SLAC1 protein involved in ion homeostasis in guard cells. Although it is not expressed in guard cells, it can complement an slac1-2 mutant suggesting that it performs a similar function. SLAH3:GFP localizes to the plasma membrane.	SLAC1 HOMOLOGUE 3 (SLAH3)
AALP_AA4G203400	Aa_G67120	AT4G13770	gene11940	CM002872.1:19050844-19052670	57.2994	39.4751	106.195	1.4277	5e-05	0.00189082	1105	1096.52	48.7867	658	697.472	31.0322	756	867.709	38.6065	3549	3302.31	146.928	1787	2018.37	89.8023	1589	1839.77	81.8559		cytochrome		"CYTOCHROME P450, FAMILY 83, SUBFAMILY A, POLYPEPTIDE 1", CYP83A1, REDUCED EPIDERMAL FLUORESCENCE 2, REF2. Encodes a cytochrome p450 enzyme that catalyzes the initial conversion of aldoximes to thiohydroximates in the synthesis of glucosinolates not derived from tryptophan. Also has a role in auxin homeostasis.
AALP_AA2G005700	Aa_G72510	AT1G63295	gene3559	CM002870.1:498469-500304	1.67527	1.01033	2.71196	1.42452	5e-05	0.00189082	50	49.6162	2.05219	5	5.29994	0.219213	16	18.3642	0.759569	86	80.0221	3.30982	50	56.4738	2.33583	52	60.2065	2.49022	protein_coding	Remorin	AT1G63295	Remorin family protein; CONTAINS InterPro DOMAIN/s: Remorin, C-terminal (InterPro:IPR005516); BEST Arabidopsis thaliana protein match is: Remorin family protein (TAIR:AT3G61260.1).
AALP_AA5G225500	Aa_G98610	AT4G31910	gene14896	CM002873.1:18602106-18604901	0.474723	0.563945	1.51281	1.4236	0.0005	0.0132412	15	14.8849	0.743507	6	6.35992	0.317682	11	12.6254	0.630646	29	26.9842	1.34788	34	38.4022	1.91821	22	25.472	1.27234	protein_coding	HXXXD-type	AT4G31910	HXXXD-type acyl-transferase family protein; FUNCTIONS IN: transferase activity, transferring acyl groups other than amino-acyl groups, transferase activity; INVOLVED IN: biological_process unknown; LOCATED IN: nucleus; EXPRESSED IN: 9 plant structures; EXPRESSED DURING: 6 growth stages; CONTAINS InterPro DOMAIN/s: Transferase (InterPro:IPR003480); BEST Arabidopsis thaliana protein match is: HXXXD…
AALP_AA8G029700	Aa_G509370	AT5G03610	gene22285	CM002876.1:1821054-1826763	1.95051	1.67197	4.48036	1.42207	5e-05	0.00189082	29	28.7774	1.59022	26	27.5597	1.52293	30	34.4329	1.90274	108	100.493	5.55318	70	79.0633	4.36899	55	63.68	3.51892
AALP_AA8G065000	Aa_G672360	AT5G06980	gene22638	CM002876.1:4000343-4002268	2.38541	1.683	4.50804	1.42147	5e-05	0.00189082	82	81.3706	3.18991	22	23.3197	0.914187	21	24.103	0.944895	270	251.232	9.84888	42	47.438	1.85968	40	46.3127	1.81557	protein_coding	unknown	AT5G06980	unknown protein; FUNCTIONS IN: molecular_function unknown; INVOLVED IN: response to karrikin; LOCATED IN: cellular_component unknown; EXPRESSED IN: 21 plant structures; EXPRESSED DURING: 11 growth stages; BEST Arabidopsis thaliana protein match is: unknown protein (TAIR:AT3G12320.1).
AALP_AA4G105800	Aa_G367850	AT4G14040	gene10964	CM002872.1:10209104-10211689	120.609	115.764	309.716	1.41976	5e-05	0.00189082	4642	4606.37	202.68	1484	1573.02	69.213	1493	1713.61	75.399	8812	8199.47	360.777	5769	6515.95	286.702	5529	6401.58	281.67	protein_coding	selenium-binding	AT4G14040	selenium-binding protein 2 (SBP2); FUNCTIONS IN: selenium binding; INVOLVED IN: polar nucleus fusion; LOCATED IN: cellular_component unknown; EXPRESSED IN: guard cell; EXPRESSED DURING: seedling growth; CONTAINS InterPro DOMAIN/s: Cytochrome cd1-nitrite reductase-like, C-terminal haem d1 (InterPro:IPR011048), Selenium-binding protein (InterPro:IPR008826); BEST Arabidopsis thaliana protein match i…	SELENIUM-BINDING PROTEIN 2 (SBP2)
AALP_AA6G079400	Aa_G154830	AT2G31790	gene16372	CM002874.1:5324056-5326315	45.6547	43.5935	116.48	1.4179	5e-05	0.00189082	1829	1814.96	87.9291	384	407.035	19.7196	416	477.47	23.1319	2471	2299.24	111.391	2211	2497.27	120.985	2087	2416.37	117.065	protein_coding	UDP-Glycosyltransferase	AT2G31790	UDP-Glycosyltransferase superfamily protein; FUNCTIONS IN: UDP-glycosyltransferase activity, transferase activity, transferring glycosyl groups; INVOLVED IN: metabolic process; LOCATED IN: cellular_component unknown; EXPRESSED IN: 22 plant structures; EXPRESSED DURING: 13 growth stages; CONTAINS InterPro DOMAIN/s: UDP-glucuronosyl/UDP-glucosyltransferase (InterPro:IPR002213); BEST Arabidopsis tha…
AALP_AA3G135300	Aa_G40360	AT3G12520	gene7489	CM002871.1:6953803-6957891	4.30051	3.69511	9.84951	1.41443	5e-05	0.00189082	158	156.787	5.31422	87	92.2189	3.12571	68	78.0479	2.6454	410	381.501	12.9308	145	163.774	5.55104	282	326.505	11.0667	protein_coding	sulfate	AT3G12520	Encodes a sulfate transporter that in induced under sulfate limitation.	SULFATE TRANSPORTER 4;2 (SULTR4;2)
AALP_AA8G195300	Aa_G253700	emp	gene23941	CM002876.1:13657917-13658291	18.8099	14.9681	39.8558	1.4129	5e-05	0.00189082	29	28.7774	11.2142	35	37.0996	14.4573	43	49.3538	19.2326	67	62.3428	24.2943	116	131.019	51.0567	98	113.466	44.2165
AALP_AA3G128300	Aa_G5590	AT3G11840	gene7419	CM002871.1:6610730-6612813	1.3497	0.931999	2.479	1.41136	5e-05	0.00189082	25	24.8081	1.27112	14	14.8398	0.760363	13	14.9209	0.764518	81	75.3696	3.86179	30	33.8843	1.73616	31	35.8924	1.83905	protein_coding	plant	AT3G11840	Encodes a U-box-domain-containing E3 ubiquitin ligase that acts as a negative regulator of PAMP-triggered immunity.	PLANT U-BOX 24 (PUB24)
AALP_AA1G088100	Aa_G368310	AT1G08440	gene880	CM002869.1:4422608-4425242	0.937799	0.68321	1.81427	1.40899	0.00025	0.00743719	27	26.7927	1.21121	11	11.6599	0.527103	6	6.88658	0.311319	69	64.2038	2.90243	19	21.46	0.970135	30	34.7345	1.57023	protein_coding	Aluminium	AT1G08440	Aluminium activated malate transporter family protein; INVOLVED IN: response to aluminum ion; CONTAINS InterPro DOMAIN/s: Malate transporter, aliminium toerance (InterPro:IPR020966); BEST Arabidopsis thaliana protein match is: aluminum-activated malate transporter 1 (TAIR:AT1G08430.1); Has 610 Blast hits to 608 proteins in 146 species: Archae - 0; Bacteria - 224; Metazoa - 0; Fungi - 10; Plants -…
AALP_AAs55560U000600	Aa_G355610	emp	gene27287	KL968134.1:41011-43971	0.541388	0.283242	0.75213	1.40895	0.00055	0.0143264	16	15.8772	0.388943	8	8.4799	0.207732	9	10.3299	0.25305	23	21.4013	0.524266	38	42.9201	1.05141	24	27.7876	0.680712
AALP_AA7G041900	Aa_G472160	AT4G21680	gene19607	CM002875.1:3473250-3475640	1.48622	0.86634	2.29527	1.40566	5e-05	0.00189082	25	24.8081	0.875543	19	20.1398	0.710785	25	28.6941	1.01269	55	51.1769	1.80617	69	77.9338	2.75049	57	65.9956	2.32916	protein_coding	NITRATE	AT4G21680	Encodes a nitrate transporter (NRT1.8). Functions in nitrate removal from the xylem sap. Mediates cadmium tolerance.	NITRATE TRANSPORTER 1.8 (NRT1.8)
AALP_AA5G078200	Aa_G191950	AT3G44990	gene13423	CM002873.1:5788771-5790589	3.14551	2.35827	6.24147	1.40416	5e-05	0.00189082	79	78.3936	3.27655	50	52.9994	2.21517	33	37.8762	1.58308	294	273.564	11.4339	55	62.1212	2.59643	97	112.308	4.69406	protein_coding	xyloglucan	AT3G44990	xyloglucan endo-transglycosylase	XYLOGLUCAN ENDO-TRANSGLYCOSYLASE-RELATED 8 (XTR8)
AALP_AA3G012900	Aa_G71770	jgi896284, Bra021424	gene6265	CM002871.1:514721-515583	3.08161	1.55109	4.10501	1.4041	0.0025	0.0459238	12	11.9079	2.32515	8	8.4799	1.65579	3	3.44329	0.672341	31	28.8452	5.63234	18	20.3306	3.96977	12	13.8938	2.71292
AALP_AA7G176600	Aa_G74630	AT4G31730	gene20954	CM002875.1:21227477-21228254	26.0378	19.2973	51.0596	1.40378	5e-05	0.00189082	232	230.219	27.0078	139	147.338	17.2848	101	115.924	13.5995	567	527.587	61.8931	324	365.95	42.9309	356	412.183	48.3547	protein_coding	glutamine	AT4G31730	Glutamine dumper1 is a putative transmembrane protein. It is involved in glutamine secretion	GLUTAMINE DUMPER 1 (GDU1)
AALP_AA8G508900	Aa_G383030	AT5G67390	gene27077	CM002876.1:40486564-40487593	0.795958	0.709491	1.87564	1.40253	0.0019	0.0371667	14	13.8925	1.13386	5	5.29994	0.43256	6	6.88658	0.562056	31	28.8452	2.35423	15	16.9421	1.38275	20	23.1564	1.88993	protein_coding	unknown	AT5G67390	unknown protein; BEST Arabidopsis thaliana protein match is: Plant protein of unknown function (DUF863) (TAIR:AT1G69360.1); Has 1807 Blast hits to 1807 proteins in 277 species: Archae - 0; Bacteria - 0; Metazoa - 736; Fungi - 347; Plants - 385; Viruses - 0; Other Eukaryotes - 339 (source: NCBI BLink).
AALP_AA8G001000	Aa_G18830	AT5G02090	gene21998	CM002876.1:51737-52295	2.99872	2.38147	6.28804	1.40076	0.0003	0.00865957	19	18.8542	3.5681	7	7.41991	1.4042	10	11.4776	2.17211	42	39.0805	7.39589	27	30.4958	5.77126	26	30.1033	5.69696	protein_coding	unknown	AT5G02090	unknown protein; Has 30 Blast hits to 30 proteins in 10 species: Archae - 0; Bacteria - 0; Metazoa - 0; Fungi - 0; Plants - 30; Viruses - 0; Other Eukaryotes - 0 (source: NCBI BLink).
AALP_AA2G023500	Aa_G300670	AT1G54040	gene3737	CM002870.1:2260852-2261548	19.588	14.9934	39.492	1.39723	5e-05	0.00189082	175	173.657	23.7049	55	58.2993	7.9581	85	97.5599	13.3173	303	281.938	38.4857	322	363.691	49.6454	192	222.301	30.345				EPITHIOSPECIFIER PROTEIN, EPITHIOSPECIFYING SENESCENCE REGULATOR, ESP, ESR, TASTY. Epithiospecifier protein, interacts with WRKY53. Involved in pathogen resistance and leaf senescence. involved in defense response to bacterium, glucosinolate catabolic process, leaf senescence, response to jasmonic acid
AALP_AA2G126500	Aa_G144600	AT1G69850	gene4767	CM002870.1:18848439-18853048	11.0699	7.93178	20.8491	1.39427	5e-05	0.00189082	314	311.59	10.8105	169	179.138	6.21515	170	195.12	6.76965	844	785.333	27.247	459	518.429	17.9868	431	499.02	17.3134	protein_coding	nitrate	AT1G69850	Encodes an inducible component of low-affinity nitrate uptake. mRNA found primarily in root hairs and the epidermis of roots. It also acts as an ABA importer at the site of ABA biosynthesis and is important for the regulation of stomatal aperture in inflorescence stems.	NITRATE TRANSPORTER 1:2 (NRT1:2)
AALP_AA3G297000	Aa_G328990	AT3G25620	gene9106	CM002871.1:21763044-21766143	5.73348	6.01006	15.7841	1.39302	5e-05	0.00189082	307	304.643	10.2999	115	121.899	4.12136	93	106.742	3.60892	601	559.224	18.9072	341	385.151	13.0219	394	456.18	15.4233	protein_coding	ABC-2	AT3G25620	ATP-BINDING CASSETTE G21 (ABCG21). ABC-2 type transporter family protein; involved in transmembrane transport. FUNCTIONS IN: ATPase activity, coupled to transmembrane movement of substances; LOCATED IN: chloroplast, membrane; EXPRESSED IN: 17 plant structures; EXPRESSED DURING: 9 growth stages; CONTAINS InterPro DOMAIN/s: ATPase, AAA+ type, core (InterPro:IPR003593), ABC transporter-like (InterPr…
AALP_AA7G221100	Aa_G775730	AT4G34950	gene21399	CM002875.1:24844731-24848163	15.8103	9.31792	24.4454	1.39148	5e-05	0.00189082	319	316.551	11.8004	163	172.778	6.44082	227	260.542	9.71251	705	655.995	24.4542	468	528.595	19.705	676	782.685	29.177	protein_coding	Major	AT4G34950	Major facilitator superfamily protein; CONTAINS InterPro DOMAIN/s: Nodulin-like (InterPro:IPR010658), Major facilitator superfamily, general substrate transporter (InterPro:IPR016196); BEST Arabidopsis thaliana protein match is: Major facilitator superfamily protein (TAIR:AT2G16660.1); Has 3379 Blast hits to 3250 proteins in 882 species: Archae - 26; Bacteria - 1593; Metazoa - 4; Fungi - 302; Pla…
AALP_AA5G082400	Aa_G597780	AT3G45730	gene13465	CM002873.1:6114806-6118201	1.49871	0.847601	2.2214	1.39001	5e-05	0.00189082	33	32.7467	0.692946	24	25.4397	0.538324	54	61.9792	1.31153	89	82.8135	1.7524	103	116.336	2.46176	100	115.782	2.45004	protein_coding	unknown	AT3G45730	unknown protein; Has 3 Blast hits to 3 proteins in 1 species: Archae - 0; Bacteria - 0; Metazoa - 0; Fungi - 0; Plants - 3; Viruses - 0; Other Eukaryotes - 0 (source: NCBI BLink).
AALP_AAs59033U000100	Aa_G931660	AT1G20400	gene28784	KL980000.1:0-1517	2.164	1.90429	4.97786	1.38627	5e-05	0.00189082	31	30.762	1.79066	30	31.7996	1.85106	31	35.5807	2.07115	102	94.9099	5.52471	57	64.3801	3.74757	84	97.2567	5.66131
AALP_AA8G019100	Aa_G85270	AT5G02390	gene22179	CM002876.1:964105-967994	0.734935	0.390177	1.01872	1.38456	5e-05	0.00189082	35	34.7313	0.636503	8	8.4799	0.155407	18	20.6597	0.378621	51	47.455	0.869682	39	44.0496	0.807273	65	75.2582	1.37922	protein_coding	Protein	AT5G02390	Target promoter of the male germline-specific transcription factor DUO1.	DUO1-ACTIVATED UNKNOWN 1 (DAU1)
AALP_AA7G271300	Aa_G205210	AT5G52320	gene21901	CM002875.1:28540442-28542205	40.986	30.7	80.0592	1.38283	5e-05	0.00189082	1273	1263.23	54.657	445	471.694	20.4091	343	393.683	17.0338	2794	2599.79	112.487	1229	1388.13	60.061	1350	1563.05	67.6298	protein_coding	cytochrome	AT5G52320	member of CYP96A. involved in oxidation-reduction process	CYTOCHROME P450, FAMILY 96, SUBFAMILY A, POLYPEPTIDE 4 (CYP96A4)
AALP_AA1G170500	Aa_G121070	AT1G15125	gene1704	CM002869.1:10791000-10792405	5.98995	3.59927	9.34713	1.37682	5e-05	0.00189082	69	68.4704	4.72649	31	32.8596	2.26829	48	55.0927	3.80303	152	141.434	9.76318	135	152.479	10.5256	97	112.308	7.75262	protein_coding	S-adenosyl-L-methionine-dependent	AT1G15125	S-adenosyl-L-methionine-dependent methyltransferases superfamily protein; FUNCTIONS IN: S-adenosylmethionine-dependent methyltransferase activity, methyltransferase activity; INVOLVED IN: biological_process unknown; LOCATED IN: cellular_component unknown; CONTAINS InterPro DOMAIN/s: SAM dependent carboxyl methyltransferase (InterPro:IPR005299); BEST Arabidopsis thaliana protein match is: S-adenos…
AALP_AA1G001300	Aa_G632110	AT1G01070	gene12	CM002869.1:88963-91198	22.4065	18.1054	46.6273	1.36475	5e-05	0.00189082	470	466.392	27.795	252	267.117	15.919	155	177.903	10.6023	1124	1045.87	62.3294	493	556.832	33.1848	643	744.477	44.3677				UMAMIT28, USUALLY MULTIPLE ACIDS MOVE IN AND OUT TRANSPORTERS 28. Encodes a plasma membrane-localized amino acid transporter likely involved in amino acid export in the developing seed.
AALP_AA8G035200	Aa_G140710	AT5G04200	gene22340	CM002876.1:2203206-2204477	4.53138	3.52094	9.01197	1.35588	5e-05	0.00189082	109	108.163	6.83158	20	21.1997	1.33897	33	37.8762	2.39226	170	158.183	9.99083	119	134.408	8.48917	117	135.465	8.55593	protein_coding	metacaspase	AT5G04200	Encodes a putative metacaspase. involved in proteolysis. Arabidopsis contains three type I MCP genes (MCP1a-c) and six type II MCP genes (MCP2a?f): AtMCP1a/At5g64240, AtMCP1b/At1g02170, AtMCP1c/At4g25110, AtMCP2a/At1g79310, AtMCP2b/At1g79330, AtMCP2c/At1g79320, AtMCP2d/At1g79340, AtMCP2e/At1g16420, AtMCP2f/At5g04200.	METACASPASE 9 (MC9)
AALP_AA7G278900	Aa_G486320	AT4G39940	gene21977	CM002875.1:29113142-29115869	108.542	99.579	254.586	1.35424	5e-05	0.00189082	3192	3167.5	198.023	777	823.61	51.4898	686	787.366	49.224	3800	3535.86	221.052	3774	4262.64	266.489	3816	4418.23	276.216	protein_coding	APS-kinase	AT4G39940	adenosine-5'-phosphosulfate-kinase (akn2) mRNA, complete	APS-KINASE 2 (AKN2)
AALP_AA1G050100	Aa_G219030	AT1G05310	gene500	CM002869.1:2441158-2442903	2.1227	1.19047	3.04241	1.35369	0.00015	0.00487668	36	35.7237	2.30586	12	12.7198	0.821029	6	6.88658	0.444509	51	47.455	3.06308	35	39.5316	2.55165	47	54.4174	3.51249	protein_coding	Pectin	AT1G05310	Pectin lyase-like superfamily protein; FUNCTIONS IN: pectinesterase activity; INVOLVED IN: cell wall modification; LOCATED IN: endomembrane system, cell wall, plant-type cell wall; EXPRESSED IN: 12 plant structures; EXPRESSED DURING: 6 growth stages; CONTAINS InterPro DOMAIN/s: Pectinesterase, active site (InterPro:IPR018040), Pectin lyase fold/virulence factor (InterPro:IPR011050), Pectinesteras…
AALP_AA1G316900	Aa_G468650	AT1G31050	gene3168	CM002869.1:21858410-21861394	1.07457	0.954339	2.43717	1.35263	0.00015	0.00487668	25	24.8081	1.35646	13	13.7798	0.753458	12	13.7732	0.753093	54	50.2464	2.74739	37	41.7906	2.28504	36	41.6815	2.27907	protein_coding	basic	AT1G31050	basic helix-loop-helix (bHLH) DNA-binding superfamily protein; involved in regulation of transcription, DNA-templated. FUNCTIONS IN: sequence-specific DNA binding transcription factor activity; INVOLVED IN: regulation of transcription; LOCATED IN: nucleus; EXPRESSED IN: sperm cell, hypocotyl, root; CONTAINS InterPro DOMAIN/s: Helix-loop-helix DNA-binding (InterPro:IPR011598); BEST Arabidopsis tha…
AALP_AA2G192200	Aa_G259500	AT1G75050	gene5424	CM002870.1:24255237-24256652	526.415	365.874	932.694	1.35006	5e-05	0.00189082	7777	7717.3	655.172	2593	2748.55	233.342	2146	2463.1	209.109	15310	14245.8	1209.42	6649	7509.88	637.563	9676	11203	951.1
AALP_AA4G156000	Aa_G115300	AT2G37870	gene11466	CM002872.1:15257822-15258494	6.45671	1.8968	4.81762	1.34475	0.0014	0.0296481	16	15.8772	2.88361	7	7.41991	1.3476	7	8.03435	1.4592	39	36.2891	6.59081	25	28.2369	5.12837	13	15.0516	2.73367	protein_coding	Bifunctional	AT2G37870	Bifunctional inhibitor/lipid-transfer protein/seed storage 2S albumin superfamily protein; FUNCTIONS IN: lipid binding; INVOLVED IN: lipid transport; LOCATED IN: endomembrane system; EXPRESSED IN: 11 plant structures; EXPRESSED DURING: LP.06 six leaves visible, LP.04 four leaves visible, 4 anthesis, C globular stage, petal differentiation and expansion stage; CONTAINS InterPro DOMAIN/s: Bifunctio…
AALP_AA8G003300	Aa_G18590	AT5G01120	gene22021	CM002876.1:167697-172066	0.637581	0.571818	1.45231	1.34472	5e-05	0.00189082	59	58.5471	0.949402	11	11.6599	0.189077	31	35.5807	0.576977	106	98.6319	1.59942	87	98.2644	1.59346	62	71.7847	1.16406	protein_coding	Protein	AT5G01120	Protein of unknown function (DUF674); CONTAINS InterPro DOMAIN/s: Protein of unknown function DUF674 (InterPro:IPR007750); BEST Arabidopsis thaliana protein match is: Protein of unknown function (DUF674) (TAIR:AT5G43240.3); Has 1807 Blast hits to 1807 proteins in 277 species: Archae - 0; Bacteria - 0; Metazoa - 736; Fungi - 347; Plants - 385; Viruses - 0; Other Eukaryotes - 339 (source: NCBI BLin…
AALP_AA1G185300	Aa_G103790	Bra026709,	gene1852	CM002869.1:12035151-12036456	3.6602	0.735102	1.86599	1.34392	0.0008	0.0193954	4	3.9693	0.24298	14	14.8398	0.90842	15	17.2165	1.05391	32	29.7757	1.82272	30	33.8843	2.07423	24	27.7876	1.70102
AALP_AA1G277900	Aa_G255010	AT1G26820	gene2778	CM002869.1:19323150-19324390	10.7166	6.48706	16.462	1.3435	5e-05	0.00189082	121	120.071	12.2012	36	38.1595	3.87764	29	33.2851	3.38232	188	174.932	17.776	136	153.609	15.6092	136	157.463	16.0009	protein_coding	ribonuclease	AT1G26820	Encodes ribonuclease RNS3. involved in aging	RIBONUCLEASE 3 (RNS3)
AALP_AA3G261700	Aa_G413560	AT3G22890	gene8753	CM002871.1:17369894-17372039	136.733	113.295	287.368	1.34282	5e-05	0.00189082	3783	3753.96	169.364	1752	1857.1	83.7849	1675	1922.5	86.7358	7910	7360.17	332.062	5146	5812.28	262.227	5127	5936.13	267.815	protein_coding	ATP	AT3G22890	encodes ATP sulfurylase, the first enzyme in the sulfate assimilation pathway of Arabidopsis. It may also participate in selenium metabolism.	ATP SULFURYLASE 1 (APS1)
AALP_AA7G061900	Aa_G92760	AT4G23250	gene19807	CM002875.1:5763396-5766159	3.61332	2.75343	6.97363	1.34068	5e-05	0.00189082	94	93.2784	3.06331	67	71.0191	2.33231	76	87.23	2.86468	418	388.944	12.7731	111	125.372	4.11728	106	122.729	4.03048	protein_coding	kinases;protein	AT4G23250	EMBRYO DEFECTIVE 1290 (EMB1290); FUNCTIONS IN: protein kinase activity, kinase activity; INVOLVED IN: protein amino acid autophosphorylation, embryo development ending in seed dormancy; LOCATED IN: plasma membrane; EXPRESSED IN: stem; CONTAINS InterPro DOMAIN/s: Protein kinase, ATP binding site (InterPro:IPR017441), Serine/threonine-protein kinase domain (InterPro:IPR002290), Protein of unknown f…	EMBRYO DEFECTIVE 1290 (emb1290)
AALP_AA8G077600	Aa_G319330	AT1G17190	gene22764	CM002876.1:4747892-4749280	1.29843	0.864373	2.18883	1.34043	0.00245	0.045235	13	12.9002	1.22954	7	7.41991	0.707204	6	6.88658	0.656372	25	23.2622	2.21716	24	27.1074	2.58365	16	18.5251	1.76566	protein_coding	glutathione	AT1G17190	Encodes glutathione transferase belonging to the tau class of GSTs. Naming convention according to Wagner et al. (2002).	GLUTATHIONE S-TRANSFERASE TAU 26 (GSTU26)
AALP_AA1G063500	Aa_G22640	AT3G61090	gene634	CM002869.1:3130104-3131029	3.37065	2.18351	5.52695	1.33983	0.00015	0.00487668	13	12.9002	1.60531	18	19.0798	2.37431	18	20.6597	2.57092	51	47.455	5.90534	37	41.7906	5.20046	38	43.9971	5.47504
AALP_AA5G028700	Aa_G83270	AT3G26125	gene12928	CM002873.1:1759700-1762953	1.50085	0.841256	2.12884	1.33945	5e-05	0.00189082	57	56.5625	1.25259	26	27.5597	0.610317	26	29.8419	0.660857	107	99.5623	2.20484	78	88.0991	1.95098	87	100.73	2.2307	protein_coding	cytochrome	AT3G26125	encodes a protein with cytochrome P450 domain. involved in oxidation-reduction process	CYTOCHROME P450, FAMILY 86, SUBFAMILY C, POLYPEPTIDE 2 (CYP86C2)
AALP_AA1G185200	Aa_G103800	AT1G16700	gene1851	CM002869.1:12033252-12034798	8.37239	1.77625	4.49273	1.33876	0.002	0.0387619	11	10.9156	1.95103	7	7.41991	1.32622	10	11.4776	2.05149	33	30.7061	5.48835	16	18.0716	3.23008	23	26.6298	4.75976
AALP_AA7G072700	Aa_G332020	AT4G24130	gene19915	CM002875.1:7237328-7238244	9.25933	5.68544	14.3468	1.33538	5e-05	0.00189082	59	58.5471	7.88052	21	22.2597	2.99619	40	45.9106	6.17962	89	82.8135	11.1468	96	108.43	14.5948	111	128.518	17.2987	protein_coding	Protein	AT4G24130	Protein of unknown function, DUF538; INVOLVED IN: biological_process unknown; LOCATED IN: nucleus; EXPRESSED IN: 21 plant structures; EXPRESSED DURING: 12 growth stages; CONTAINS InterPro DOMAIN/s: Protein of unknown function DUF538 (InterPro:IPR007493); BEST Arabidopsis thaliana protein match is: Protein of unknown function, DUF538 (TAIR:AT5G46230.1); Has 362 Blast hits to 362 proteins in 27 spe…
AALP_AA8G309900	Aa_G169320	AT5G39670	gene25087	CM002876.1:26562115-26562978	1.48744	1.16627	2.94261	1.3352	0.0009	0.0211734	9	8.93092	0.911641	12	12.7198	1.2984	11	12.6254	1.28876	29	26.9842	2.75446	25	28.2369	2.88234	27	31.2611	3.19104	protein_coding	Calcium-binding	AT5G39670	Calcium-binding EF-hand family protein; FUNCTIONS IN: calcium ion binding; INVOLVED IN: biological_process unknown; LOCATED IN: cellular_component unknown; EXPRESSED IN: 21 plant structures; EXPRESSED DURING: 13 growth stages; CONTAINS InterPro DOMAIN/s: EF-Hand 1, calcium-binding site (InterPro:IPR018247), EF-HAND 2 (InterPro:IPR018249), EF-hand-like domain (InterPro:IPR011992), Calcium-binding …
AALP_AA8G392600	Aa_G620130	AT5G59720	gene25914	CM002876.1:33254281-33255008	2.19635	1.78941	4.51259	1.33447	0.0003	0.00865957	22	21.8311	2.80446	8	8.4799	1.08934	10	11.4776	1.47444	42	39.0805	5.02035	30	33.8843	4.35283	28	32.4189	4.16459	protein_coding	heat	AT5G59720	encodes a low molecular weight heat shock protein that contains the heat shock element in the promoter region. Expression is induced in response to heat shock.	HEAT SHOCK PROTEIN 18.2 (HSP18.2)
AALP_AA8G222100	Aa_G68360	AT5G19970	gene24209	CM002876.1:16368804-16370112	9.10744	5.61783	14.1626	1.334	5e-05	0.00189082	107	106.179	6.79626	84	89.0389	5.57268	64	73.4569	4.48454	305	283.799	18.2265	162	182.975	11.556	172	199.145	12.7052	protein_coding	unknown	AT5G19970	unknown protein; Has 1807 Blast hits to 1807 proteins in 277 species: Archae - 0; Bacteria - 0; Metazoa - 736; Fungi - 347; Plants - 385; Viruses - 0; Other Eukaryotes - 339 (source: NCBI BLink).
AALP_AA8G119700	Aa_G233040	AT5G12020	gene23185	CM002876.1:7386046-7386913	1.79039	1.15172	2.90286	1.33368	0.00065	0.0164572	11	10.9156	1.10754	11	11.6599	1.18306	10	11.4776	1.16457	31	28.8452	2.92675	32	36.1432	3.66724	18	20.8407	2.11458
AALP_AA7G218200	Aa_G752220	AT4G34750	gene21370	CM002875.1:24634275-24635210	12.1371	7.63871	19.2255	1.33162	5e-05	0.00189082	129	128.01	11.7854	61	64.6592	5.95292	49	56.2404	5.17784	267	248.441	22.873	143	161.515	14.8701	187	216.512	19.9334	protein_coding	SAUR-like	AT4G34750	SAUR-like auxin-responsive protein family ; CONTAINS InterPro DOMAIN/s: Auxin responsive SAUR protein (InterPro:IPR003676); BEST Arabidopsis thaliana protein match is: SAUR-like auxin-responsive protein family (TAIR:AT5G10990.1); Has 1347 Blast hits to 1333 proteins in 27 species: Archae - 0; Bacteria - 0; Metazoa - 0; Fungi - 0; Plants - 1346; Viruses - 0; Other Eukaryotes - 1 (source: NCBI BLin…
AALP_AA1G346100	Aa_G397300	AT1G35310	gene3460	CM002869.1:24532985-24533856	2.51551	2.59698	6.50465	1.32464	5e-05	0.00189082	29	28.7774	3.64825	20	21.1997	2.6876	10	11.4776	1.45508	83	77.2306	9.79091	31	35.0137	4.43887	36	41.6815	5.28417	protein_coding	MLP-like	AT1G35310	MLP-like protein 168 (MLP168); FUNCTIONS IN: molecular_function unknown; INVOLVED IN: response to biotic stimulus, defense response; LOCATED IN: cellular_component unknown; EXPRESSED IN: 13 plant structures; EXPRESSED DURING: LP.04 four leaves visible, 4 anthesis, C globular stage, petal differentiation and expansion stage; CONTAINS InterPro DOMAIN/s: Bet v I allergen (InterPro:IPR000916); BEST A…	MLP-LIKE PROTEIN 168 (MLP168)
AALP_AAs59709U000100	Aa_G915380	AT1G32010	gene30462	KL993169.1:0-1710	2.18407	2.51776	6.30619	1.32463	5e-05	0.00189082	46	45.6469	2.93796	33	34.9796	2.25138	32	36.7284	2.36394	122	113.52	7.30644	48	54.2148	3.48941	109	126.202	8.12272
AALP_AA3G084200	Aa_G174390	AT3G07570	gene6978	CM002871.1:4204473-4206628	4.53461	3.01321	7.51878	1.3192	5e-05	0.00189082	45	44.6546	2.82566	45	47.6994	3.01833	44	50.5016	3.19565	95	88.3965	5.59356	101	114.077	7.21858	133	153.99	9.74418	protein_coding	Cytochrome	AT3G07570	Cytochrome b561/ferric reductase transmembrane with DOMON related domain; FUNCTIONS IN: dopamine beta-monooxygenase activity; INVOLVED IN: histidine catabolic process; LOCATED IN: membrane; CONTAINS InterPro DOMAIN/s: Cytochrome b561, eukaryote (InterPro:IPR004877), DOMON related (InterPro:IPR005018), Cytochrome b561/ferric reductase transmembrane (InterPro:IPR006593), DOMON (InterPro:IPR013050);…
AALP_AA8G027900	Aa_G305780	emp	gene22267	CM002876.1:1632404-1633745	11.673	8.52308	21.2617	1.31881	5e-05	0.00189082	270	267.927	15.8833	100	105.999	6.28383	50	57.3882	3.4021	389	361.96	21.4578	340	384.022	22.7656	285	329.978	19.5618
AALP_AA1G095000	Aa_G19150	AT1G09155	gene949	CM002869.1:4836102-4837547	1.60607	1.51948	3.78588	1.31705	5e-05	0.00189082	45	44.6546	3.10789	11	11.6599	0.811507	8	9.18211	0.63906	83	77.2306	5.37513	31	35.0137	2.4369	44	50.944	3.54562	protein_coding	phloem	AT1G09155	PHLOEM PROTEIN 2-B15 (PP2-B15). phloem protein 2-B15 (PP2-B15); FUNCTIONS IN: carbohydrate binding; LOCATED IN: endomembrane system; EXPRESSED IN: 6 plant structures; EXPRESSED DURING: 4 anthesis, C globular stage, petal differentiation and expansion stage; BEST Arabidopsis thaliana protein match is: phloem protein 2-B13 (TAIR:AT1G56240.1); Has 535 Blast hits to 526 proteins in 37 species: Archae…
AALP_AA2G166400	Aa_G341720	AT1G73010	gene5166	CM002870.1:22569382-22571100	4.10381	3.53575	8.79901	1.31532	5e-05	0.00189082	65	64.5011	4.58839	56	59.3593	4.22262	22	25.2508	1.79626	210	195.403	13.9003	52	58.7327	4.17805	101	116.94	8.31869	protein_coding	phosphate	AT1G73010	Encodes PPsPase1, a pyrophosphate-specific phosphatase catalyzing the specific cleavage of pyrophosphate (Km 38.8 uM) with an alkaline catalytic pH optimum. Expression is upregulated in the shoot of cax1/cax3 mutant.	PHOSPHATE STARVATION-INDUCED GENE 2 (PS2)
AALP_AA6G149800	Aa_G219590	AT5G43420	gene17076	CM002874.1:12887059-12888454	3.43673	2.20596	5.4719	1.31063	5e-05	0.00189082	59	58.5471	3.31385	28	29.6796	1.67991	25	28.6941	1.62413	153	142.365	8.05805	60	67.7685	3.83579	69	79.8894	4.52185	protein_coding	RING/U-box	AT5G43420	RING/U-box superfamily protein; FUNCTIONS IN: zinc ion binding; CONTAINS InterPro DOMAIN/s: Zinc finger, RING-type (InterPro:IPR001841), Zinc finger, C3HC4 RING-type (InterPro:IPR018957); BEST Arabidopsis thaliana protein match is: RING/U-box superfamily protein (TAIR:AT1G04360.1); Has 1807 Blast hits to 1807 proteins in 277 species: Archae - 0; Bacteria - 0; Metazoa - 736; Fungi - 347; Plants - …
AALP_AA8G338900	Aa_G48310	AT5G55450	gene25377	CM002876.1:29525806-29526456	52.4056	27.5618	68.2482	1.30812	5e-05	0.00189082	212	210.373	39.5908	111	117.659	22.1426	97	111.333	20.9522	630	586.208	110.321	190	214.6	40.3864	248	287.139	54.0377
AALP_AAs43688U000100	Aa_G919670	emp	gene28952	KL981335.1:0-1697	0.917174	0.60053	1.48683	1.30793	0.0006	0.0154252	15	14.8849	0.672444	16	16.9598	0.766182	7	8.03435	0.362963	31	28.8452	1.30312	26	29.3664	1.32667	35	40.5236	1.83071
AALP_AAs48021U000600	Aa_G332440	AT4G29450	gene27960	KL973374.1:51595-52080	4.79903	5.11188	12.6514	1.30737	5e-05	0.00189082	34	33.739	8.02534	16	16.9598	4.03414	12	13.7732	3.27616	29	26.9842	6.4186	61	68.898	16.3884	55	63.68	15.1473				Leucine-rich repeat protein kinase family protein; FUNCTIONS IN: kinase activity; INVOLVED IN: protein amino acid phosphorylation; LOCATED IN: endomembrane system; EXPRESSED IN: male gametophyte, pollen tube; EXPRESSED DURING: L mature pollen stage, M germinated pollen stage;
AALP_AA8G027100	Aa_G170090	AT5G03510	gene22259	CM002876.1:1549264-1550332	1.96269	1.37327	3.38623	1.30207	0.0001	0.00346752	19	18.8542	1.4696	18	19.0798	1.48718	13	14.9209	1.16302	53	49.3159	3.84395	42	47.438	3.69758	29	33.5767	2.61715	protein_coding	C2H2-type	AT5G03510	C2H2-type zinc finger family protein; FUNCTIONS IN: sequence-specific DNA binding transcription factor activity, zinc ion binding, nucleic acid binding; INVOLVED IN: regulation of transcription; LOCATED IN: intracellular; EXPRESSED IN: 10 plant structures; EXPRESSED DURING: 4 anthesis, petal differentiation and expansion stage; CONTAINS InterPro DOMAIN/s: Zinc finger, C2H2-like (InterPro:IPR01588…
AALP_AA8G034200	Aa_G140810	AT5G04080	gene22330	CM002876.1:2137256-2137888	26.7391	15.7774	38.8854	1.30136	5e-05	0.00189082	83	82.3629	19.871	37	39.2195	9.46215	65	74.6046	17.9992	162	150.739	36.3675	146	164.903	39.7848	145	167.884	40.5038	protein_coding	unknown	AT5G04080	unknown protein; FUNCTIONS IN: molecular_function unknown; INVOLVED IN: biological_process unknown; LOCATED IN: plasma membrane; EXPRESSED IN: 16 plant structures; EXPRESSED DURING: 9 growth stages; Has 115 Blast hits to 115 proteins in 16 species: Archae - 0; Bacteria - 0; Metazoa - 0; Fungi - 5; Plants - 110; Viruses - 0; Other Eukaryotes - 0 (source: NCBI BLink).
AALP_AA2G229400	Aa_G457910	AT1G78815	gene5796	CM002870.1:26636139-26637069	2.97339	2.11749	5.21753	1.30101	5e-05	0.00189082	38	37.7083	3.49546	15	15.8998	1.47387	13	14.9209	1.38313	88	81.8831	7.59035	36	40.6611	3.76918	40	46.3127	4.29307	protein_coding	LSH7	AT1G78815	LIGHT SENSITIVE HYPOCOTYLS 7 (LSH7); involved in regulation of transcription, DNA-templated. FUNCTIONS IN: molecular_function unknown; involved in regulation of transcription, DNA-templated. INVOLVED IN: biological_process unknown; LOCATED IN: chloroplast; EXPRESSED IN: inflorescence meristem, hypocotyl, root, flower; EXPRESSED DURING: petal differentiation and expansion stage; CONTAINS InterPro …
AALP_AA1G190000	Aa_G671580	AT1G17170	gene1899	CM002869.1:12569534-12571330	13.2828	9.28885	22.7593	1.29289	5e-05	0.00189082	138	136.941	13.8737	61	64.6592	6.55075	64	73.4569	7.44206	326	303.339	30.7319	160	180.716	18.3087	164	189.882	19.2373	protein_coding	glutathione	AT1G17170	Encodes glutathione transferase belonging to the tau class of GSTs. Naming convention according to Wagner et al. (2002).	GLUTATHIONE S-TRANSFERASE TAU 24 (GSTU24)
AALP_AA1G099300	Aa_G194070	AT1G09480	gene992	CM002869.1:5042902-5045541	0.972914	0.44437	1.08855	1.29258	0.0005	0.0132412	19	18.8542	0.522678	20	21.1997	0.587702	7	8.03435	0.222729	49	45.594	1.26396	26	29.3664	0.814099	37	42.8393	1.1876
AALP_AA6G186200	Aa_G88690	AT4G10310	gene17440	CM002874.1:16993180-16997003	2.92895	2.81053	6.87748	1.29104	5e-05	0.00189082	90	89.3092	4.3833	41	43.4595	2.13299	34	39.024	1.9153	165	153.531	7.5353	103	116.336	5.70978	130	150.516	7.38735	protein_coding	high-affinity	AT4G10310	encodes a sodium transporter (HKT1) expressed in xylem parenchyma cells. Mutants over-accumulate sodium in shoot tissue and have increased sodium in the xylem sap and reduced sodium in phloem sap and roots.	HIGH-AFFINITY K+ TRANSPORTER 1 (HKT1)
AALP_AA5G046000	Aa_G264260	AT3G27690	gene13101	CM002873.1:2965012-2966265	39.3647	27.1989	66.5539	1.29098	5e-05	0.00189082	440	436.623	35.4216	289	306.336	24.8519	229	262.838	21.3231	1860	1730.71	140.406	292	329.807	26.756	346	400.605	32.4996
AALP_AA4G183100	Aa_G38150	AT2G39850	gene11737	CM002872.1:17601141-17606226	2.06171	1.1904	2.90267	1.28593	5e-05	0.00189082	94	93.2784	1.29086	58	61.4793	0.8508	90	103.299	1.42953	176	163.766	2.26633	203	229.284	3.17301	204	236.195	3.26866	protein_coding	Subtilisin-like	AT2G39850	Subtilisin-like serine endopeptidase family protein; FUNCTIONS IN: identical protein binding, serine-type endopeptidase activity; INVOLVED IN: proteolysis, negative regulation of catalytic activity; LOCATED IN: plant-type cell wall; EXPRESSED IN: 20 plant structures; EXPRESSED DURING: 10 growth stages; CONTAINS InterPro DOMAIN/s: Peptidase S8/S53, subtilisin/kexin/sedolisin (InterPro:IPR000209), …
AALP_AA1G312100	Aa_G138760	AT1G30510	gene3120	CM002869.1:21587805-21589842	53.7163	42.2735	103.029	1.28522	5e-05	0.00189082	1146	1137.2	58.9297	593	628.572	32.5711	594	681.772	35.3196	3106	2890.1	149.739	1173	1324.87	68.6427	1512	1750.62	90.7042	protein_coding	root	AT1G30510	Encodes a root-type ferredoxin:NADP(H) oxidoreductase.	ROOT FNR 2 (RFNR2)
AALP_AA3G269700	Aa_G71900	AT3G23430	gene8833	CM002871.1:18390489-18396334	6.40921	5.77338	14.0525	1.28334	5e-05	0.00189082	314	311.59	8.52258	180	190.798	5.21869	114	130.845	3.57887	638	593.652	16.2375	389	439.366	12.0175	439	508.282	13.9025	protein_coding	phosphate	AT3G23430	mutant is deficient in the transfer of phosphate from root epidermal and cortical cells to the xylem. encodes protein with the mainly hydrophilic N-terminal and the C-terminal containing 6 potential membrane-spanning domains.	PHOSPHATE 1 (PHO1)
AALP_AA4G220600	Aa_G401500	emp	gene12112	CM002872.1:20453930-20454695	49.7825	28.7149	69.836	1.28217	5e-05	0.00189082	317	314.567	37.6879	165	174.898	20.9543	200	229.553	27.5024	671	624.358	74.8036	528	596.363	71.4496	456	527.965	63.2549
AALP_AA5G076800	Aa_G208400	AT3G45010	gene13409	CM002873.1:5642764-5645321	9.9492	7.58296	18.4393	1.28195	5e-05	0.00189082	265	262.966	13.3725	70	74.1991	3.77321	96	110.185	5.6032	440	409.415	20.8198	289	326.418	16.5992	304	351.977	17.8989	protein_coding	serine	AT3G45010	serine carboxypeptidase-like 48 (scpl48); FUNCTIONS IN: serine-type carboxypeptidase activity; INVOLVED IN: proteolysis; LOCATED IN: endomembrane system; EXPRESSED IN: 24 plant structures; EXPRESSED DURING: 13 growth stages; CONTAINS InterPro DOMAIN/s: Peptidase S10, serine carboxypeptidase (InterPro:IPR001563), Peptidase S10, serine carboxypeptidase, active site (InterPro:IPR018202); BEST Arabid…	SERINE CARBOXYPEPTIDASE-LIKE 48 (scpl48)
AALP_AA5G052500	Aa_G303210	AT3G28345	gene13166	CM002873.1:3502406-3507579	2.83393	2.72289	6.62097	1.2819	5e-05	0.00189082	170	168.695	2.9546	152	161.118	2.82189	119	136.584	2.39219	463	430.817	7.54551	310	350.137	6.13246	305	353.135	6.18495	protein_coding	ABC	AT3G28345	Encodes an ATP-binding cassette (ABC) transporter. Expressed in the vascular tissue of primary stem.	ATP-BINDING CASSETTE B15 (ABCB15)
AALP_AA5G019800	Aa_G279570	AT4G30990	gene12839	CM002873.1:1133876-1145104	1.19605	1.08669	2.64238	1.2819	5e-05	0.00189082	265	262.966	1.61185	114	120.839	0.74068	129	148.062	0.907543	456	424.303	2.60077	387	437.107	2.67925	373	431.866	2.64712				ARM repeat superfamily protein; FUNCTIONS IN: binding; INVOLVED IN: biological_process unknown; LOCATED IN: Golgi apparatus
AALP_AA5G246800	Aa_G271270	AT3G59220	gene15109	CM002873.1:20033387-20035045	2.50487	3.01567	7.32601	1.28055	5e-05	0.00189082	77	76.4089	5.58235	22	23.3197	1.70371	21	24.103	1.76094	162	150.739	11.0128	56	63.2506	4.62102	75	86.8364	6.34417	protein_coding	pirin	AT3G59220	encodes a cupin-domain containing protein that is similar to pirins which interact with a CCAAT box binding transcription factor. The protein interacts with GPA1 (G protein alpha-subunit) in vitro. Mutants in the gene are affected in germination and early seedling development.	PIRIN (PRN)
AALP_AA8G027800	Aa_G305790	Tp_un1206_001,	gene22266	CM002876.1:1630570-1632310	6.07492	4.25481	10.3288	1.27951	5e-05	0.00189082	179	177.626	7.80032	59	62.5392	2.74637	44	50.5016	2.21774	250	232.622	10.2154	224	253.003	11.1104	190	219.985	9.6605
AALP_AA7G081700	Aa_G29860	AT4G25434	gene20005	CM002875.1:7770452-7772149	2.19566	1.18151	2.86574	1.27827	0.0008	0.0193954	18	17.8618	1.6858	11	11.6599	1.10046	7	8.03435	0.758283	45	41.872	3.95189	20	22.5895	2.132	23	26.6298	2.51333	protein_coding	nudix	AT4G25434	nudix hydrolase homolog 10 (NUDT10); FUNCTIONS IN: ADP-ribose diphosphatase activity, NAD or NADH binding, catalytic activity; INVOLVED IN: metabolic process; LOCATED IN: cytosol; EXPRESSED IN: 6 plant structures; EXPRESSED DURING: petal differentiation and expansion stage; CONTAINS InterPro DOMAIN/s: NUDIX hydrolase domain-like (InterPro:IPR015797), NUDIX hydrolase, conserved site (InterPro:IPR0…	NUDIX HYDROLASE HOMOLOG 10 (NUDT10)
AALP_AA3G268200	Aa_G538270	AT3G21550	gene8818	CM002871.1:18253294-18254135	16.5288	11.5616	27.9578	1.27391	5e-05	0.00189082	236	234.188	24.7268	37	39.2195	4.14099	48	55.0927	5.81696	331	307.992	32.5193	201	227.025	23.9704	224	259.351	27.3836	protein_coding	DUF679	AT3G21550	DUF679 domain membrane protein 2 (DMP2); CONTAINS InterPro DOMAIN/s: Protein of unknown function DUF679 (InterPro:IPR007770); BEST Arabidopsis thaliana protein match is: DUF679 domain membrane protein 1 (TAIR:AT3G21520.1); Has 265 Blast hits to 257 proteins in 17 species: Archae - 0; Bacteria - 0; Metazoa - 0; Fungi - 0; Plants - 265; Viruses - 0; Other Eukaryotes - 0 (source: NCBI BLink).	DUF679 DOMAIN MEMBRANE PROTEIN 2 (DMP2)
AALP_AA6G003600	Aa_G242330	AT4G00230	gene15614	CM002874.1:201333-204818	8.78603	6.75488	16.3147	1.27217	5e-05	0.00189082	425	421.738	13.0153	96	101.759	3.1404	116	133.141	4.10888	623	579.695	17.8901	405	457.438	14.1171	474	548.806	16.9368	protein_coding	xylem	AT4G00230	xylem serine peptidase 1 (XSP1); FUNCTIONS IN: identical protein binding, serine-type endopeptidase activity; INVOLVED IN: proteolysis, negative regulation of catalytic activity; LOCATED IN: cell wall, plant-type cell wall; EXPRESSED IN: 24 plant structures; EXPRESSED DURING: 15 growth stages; CONTAINS InterPro DOMAIN/s: Protease-associated PA (InterPro:IPR003137), Peptidase S8/S53, subtilisin/ke…	XYLEM SERINE PEPTIDASE 1 (XSP1)
AALP_AA4G266100	Aa_G206140	AT2G47670	gene12567	CM002872.1:22968392-22969087	5.2666	3.02143	7.28334	1.26937	0.0001	0.00346752	27	26.7927	3.66472	21	22.2597	3.0447	15	17.2165	2.35487	60	55.8294	7.63636	51	57.6033	7.879	40	46.3127	6.33467	protein_coding	Plant	AT2G47670	Plant invertase/pectin methylesterase inhibitor superfamily protein; FUNCTIONS IN: enzyme inhibitor activity, pectinesterase inhibitor activity, pectinesterase activity; INVOLVED IN: biological_process unknown; LOCATED IN: endomembrane system; EXPRESSED IN: 6 plant structures; EXPRESSED DURING: 4 anthesis, petal differentiation and expansion stage; CONTAINS InterPro DOMAIN/s: Pectinesterase inhib…
AALP_AA4G005100	Aa_G108980	AT1G55920	gene9957	CM002872.1:426920-427959	7.51728	7.64549	18.3908	1.2663	5e-05	0.00189082	176	174.649	14.0841	57	60.4193	4.87235	43	49.3538	3.98001	304	282.869	22.8112	180	203.306	16.395	171	197.987	15.9661	protein_coding	serine	AT1G55920	Encodes a chloroplast/cytosol localized serine O-acetyltransferase involved in sulfur assimilation and cysteine biosynthesis. Expressed in the vascular system.	SERINE ACETYLTRANSFERASE 2;1 (SERAT2;1)
AALP_AA3G172000	Aa_G234900	AT3G15356	gene7856	CM002871.1:9590357-9591404	82.4591	46.7615	112.468	1.26612	5e-05	0.00189082	811	804.775	64.2854	537	569.213	45.4687	333	382.205	30.5305	2111	1964.26	156.905	955	1078.65	86.1624	1020	1180.97	94.3362				Legume lectin family protein; FUNCTIONS IN: carbohydrate binding, binding; INVOLVED IN: defense response to fungus, incompatible interaction; LOCATED IN: apoplast, cell wall; EXPRESSED IN: 7 plant structures. involved in cellular response to chitin, cellular response to ethylene stimulus, cellular response to jasmonic acid stimulus, defense response to fungus, incompatible interaction, ethylene-a…
AALP_AA6G347600	Aa_G421580	AT5G38780	gene19054	CM002874.1:35582930-35585708	0.608139	0.758672	1.82323	1.26495	0.0014	0.0296481	19	18.8542	1.20433	5	5.29994	0.338539	10	11.4776	0.733147	13	12.0964	0.772669	20	22.5895	1.44293	44	50.944	3.2541	protein_coding	S-adenosyl-L-methionine-dependent	AT5G38780	S-adenosyl-L-methionine-dependent methyltransferases superfamily protein; FUNCTIONS IN: S-adenosylmethionine-dependent methyltransferase activity, methyltransferase activity; INVOLVED IN: biological_process unknown; LOCATED IN: cellular_component unknown; EXPRESSED IN: 7 plant structures; EXPRESSED DURING: LP.06 six leaves visible, LP.04 four leaves visible, 4 anthesis, petal differentiation and …
AALP_AA6G033400	Aa_G354920	AT4G02520	gene15912	CM002874.1:2122370-2123455	7.41713	3.52105	8.40004	1.25439	5e-05	0.00189082	70	69.4627	6.60199	9	9.53988	0.906706	28	32.1374	3.05446	113	105.145	9.99339	74	83.5812	7.94387	66	76.416	7.26286	protein_coding	glutathione	AT4G02520	Encodes glutathione transferase belonging to the phi class of GSTs. Naming convention according to Wagner et al. (2002). The expression of this gene is upregulated by herbicide safeners such as benoxacor and fenclorim.	GLUTATHIONE S-TRANSFERASE PHI 2 (GSTF2)
AALP_AA8G194800	Aa_G253750	Bra018810, Tp1g36670	gene23936	CM002876.1:13645588-13646023	136.433	85.9413	205.026	1.25439	5e-05	0.00189082	272	269.912	77.9118	248	262.877	75.8811	314	360.398	104.031	609	566.668	163.572	696	786.115	226.917	672	778.054	224.59
AALP_AA5G017900	Aa_G146370	AT2G02950	gene12820	CM002873.1:1019619-1021052	1.47253	0.527364	1.25743	1.25361	0.00235	0.0437609	11	10.9156	0.598782	5	5.29994	0.290732	11	12.6254	0.692577	15	13.9573	0.765641	27	30.4958	1.67287	21	24.3142	1.33377	protein_coding	phytochrome	AT2G02950	PHYTOCHROME KINASE SUBSTRATE 1 (PKS1). Encodes a basic soluble protein which can independently bind to either PHYA or PHYB, regardless of whether the phytochromes are in the Pr or Pfr state. PKS1 can be phosphorylated by oat phyA in vitro in a light regulated manner. It is postulated to be a negative regulator of phyB signalling.
AALP_AA8G517200	Aa_G23330	AT5G65790	gene27160	CM002876.1:40853629-40855170	2.08662	1.0349	2.44953	1.24301	0.0006	0.0154252	21	20.8388	1.32734	9	9.53988	0.607648	16	18.3642	1.16972	49	45.594	2.90413	30	33.8843	2.15828	31	35.8924	2.28618	protein_coding	myb	AT5G65790	MYB DOMAIN PROTEIN 68 (MYB68). Encodes a putative MYB transcription factor. involved in cell differentiation, regulation of transcription from RNA polymerase II promoter, regulation of transcription, DNA-templated, response to gibberellin, response to salicylic acid
AALP_AA8G262700	Aa_G49500	AT4G16400	gene24615	CM002876.1:19986867-19987383	7.23648	4.41218	10.4405	1.24263	0.00015	0.00487668	29	28.7774	6.17182	17	18.0198	3.86466	13	14.9209	3.20006	45	41.872	8.9802	42	47.438	10.1739	49	56.7331	12.1674	protein_coding	unknown	AT4G16400	unknown protein; BEST Arabidopsis thaliana protein match is: unknown protein (TAIR:AT3G13175.1); Has 30201 Blast hits to 17322 proteins in 780 species: Archae - 12; Bacteria - 1396; Metazoa - 17338; Fungi - 3422; Plants - 5037; Viruses - 0; Other Eukaryotes - 2996 (source: NCBI BLink).
AALP_AA7G056700	Aa_G6200	AT4G22758	gene19755	CM002875.1:5056684-5058344	1.45519	1.29933	3.069	1.24	0.0013	0.0280783	23	22.8235	2.25154	6	6.35992	0.627409	9	10.3299	1.01905	39	36.2891	3.57993	30	33.8843	3.3427	20	23.1564	2.28438	protein_coding	unknown	AT4G22758	unknown protein; LOCATED IN: chloroplast; BEST Arabidopsis thaliana protein match is: unknown protein (TAIR:AT2G27830.1).
AALP_AA8G304600	Aa_G263750	AT5G52750	gene25034	CM002876.1:26059133-26060108	2.49005	1.88416	4.44666	1.2388	0.0011	0.0247177	7	6.94627	0.975784	13	13.7798	1.93574	17	19.512	2.74097	43	40.011	5.62059	22	24.8485	3.49061	26	30.1033	4.22879
AALP_AA8G497300	Aa_G44180	AT5G35735	gene26961	CM002876.1:39899365-39901799	2.81586	1.76331	4.15051	1.23501	5e-05	0.00189082	32	31.7544	1.63198	26	27.5597	1.4164	38	43.615	2.24154	108	100.493	5.16471	63	71.157	3.65703	61	70.6269	3.62979	protein_coding	Auxin-responsive	AT5G35735	Auxin-responsive family protein; involved in oxidation-reduction process. LOCATED IN: plasma membrane, membrane; EXPRESSED IN: 21 plant structures; EXPRESSED DURING: 12 growth stages; CONTAINS InterPro DOMAIN/s: Cytochrome b561, eukaryote (InterPro:IPR004877), Uncharacterised conserved protein UCP037471 (InterPro:IPR017214), Protein of unknown function DUF568, DOMON-like (InterPro:IPR007613), DOM…
AALP_AA6G266800	Aa_G155560	AT2G24762	gene18246	CM002874.1:27909127-27909922	17.0229	11.3796	26.7258	1.23178	5e-05	0.00189082	144	142.895	16.2556	92	97.5188	11.0937	52	59.6837	6.78959	372	346.142	39.3769	132	149.091	16.9605	181	209.565	23.84	protein_coding	glutamine	AT2G24762	Encodes a member of the GDU (glutamine dumper) family proteins involved in amino acid export: At4g31730 (GDU1), At4g25760 (GDU2), At5g57685 (GDU3), At2g24762 (GDU4), At5g24920 (GDU5), At3g30725 (GDU6) and At5g38770 (GDU7).	GLUTAMINE DUMPER 4 (GDU4)
AALP_AA4G094900	Aa_G66620	AT4G13430	gene10855	CM002872.1:8699699-8703883	300.507	229.619	538.942	1.23089	5e-05	0.00189082	8707	8640.16	321.734	4448	4714.82	175.566	4482	5144.28	191.557	18214	16947.9	631.09	12147	13719.7	510.882	11014	12752.2	474.854	protein_coding	isopropyl	AT4G13430	Encodes a methylthioalkylmalate isomerase involved in glucosinolate biosynthesis.	ISOPROPYL MALATE ISOMERASE LARGE SUBUNIT 1 (IIL1)
AALP_AA8G010900	Aa_G264600	AT5G01840	gene22097	CM002876.1:586635-587761	2.53706	2.05989	4.82024	1.22654	5e-05	0.00189082	33	32.7467	2.39244	24	25.4397	1.8586	23	26.3986	1.92865	74	68.8562	5.03056	62	70.0275	5.11613	51	59.0487	4.31404	protein_coding	ovate	AT5G01840	Encodes a member of the plant specific ovate protein family. Members of this family have been shown to bind to KNOX and BELL- like TALE class homeodomain proteins. This interaction may mediate relocalization of the TALE homeodomain from the nucleus to the cytoplasm. Functions as a transcriptional repressor that suppresses cell elongation.	OVATE FAMILY PROTEIN 1 (OFP1)
AALP_AA7G239900	Aa_G179580	AT4G36500	gene21587	CM002875.1:26364714-26365289	8.66075	5.95468	13.9328	1.22639	5e-05	0.00189082	54	53.5855	9.68016	20	21.1997	3.82971	21	24.103	4.35419	127	118.172	21.3477	50	56.4738	10.2019	49	56.7331	10.2488	protein_coding	unknown	AT4G36500	unknown protein; FUNCTIONS IN: molecular_function unknown; INVOLVED IN: biological_process unknown; LOCATED IN: mitochondrion; EXPRESSED IN: 22 plant structures; EXPRESSED DURING: 13 growth stages; BEST Arabidopsis thaliana protein match is: unknown protein (TAIR:AT2G18210.1); Has 50 Blast hits to 50 proteins in 7 species: Archae - 0; Bacteria - 0; Metazoa - 0; Fungi - 0; Plants - 50; Viruses - 0…
AALP_AAs68278U000100	Aa_G674750	AT4G22790	gene28857	KL980503.1:1495-3777	0.860172	0.84327	1.96883	1.22327	5e-05	0.00189082	34	33.739	1.09576	20	21.1997	0.688516	20	22.9553	0.745532	76	70.7172	2.29672	41	46.3085	1.50399	56	64.8378	2.10578				RESISTANT TO HIGH CO2, RHC1. Encodes a plasma membrane localized MATE type transporter that is involved in CO2 signaling during stomatal aperture regulation. RHC1 regulates HT1 which phosphorylates OST1, a kinase that regulates the SLAC1 anion channel and thus stomatal closing.
AALP_AA5G093900	Aa_G458680	AT3G47420	gene13580	CM002873.1:6914192-6915851	6.56428	5.48061	12.7588	1.21909	5e-05	0.00189082	119	118.087	5.80835	100	105.999	5.21378	96	110.185	5.41971	419	389.875	19.1769	148	167.162	8.22225	191	221.143	10.8774	protein_coding	phosphate	AT3G47420	Encodes a Pi starvation-responsive protein AtPS3. A member of the phosphate starvation-induced glycerol-3-phosphate permease gene family: AT3G47420(G3Pp1), AT4G25220(G3Pp2), AT1G30560(G3Pp3), AT4G17550(G3Pp4) and AT2G13100(G3Pp5).	GLYCEROL-3-PHOSPHATE PERMEASE 1 (G3Pp1)
AALP_AAs55656U000100	Aa_G538770	AT2G05940	gene30099	KL990415.1:23515-25527	1.12849	0.938751	2.18519	1.21895	0.00025	0.00743719	18	17.8618	0.950511	19	20.1398	1.07173	13	14.9209	0.794012	50	46.5245	2.47578	32	36.1432	1.92335	35	40.5236	2.15645
AALP_AA4G074500	Aa_G184270	AT1G44318	gene10651	CM002872.1:6623248-6626219	18.015	17.3468	40.3697	1.2186	5e-05	0.00189082	314	311.59	18.718	310	328.596	19.7396	197	226.109	13.583	800	744.391	44.7174	477	538.76	32.3646	633	732.899	44.027
AALP_AA8G042200	Aa_G331800	AT5G04830	gene22410	CM002876.1:2636950-2638785	5.36376	3.46726	8.06701	1.21824	5e-05	0.00189082	25	24.8081	2.65671	26	27.5597	2.95138	39	44.7628	4.79367	147	136.782	14.6481	39	44.0496	4.71729	39	45.1549	4.83567	protein_coding	Nuclear	AT5G04830	Nuclear transport factor 2 (NTF2) family protein; Has 30201 Blast hits to 17322 proteins in 780 species: Archae - 12; Bacteria - 1396; Metazoa - 17338; Fungi - 3422; Plants - 5037; Viruses - 0; Other Eukaryotes - 2996 (source: NCBI BLink).
AALP_AA7G160300	Aa_G129830	AT4G30670	gene20791	CM002875.1:19470825-19471352	20.9	18.0788	42.0409	1.2175	5e-05	0.00189082	104	103.202	21.387	64	67.8392	14.0586	79	90.6733	18.7907	220	204.708	42.4225	170	192.011	39.7913	183	211.881	43.909	protein_coding	Putative	AT4G30670	Putative membrane lipoprotein; FUNCTIONS IN: molecular_function unknown; INVOLVED IN: biological_process unknown; LOCATED IN: endomembrane system; EXPRESSED IN: 11 plant structures; EXPRESSED DURING: 4 anthesis, petal differentiation and expansion stage; Has 30201 Blast hits to 17322 proteins in 780 species: Archae - 12; Bacteria - 1396; Metazoa - 17338; Fungi - 3422; Plants - 5037; Viruses - 0; …
AALP_AA5G023700	Aa_G675730	AT2G03710	gene12878	CM002873.1:1454866-1457488	0.465207	0.750703	1.74464	1.21662	0.00235	0.0437609	21	20.8388	1.33869	8	8.4799	0.544752	5	5.73882	0.368664	36	33.4976	2.1519	23	25.9779	1.66883	19	21.9985	1.41319	protein_coding	SEP4	AT2G03710	SEPALLATA 4 (SEP4). This gene belongs to the family of SEP genes. It is involved in the development of sepals, petals, stamens and carpels. Additionally, it plays a central role in the determination of flower meristem and organ identity.
AALP_AA6G068400	Aa_G148630	AT2G32870	gene16262	CM002874.1:4568424-4570300	24.9332	16.3758	38.0289	1.21553	5e-05	0.00189082	321	318.536	20.2131	157	166.418	10.5603	252	289.236	18.3539	656	610.401	38.7338	506	571.515	36.2662	532	615.959	39.0865	protein_coding	TRAF-like	AT2G32870	TRAF-like family protein; FUNCTIONS IN: molecular_function unknown; INVOLVED IN: biological_process unknown; LOCATED IN: cellular_component unknown; EXPRESSED IN: cotyledon; CONTAINS InterPro DOMAIN/s: TRAF-like (InterPro:IPR008974), MATH (InterPro:IPR002083), TRAF-type (InterPro:IPR013322); BEST Arabidopsis thaliana protein match is: TRAF-like family protein (TAIR:AT2G32880.1); Has 35333 Blast h…
AALP_AA4G241000	Aa_G443460	AT2G45210	gene12316	CM002872.1:21619045-21619578	5.3634	3.25998	7.56457	1.21439	0.0008	0.0193954	22	21.8311	4.44244	15	15.8998	3.23547	9	10.3299	2.10204	34	31.6366	6.43778	41	46.3085	9.42337	29	33.5767	6.83257	protein_coding	SAUR-like	AT2G45210	SAUR-like auxin-responsive protein family ; CONTAINS InterPro DOMAIN/s: Auxin responsive SAUR protein (InterPro:IPR003676); BEST Arabidopsis thaliana protein match is: SAUR-like auxin-responsive protein family (TAIR:AT3G60690.1); Has 1221 Blast hits to 1213 proteins in 27 species: Archae - 0; Bacteria - 0; Metazoa - 0; Fungi - 0; Plants - 1220; Viruses - 0; Other Eukaryotes - 1 (source: NCBI BLin…
AALP_AA7G061600	Aa_G92790	AT3G45860	gene19804	CM002875.1:5751403-5756289	1.22928	0.824525	1.91275	1.21401	0.0008	0.0193954	37	36.716	1.7292	3	3.17996	0.149765	11	12.6254	0.594613	68	63.2733	2.97995	17	19.2011	0.904305	34	39.3658	1.85399				CRK4, CYSTEINE-RICH RLK (RECEPTOR-LIKE PROTEIN KINASE) 4. Encodes a cysteine-rich receptor-like protein kinase. Involved in programmed cell death and defense response to pathogen.
AALP_AA8G084700	Aa_G130410	AT5G09220	gene22835	CM002876.1:5161820-5164825	30.0708	24.4331	56.6228	1.21254	5e-05	0.00189082	1347	1336.66	32.2186	825	874.489	21.0786	723	829.833	20.0022	2335	2172.69	52.3702	1993	2251.05	54.2588	2266	2623.62	63.2392	protein_coding	amino	AT5G09220	member of AAAP family. involved in acidic amino acid transport, amino acid transmembrane transport, amino acid transport, neutral amino acid transport	AMINO ACID PERMEASE 2 (AAP2)
AALP_AA7G214800	Aa_G614660	AT4G34550	gene21336	CM002875.1:24452529-24453714	3.84935	3.15563	7.27724	1.20546	5e-05	0.00189082	67	66.4857	4.56617	37	39.2195	2.69356	28	32.1374	2.20717	203	188.889	12.9727	65	73.4159	5.04214	48	55.5753	3.81686	protein_coding	BEST	AT4G34550	BEST Arabidopsis thaliana protein match is: F-box family protein (TAIR:AT2G16365.3); Has 37 Blast hits to 37 proteins in 8 species: Archae - 0; Bacteria - 0; Metazoa - 0; Fungi - 0; Plants - 37; Viruses - 0; Other Eukaryotes - 0 (source: NCBI BLink).
AALP_AAs50253U000400	Aa_G302680	AT2G29670	gene27740	KL971719.1:47140-50271	2.20422	2.2619	5.21488	1.2051	5e-05	0.00189082	144	142.895	3.2962	68	72.0791	1.66267	69	79.1957	1.82683	400	372.196	8.58557	110	124.242	2.86594	157	181.777	4.19312	protein_coding	Tetratricopeptide	AT2G29670	Tetratricopeptide repeat (TPR)-like superfamily protein; involved in RNA processing. FUNCTIONS IN: binding; LOCATED IN: chloroplast; EXPRESSED IN: 23 plant structures; EXPRESSED DURING: 15 growth stages; CONTAINS InterPro DOMAIN/s: Tetratricopeptide-like helical (InterPro:IPR011990), Tetratricopeptide repeat-containing (InterPro:IPR013026), Tetratricopeptide repeat (InterPro:IPR019734); BEST Arab…
AALP_AA5G180300	Aa_G600790	AT3G54600	gene14444	CM002873.1:15361196-15363888	136.836	129.686	298.845	1.20438	5e-05	0.00189082	3856	3826.4	207.542	1390	1473.38	79.9155	1632	1873.15	101.599	5081	4727.82	256.434	5401	6100.3	330.877	4924	5701.1	309.225	protein_coding	Class	AT3G54600	Class I glutamine amidotransferase-like superfamily protein; LOCATED IN: endomembrane system; CONTAINS InterPro DOMAIN/s: ThiJ/PfpI (InterPro:IPR002818); BEST Arabidopsis thaliana protein match is: Class I glutamine amidotransferase-like superfamily protein (TAIR:AT2G38860.2); Has 5251 Blast hits to 3173 proteins in 1205 species: Archae - 295; Bacteria - 4620; Metazoa - 9; Fungi - 11; Plants - 12…	(DJ1F)
AALP_AA1G177900	Aa_G160140	jgi876191, Tp6g09590	gene1778	CM002869.1:11353375-11355527	1.05705	0.597991	1.37797	1.20435	0.00045	0.0121593	27	26.7927	0.92814	16	16.9598	0.587512	7	8.03435	0.278322	42	39.0805	1.35381	28	31.6253	1.09555	42	48.6284	1.68456
AALP_AA4G187000	Aa_G224200	AT2G40100	gene11776	CM002872.1:17893364-17895059	1.39925	1.52554	3.50209	1.1989	0.0002	0.00621968	30	29.7697	1.95516	16	16.9598	1.11385	20	22.9553	1.50761	81	75.3696	4.94998	38	42.9201	2.81882	36	41.6815	2.73747	protein_coding	light	AT2G40100	Lhcb4:3 protein (Lhcb4.3, light harvesting complex of photosystem II	LIGHT HARVESTING COMPLEX PHOTOSYSTEM II (LHCB4.3)
AALP_AAs44026U000100	Aa_G582640	emp	gene29467	KL985235.1:9886-10251	9.06723	5.81857	13.3244	1.19533	0.00095	0.0220864	14	13.8925	5.70523	14	14.8398	6.09425	12	13.7732	5.65621	21	19.5403	8.02459	33	37.2727	15.3067	35	40.5236	16.6418
AALP_AA4G236600	Aa_G252310	AT2G44790	gene12272	CM002872.1:21326607-21327880	8.58907	4.65285	10.6536	1.19516	5e-05	0.00189082	32	31.7544	3.55846	28	29.6796	3.32596	55	63.127	7.07414	59	54.8989	6.15208	126	142.314	15.948	76	87.9942	9.8608	protein_coding	uclacyanin	AT2G44790	Encodes a uclacyanin, a protein precursor that is closely related to precursors of stellacyanins and a blue copper protein from pea pods.	UCLACYANIN 2 (UCC2)
AALP_AA1G130200	Aa_G261890	AT1G12140	gene1301	CM002869.1:7341973-7344575	60.3841	53.828	123.144	1.19392	5e-05	0.00189082	1758	1744.51	80.9198	703	745.171	34.5651	864	991.668	45.999	3129	2911.5	135.051	2240	2530.03	117.357	2179	2522.89	117.025	protein_coding	flavin-monooxygenase	AT1G12140	belongs to the flavin-monooxygenase (FMO) family, encodes a glucosinolate S-oxygenase that catalyzes the conversion of methylthioalkyl glucosinolates to methylsulfinylalkyl glucosinolates	FLAVIN-MONOOXYGENASE GLUCOSINOLATE S-OXYGENASE 5 (FMO GS-OX5)
AALP_AA4G021300	Aa_G610350	AT1G54040	gene10119	CM002872.1:2171631-2172376	45.1675	35.3395	80.78	1.19272	5e-05	0.00189082	379	376.091	46.7151	105	111.299	13.8247	319	366.137	45.4787	1007	937.003	116.387	376	424.683	52.7508	509	589.329	73.202				EPITHIOSPECIFIER PROTEIN, ESP, TASTY. Epithiospecifier protein, interacts with WRKY53. Involved in pathogen resistance and leaf senescence.
AALP_AA5G090200	Aa_G826280	AT3G46880	gene13543	CM002873.1:6691421-6692686	8.16491	5.73	13.0867	1.19149	5e-05	0.00189082	63	62.5164	10.0332	15	15.8998	2.55174	25	28.6941	4.60508	103	95.8404	15.3813	61	68.898	11.0574	69	79.8894	12.8214	protein_coding	unknown	AT3G46880	unknown protein; FUNCTIONS IN: molecular_function unknown; INVOLVED IN: biological_process unknown; LOCATED IN: chloroplast; EXPRESSED IN: 14 plant structures; EXPRESSED DURING: 9 growth stages; BEST Arabidopsis thaliana protein match is: unknown protein (TAIR:AT5G59080.1); Has 51 Blast hits to 51 proteins in 8 species: Archae - 0; Bacteria - 0; Metazoa - 0; Fungi - 0; Plants - 51; Viruses - 0; O…
AALP_AA5G246300	Aa_G430920	AT4G14096	gene15104	CM002873.1:19969703-19971814	0.34345	0.742215	1.69485	1.19125	0.00035	0.0098411	32	31.7544	1.12363	11	11.6599	0.412584	17	19.512	0.690432	49	45.594	1.61334	52	58.7327	2.07826	34	39.3658	1.39296	protein_coding	F-box/RNI-like	AT4G14096	F-box/RNI-like superfamily protein; CONTAINS InterPro DOMAIN/s: F-box domain, cyclin-like (InterPro:IPR001810), F-box domain, Skp2-like (InterPro:IPR022364), FBD-like (InterPro:IPR006566), Leucine-rich repeat 2 (InterPro:IPR013101); BEST Arabidopsis thaliana protein match is: F-box/RNI-like superfamily protein (TAIR:AT4G14103.2); Has 30201 Blast hits to 17322 proteins in 780 species: Archae - 12;…
AALP_AA4G109200	Aa_G12100	AT2G34430	gene10998	CM002872.1:10517833-10518888	535.643	438.711	998.815	1.18695	5e-05	0.00189082	9390	9317.92	737.344	2241	2375.43	187.972	4303	4938.83	390.818	27151	25263.7	1999.16	4740	5353.71	423.649	6261	7249.1	573.634	protein_coding	light-harvesting	AT2G34430	Photosystem II type I chlorophyll a/b-binding protein	LIGHT-HARVESTING CHLOROPHYLL-PROTEIN COMPLEX II SUBUNIT B1 (LHB1B1)
AALP_AA8G420300	Aa_G45480	AT5G24380	gene26191	CM002876.1:35187816-35190550	1.49245	1.24647	2.83648	1.18626	5e-05	0.00189082	63	62.5164	2.09273	28	29.6796	0.993521	17	19.512	0.65316	80	74.4391	2.49184	71	80.1928	2.68444	86	99.5724	3.33317	protein_coding	YELLOW	AT5G24380	closest Arabidopsis homolog of Zea maize metal-phytosiderophore/metal-nicotianamine transporter ZmYS1	YELLOW STRIPE LIKE 2 (YSL2)
AALP_AA4G079500	Aa_G57550	AT1G48100	gene10701	CM002872.1:6987802-6991054	1.91021	1.13197	2.5758	1.18619	0.00025	0.00743719	21	20.8388	0.966618	31	32.8596	1.52421	17	19.512	0.905073	93	86.5355	4.01399	35	39.5316	1.8337	35	40.5236	1.87971	protein_coding	Pectin	AT1G48100	Pectin lyase-like superfamily protein; FUNCTIONS IN: polygalacturonase activity; INVOLVED IN: carbohydrate metabolic process; EXPRESSED IN: 19 plant structures; EXPRESSED DURING: 10 growth stages; CONTAINS InterPro DOMAIN/s: Pectin lyase fold/virulence factor (InterPro:IPR011050), Pectin lyase fold (InterPro:IPR012334), Glycoside hydrolase, family 28 (InterPro:IPR000743), Parallel beta-helix repe…
AALP_AA5G239300	Aa_G213550	AT3G48090	gene15034	CM002873.1:19500622-19504933	5.05674	4.10572	9.3407	1.18589	5e-05	0.00189082	150	148.849	5.10402	101	107.059	3.67104	90	103.299	3.54211	394	366.613	12.5711	197	222.507	7.62975	197	228.09	7.82121
AALP_AA2G259100	Aa_G21690	AT1G80760	gene6093	CM002870.1:28158875-28160474	30.2036	26.0641	59.2739	1.18533	5e-05	0.00189082	440	436.623	34.1114	293	310.576	24.264	221	253.656	19.817	840	781.611	61.0639	581	656.225	51.268	724	838.26	65.4896	protein_coding	NOD26-like	AT1G80760	Encodes a protein with boron transporter activity. It helps to preferentially direct boron to young developing tissues in the shoot, such as immature leaves, under low boron conditions. This boron channel appears to be impermeable to water, unlike the closely related NIP5;1 boron transporter. This protein also allows the transport of glycerol, urea, and formimide but not larger uncharged solutes …	NOD26-LIKE INTRINSIC PROTEIN 6;1 (NIP6;1)
AALP_AA5G055600	Aa_G142440	AT3G28740	gene13197	CM002873.1:3776067-3778272	2.0905	0.968926	2.20345	1.1853	0.00025	0.00743719	30	29.7697	1.38183	18	19.0798	0.885632	12	13.7732	0.639314	79	73.5086	3.41208	20	22.5895	1.04855	40	46.3127	2.14971	protein_coding	Cytochrome	AT3G28740	Encodes a member of the cytochrome p450 family. Expression is upregulated in response to cis-jasmonate treatment. Overexpression induces synthesis of volatile compounds that affect chemical ecology and insect interactions.	CYTOCHROME P450, FAMILY 81, SUBFAMILY D, POLYPEPTIDE 11 (CYP81D11)
AALP_AA8G445500	Aa_G401220	AT5G61520	gene26443	CM002876.1:37070799-37073010	1.67362	1.20153	2.72625	1.18204	0.0002	0.00621968	33	32.7467	1.46276	16	16.9598	0.757574	27	30.9896	1.38427	123	114.45	5.11236	29	32.7548	1.46312	31	35.8924	1.60327	protein_coding	Major	AT5G61520	Major facilitator superfamily protein; FUNCTIONS IN: carbohydrate transmembrane transporter activity, sugar:hydrogen symporter activity; INVOLVED IN: transport, transmembrane transport; LOCATED IN: integral to membrane, membrane; EXPRESSED IN: 15 plant structures; EXPRESSED DURING: 8 growth stages; CONTAINS InterPro DOMAIN/s: Sugar transporter, conserved site (InterPro:IPR005829), Major facilitat…
AALP_AA1G266000	Aa_G61660	AT1G24530	gene2659	CM002869.1:18586619-18588034	10.2262	6.73928	15.2898	1.1819	5e-05	0.00189082	176	174.649	9.72254	62	65.7192	3.65853	107	122.811	6.83676	389	361.96	20.15	203	229.284	12.764	201	232.721	12.9554	protein_coding	Transducin/WD40	AT1G24530	Transducin/WD40 repeat-like superfamily protein; involved in biological_process. FUNCTIONS IN: nucleotide binding; INVOLVED IN: biological_process unknown; LOCATED IN: plasma membrane, heterotrimeric G-protein complex; EXPRESSED IN: 24 plant structures; EXPRESSED DURING: 14 growth stages; CONTAINS InterPro DOMAIN/s: WD40 repeat 2 (InterPro:IPR019782), WD40 repeat-like-containing domain (InterPro:…
AALP_AA6G139600	Aa_G103100	AT5G44400	gene16974	CM002874.1:12253952-12256382	10.9832	8.85892	20.0901	1.18128	5e-05	0.00189082	397	393.953	11.9452	269	285.137	8.64571	172	197.415	5.98589	779	724.851	21.9784	501	565.867	17.1578	602	697.006	21.1341	protein_coding	FAD-binding	AT5G44400	FAD-binding Berberine family protein; FUNCTIONS IN: electron carrier activity, oxidoreductase activity, FAD binding, catalytic activity; LOCATED IN: cell wall; EXPRESSED IN: 18 plant structures; EXPRESSED DURING: 10 growth stages; CONTAINS InterPro DOMAIN/s: FAD-linked oxidase, FAD-binding, subdomain 2 (InterPro:IPR016168), FAD-binding, type 2 (InterPro:IPR016166), Berberine/berberine-like (Inter…
AALP_AA8G436300	Aa_G165490	AT1G10155	gene26351	CM002876.1:36327709-36328628	12.8109	9.95194	22.5653	1.18106	5e-05	0.00189082	96	95.2631	11.7895	76	80.559	9.96978	57	65.4225	8.09653	265	246.58	30.5161	144	162.644	20.1285	119	137.78	17.0513	protein_coding	phloem	AT1G10155	phloem protein 2-A10 (PP2-A10); BEST Arabidopsis thaliana protein match is: phloem protein 2-A9 (TAIR:AT1G31200.1); Has 113 Blast hits to 113 proteins in 20 species: Archae - 0; Bacteria - 0; Metazoa - 0; Fungi - 0; Plants - 113; Viruses - 0; Other Eukaryotes - 0 (source: NCBI BLink).	PHLOEM PROTEIN 2-A10 (PP2-A10)
AALP_AA2G140700	Aa_G610790	AT1G70985	gene4909	CM002870.1:20374289-20374983	5.04322	3.26479	7.38829	1.17825	0.00015	0.00487668	22	21.8311	2.99213	23	24.3797	3.34143	22	25.2508	3.46082	63	58.6208	8.03444	39	44.0496	6.03733	51	59.0487	8.09309	protein_coding	hydroxyproline-rich	AT1G70985	hydroxyproline-rich glycoprotein family protein; BEST Arabidopsis thaliana protein match is: hydroxyproline-rich glycoprotein family protein (TAIR:AT1G23050.1); Has 1488 Blast hits to 893 proteins in 162 species: Archae - 2; Bacteria - 187; Metazoa - 240; Fungi - 90; Plants - 878; Viruses - 17; Other Eukaryotes - 74 (source: NCBI BLink).
AALP_AA8G112900	Aa_G711950	AT5G11610	gene23117	CM002876.1:6892229-6894814	0.875001	0.5315	1.20209	1.1774	0.0006	0.0154252	25	24.8081	0.703311	8	8.4799	0.240405	20	22.9553	0.650783	47	43.733	1.23983	37	41.7906	1.18477	36	41.6815	1.18167	protein_coding	Exostosin	AT5G11610	Exostosin family protein; FUNCTIONS IN: catalytic activity; INVOLVED IN: biological_process unknown; LOCATED IN: endomembrane system, membrane; EXPRESSED IN: 6 plant structures; EXPRESSED DURING: LP.06 six leaves visible, LP.04 four leaves visible, LP.10 ten leaves visible, 4 leaf senescence stage; CONTAINS InterPro DOMAIN/s: Exostosin-like (InterPro:IPR004263); BEST Arabidopsis thaliana protein …
AALP_AA1G124900	Aa_G715640	AT5G28237	gene1248	CM002869.1:6926389-6931334	1.7047	1.53837	3.47711	1.17649	5e-05	0.00189082	44	43.6623	1.97721	21	22.2597	1.05477	32	36.7284	1.58312	63	58.6208	2.85939	65	73.4159	4.6317	55	63.68	2.94023	protein_coding	Pyridoxal-5'-phosphate-dependent	AT5G28237	Pyridoxal-5'-phosphate-dependent enzyme family protein; FUNCTIONS IN: pyridoxal phosphate binding, tryptophan synthase activity, catalytic activity; INVOLVED IN: tryptophan biosynthetic process, metabolic process, tryptophan metabolic process; CONTAINS InterPro DOMAIN/s: Tryptophan synthase, beta chain (InterPro:IPR006654), Tryptophan synthase, beta chain, conserved site (InterPro:IPR006653), Pyr…
AALP_AA8G094400	Aa_G196010	AT5G10030	gene22932	CM002876.1:5689461-5692186	2.55877	2.25555	5.09469	1.17551	5e-05	0.00189082	120	119.079	3.18865	73	77.3791	2.07203	49	56.2404	1.50599	269	250.302	6.70248	131	147.961	3.96205	149	172.515	4.61954	protein_coding	TGACG	AT5G10030	Encodes a member of basic leucine zipper transcription gene family. Nomenclature according to Xiang, et al. (1997). involved in defense response to bacterium, regulation of transcription, DNA-templated, response to cold, transcription, DNA-templated	TGACG MOTIF-BINDING FACTOR 4 (TGA4)
AALP_AA3G275600	Aa_G179080	AT3G23840	gene8892	CM002871.1:19076267-19080549	1.63662	1.14559	2.58115	1.17192	0.00015	0.00487668	29	28.7774	1.50764	12	12.7198	0.666389	21	24.103	1.26275	37	34.4281	1.80368	44	49.6969	2.60361	55	63.68	3.33618	protein_coding	HXXXD-type	AT3G23840	HXXXD-type acyl-transferase family protein; FUNCTIONS IN: transferase activity, transferring acyl groups other than amino-acyl groups, transferase activity; INVOLVED IN: biological_process unknown; LOCATED IN: chloroplast thylakoid membrane; EXPRESSED IN: 25 plant structures; EXPRESSED DURING: 15 growth stages; CONTAINS InterPro DOMAIN/s: Transferase (InterPro:IPR003480); BEST Arabidopsis thalian…
AALP_AA6G331100	Aa_G612820	AT5G40540	gene18889	CM002874.1:34030399-34032278	2.23356	0.984962	2.21563	1.16958	0.0012	0.0264447	17	16.8695	1.11551	10	10.5999	0.700925	15	17.2165	1.13845	27	25.1232	1.66129	36	40.6611	2.68875	30	34.7345	2.29685	protein_coding	Protein	AT5G40540	Protein kinase superfamily protein; FUNCTIONS IN: protein serine/threonine/tyrosine kinase activity, kinase activity; INVOLVED IN: protein amino acid phosphorylation; LOCATED IN: cellular_component unknown; EXPRESSED IN: 13 plant structures; EXPRESSED DURING: 7 growth stages; CONTAINS InterPro DOMAIN/s: Protein kinase, ATP binding site (InterPro:IPR017441), Protein kinase, catalytic domain (Inter…
AALP_AA1G249600	Aa_G121920	AT5G42500	gene2495	CM002869.1:17565742-17566446	4.48705	3.00252	6.7411	1.16681	0.0003	0.00865957	18	17.8618	2.39945	28	29.6796	3.98698	17	19.512	2.62112	77	71.6477	9.6247	35	39.5316	5.31044	34	39.3658	5.28816	protein_coding	Disease	AT5G42500	Disease resistance-responsive (dirigent-like protein) family protein; FUNCTIONS IN: molecular_function unknown; INVOLVED IN: defense response; LOCATED IN: endomembrane system; CONTAINS InterPro DOMAIN/s: Plant disease resistance response protein (InterPro:IPR004265); BEST Arabidopsis thaliana protein match is: Disease resistance-responsive (dirigent-like protein) family protein (TAIR:AT5G42510.1)…
AALP_AAs67262U000100	Aa_G639050	emp	gene30217	KL991183.1:12705-14410	2.90641	1.53356	3.42965	1.16117	0.0028	0.0498731	16	15.8772	1.90223	18	19.0798	2.28592	3	3.44329	0.412537	37	34.4281	4.12479	23	25.9779	3.11239	22	25.472	3.05177
AALP_AA7G222800	Aa_G720750	AT4G35110	gene21416	CM002875.1:24958736-24961251	0.916798	0.540355	1.2078	1.1604	0.00085	0.0202755	19	18.8542	0.550684	14	14.8398	0.433435	19	21.8075	0.636945	78	72.5782	2.11983	22	24.8485	0.725764	23	26.6298	0.777793	protein_coding	Arabidopsis	AT4G35110	Arabidopsis phospholipase-like protein (PEARLI 4) family; FUNCTIONS IN: molecular_function unknown; INVOLVED IN: response to karrikin; LOCATED IN: cellular_component unknown; EXPRESSED IN: 15 plant structures; EXPRESSED DURING: 10 growth stages; CONTAINS InterPro DOMAIN/s: Phospholipase-like, arabidopsis (InterPro:IPR007942); BEST Arabidopsis thaliana protein match is: Arabidopsis phospholipase-l…
AALP_AA5G203500	Aa_G224870	AT3G56240	gene14676	CM002873.1:17302865-17304253	71.4557	61.2377	136.454	1.15593	5e-05	0.00189082	701	695.619	89.1909	310	328.596	42.1319	356	408.604	52.3904	1081	1005.86	128.969	949	1071.87	137.433	963	1114.98	142.96	protein_coding	copper	AT3G56240	CCH protein belongs to a family of eukaryotic proteins that participate in intracellular copper homeostasis by delivering this metal to the secretory pathway; mainly located along the vascular bundles of senescing leaves and petioles as well as in stem sieve elements; hypothesized to have a role in copper mobilization from decaying organs towards reproductive structures, as a result of metallopro…	COPPER CHAPERONE (CCH)
AALP_AA4G253500	Aa_G196910	AT2G46450	gene12441	CM002872.1:22227112-22230207	0.864173	0.816279	1.81677	1.15424	0.0001	0.00346752	28	27.7851	1.05319	15	15.8998	0.569026	19	21.8075	0.826618	108	100.493	3.76448	24	27.1074	1.02751	15	17.3673	0.658309
AALP_AA5G078300	Aa_G672730	AT3G45160	gene13424	CM002873.1:5797029-5797663	63.2828	14.1758	31.5375	1.15364	5e-05	0.00189082	199	197.472	30.8141	34	36.0396	5.62371	34	39.024	6.08941	311	289.382	45.156	174	196.529	30.6669	104	120.413	18.7896	protein_coding	Putative	AT3G45160	Putative membrane lipoprotein; FUNCTIONS IN: molecular_function unknown; INVOLVED IN: biological_process unknown; LOCATED IN: endomembrane system; EXPRESSED IN: 16 plant structures; EXPRESSED DURING: 9 growth stages; Has 13 Blast hits to 13 proteins in 4 species: Archae - 0; Bacteria - 0; Metazoa - 0; Fungi - 0; Plants - 13; Viruses - 0; Other Eukaryotes - 0 (source: NCBI BLink).
AALP_AA3G101300	Aa_G324450	AT3G09940	gene7149	CM002871.1:5085085-5087977	1.68627	1.25094	2.778	1.15103	0.00025	0.00743719	35	34.7313	1.82381	13	13.7798	0.723604	20	22.9553	1.20542	76	70.7172	3.71349	41	46.3085	2.43174	36	41.6815	2.18877	protein_coding	monodehydroascorbate	AT3G09940	Encodes a member of the monodehydroascorbate reductase gene family. Critical for a mutualistic symbiosis between the host Arabidopsis and the root colonizing fungus Piriformospora indica.	MONODEHYDROASCORBATE REDUCTASE (MDHAR)
AALP_AA2G117700	Aa_G690520	AT1G69180	gene4679	CM002870.1:17793704-17795145	4.99873	5.37429	11.9007	1.1469	5e-05	0.00189082	71	70.455	7.09539	51	54.0593	5.44422	31	35.5807	3.58326	118	109.798	11.0575	108	121.983	12.2847	106	122.729	12.3598	protein_coding	CRABS CLAW	AT1G69180	CRABS CLAW (CRC). Putative transcription factor with zinc finger and helix-loop-helix domains, the later similar to HMG boxes. Involved in specifying abaxial cell fate in the carpel. Four putative LFY binding sites (CCANTG) and two potential binding sites for MADS box proteins known as CArG boxes (CC(A/T)6GG) were found in the region spanning 3.8 Kb upstream of the CRC coding region.
AALP_AA7G112400	Aa_G141680	AT2G18730	gene20312	CM002875.1:12059036-12065211	1.05931	0.403653	0.893612	1.14653	5e-05	0.00189082	38	37.7083	0.426628	34	36.0396	0.407748	29	33.2851	0.376584	79	73.5086	0.831669	75	84.7107	0.958407	68	78.7316	0.890761
AALP_AA5G204500	Aa_G268570	AT3G56200	gene14686	CM002873.1:17368075-17369983	3.62768	3.47592	7.69486	1.1465	5e-05	0.00189082	66	65.4934	3.33552	48	50.8794	2.59124	77	88.3778	4.50101	235	218.665	11.1364	97	109.559	5.57975	108	125.044	6.3684	protein_coding	Transmembrane	AT3G56200	Encodes a putative amino acid transporter.
AALP_AA3G360100	Aa_G230160	AT2G19590	gene9737	CM002871.1:27009202-27010857	5.21245	2.97697	6.57257	1.14261	5e-05	0.00189082	60	59.5394	3.81035	43	45.5794	2.91695	30	34.4329	2.20361	106	98.6319	6.31215	85	96.0054	6.14407	98	113.466	7.2615	protein_coding	ACC	AT2G19590	encodes a protein whose sequence is similar to 1-aminocyclopropane-1-carboxylate oxidase	ACC OXIDASE 1 (ACO1)
AALP_AA4G028800	Aa_G74210	emp	gene10194	CM002872.1:2830004-2830609	2.08302	3.19599	7.04374	1.14008	0.00045	0.0121593	22	21.8311	3.65103	14	14.8398	2.4818	18	20.6597	3.45513	50	46.5245	7.78073	43	48.5675	8.1224	27	31.2611	5.22809
AALP_AA2G131500	Aa_G189570	AT1G70230	gene4817	CM002870.1:19388037-19391652	0.877169	0.635478	1.40015	1.13967	0.0001	0.00346752	40	39.693	0.785812	22	23.3197	0.461666	29	33.2851	0.658955	89	82.8135	1.63948	52	58.7327	1.16275	61	70.6269	1.39822	protein_coding	TRICHOME	AT1G70230	Encodes a member of the TBL (TRICHOME BIREFRINGENCE-LIKE) gene family containing a plant-specific DUF231 (domain of unknown function) domain. A putative xyloglucan O-acetyltransferase. TBL gene family has 46 members, two of which (TBR/AT5G06700 and TBL3/AT5G01360) have been shown to be involved in the synthesis and deposition of secondary wall cellulose, presumably by influencing the esterificati…	TRICHOME BIREFRINGENCE-LIKE 27 (TBL27)
AALP_AA8G005000	Aa_G420120	AT5G01320	gene22038	CM002876.1:290094-292749	10.1231	7.36138	16.1846	1.13657	5e-05	0.00189082	303	300.674	11.0742	138	146.278	5.3876	133	152.653	5.62237	510	474.55	17.4782	379	428.071	15.7664	359	415.657	15.3091	protein_coding	Thiamine	AT5G01320	Thiamine pyrophosphate dependent pyruvate decarboxylase family protein; FUNCTIONS IN: in 6 functions; LOCATED IN: cellular_component unknown; CONTAINS InterPro DOMAIN/s: TPP-binding enzyme, conserved site (InterPro:IPR000399), Thiamine pyrophosphate enzyme, central domain (InterPro:IPR012000), Pyruvate decarboxylase/indolepyruvate decarboxylase (InterPro:IPR012110), Thiamine pyrophosphate enzyme,…
AALP_AA6G012500	Aa_G67730	AT4G00880	gene15703	CM002874.1:761090-761865	12.6645	10.2084	22.3923	1.13325	5e-05	0.00189082	109	108.163	12.7332	73	77.3791	9.10923	65	74.6046	8.78262	204	189.82	22.346	167	188.622	22.205	166	192.198	22.6259	protein_coding	SAUR-like	AT4G00880	SAUR-like auxin-responsive protein family ; CONTAINS InterPro DOMAIN/s: Auxin responsive SAUR protein (InterPro:IPR003676); BEST Arabidopsis thaliana protein match is: SAUR-like auxin-responsive protein family (TAIR:AT2G46690.1); Has 1421 Blast hits to 1407 proteins in 27 species: Archae - 0; Bacteria - 0; Metazoa - 0; Fungi - 0; Plants - 1420; Viruses - 0; Other Eukaryotes - 1 (source: NCBI BLin…
AALP_AA7G243900	Aa_G223240	AT4G36830	gene21627	CM002875.1:26739761-26741018	2.71158	1.94519	4.266	1.13297	0.0001	0.00346752	53	52.5932	3.36581	18	19.0798	1.22105	17	19.512	1.24871	66	61.4123	3.93021	54	60.9917	3.90329	67	77.5738	4.9645	protein_coding	GNS1/SUR4	AT4G36830	HOS3-1; involved in cellular response to abscisic acid stimulus, fatty acid elongation, fatty acid elongation, monounsaturated fatty acid, fatty acid elongation, polyunsaturated fatty acid, fatty acid elongation, saturated fatty acid, sphingolipid biosynthetic process, very long-chain fatty acid biosynthetic process. FUNCTIONS IN: molecular_function unknown; INVOLVED IN: biological_process unknow…
AALP_AA1G172400	Aa_G121260	AT3G42170	gene1723	CM002869.1:10848024-10850666	0.830048	0.777981	1.70579	1.13263	0.0003	0.00865957	36	35.7237	0.98912	22	23.3197	0.645678	22	25.2508	0.699146	38	35.3586	0.979011	78	88.0991	2.43929	53	61.3644	1.69906		DAYSLEEPER		DAYSLEEPER. transposase-like gene with conserved domains from the family of hAT transposases that includes hobo from Drosophila melanogaster, Activator (Ac) from maize, and Tam3 from snapdragon but lacks several amino acids known to be essential for Ac transposition5. The DAYSLEEPER gene lacks 8 bp duplications and TIRs (a common feature of transcriptionally silent hAT transposases), however, DAY…
AALP_AAs71746U000700	Aa_G471220	AT1G36370	gene29363	KL984358.1:57161-59846	12.9462	9.80042	21.4536	1.1303	5e-05	0.00189082	322	319.528	11.3481	250	264.997	9.41141	212	243.326	8.64176	1184	1101.7	39.127	300	338.843	12.0341	321	371.66	13.1996	protein_coding	serine	AT1G36370	Encodes a putative serine hydroxymethyltransferase.	SERINE HYDROXYMETHYLTRANSFERASE 7 (SHM7)
AALP_AA3G172400	Aa_G234940	AT3G15353	gene7860	CM002871.1:9598366-9599374	399.425	301.973	660.271	1.12864	5e-05	0.00189082	3052	3028.57	406.033	1862	1973.7	264.608	1529	1754.93	235.279	5519	5135.37	688.485	3984	4499.83	603.28	4439	5139.55	689.046	protein_coding	metallothionein	AT3G15353	metallothionein, binds to and detoxifies excess copper and other metals, limiting oxidative damage	METALLOTHIONEIN 3 (MT3)
AALP_AA8G247500	Aa_G40830	emp	gene24463	CM002876.1:18329660-18332515	0.504125	0.340927	0.74485	1.12749	0.00205	0.0395778	16	15.8772	0.404329	11	11.6599	0.296931	11	12.6254	0.321519	34	31.6366	0.805661	22	24.8485	0.632793	27	31.2611	0.796097
AALP_AA5G285300	Aa_G236570	AT4G27830	gene15494	CM002873.1:22424593-22427408	9.3273	6.73197	14.7051	1.12722	5e-05	0.00189082	208	206.403	8.96503	114	120.839	5.24857	120	137.732	5.98231	411	382.431	16.6107	248	280.11	12.1664	305	353.135	15.3382	protein_coding	beta	AT4G27830	beta glucosidase 10 (BGLU10); FUNCTIONS IN: cation binding, hydrolase activity, hydrolyzing O-glycosyl compounds, catalytic activity; INVOLVED IN: carbohydrate metabolic process; LOCATED IN: vacuole; EXPRESSED IN: 22 plant structures; EXPRESSED DURING: 13 growth stages; CONTAINS InterPro DOMAIN/s: Glycoside hydrolase, family 1 (InterPro:IPR001360), Glycoside hydrolase, family 1, active site (Inte…	BETA GLUCOSIDASE 10 (BGLU10)
AALP_AA8G103100	Aa_G168670	AT5G10770	gene23019	CM002876.1:6188059-6190505	6.77454	6.31599	13.7775	1.12523	5e-05	0.00189082	240	238.158	10.3843	90	95.3988	4.15964	88	101.003	4.40401	367	341.49	14.8898	254	286.887	12.509	276	319.558	13.9336	protein_coding	Eukaryotic	AT5G10770	Eukaryotic aspartyl protease family protein; FUNCTIONS IN: DNA binding, aspartic-type endopeptidase activity; INVOLVED IN: proteolysis; EXPRESSED IN: 12 plant structures; EXPRESSED DURING: 4 anthesis, C globular stage, petal differentiation and expansion stage, E expanded cotyledon stage; CONTAINS InterPro DOMAIN/s: Peptidase aspartic (InterPro:IPR021109), Peptidase aspartic, catalytic (InterPro:…
AALP_AA7G237600	Aa_G179350	AT4G36220	gene21564	CM002875.1:26202016-26204259	16.6906	12.0399	26.2406	1.12398	5e-05	0.00189082	340	337.39	13.9977	228	241.677	10.0268	254	291.532	12.0952	920	856.05	35.5161	431	486.804	20.1967	479	554.595	23.0092	protein_coding	ferulic	AT4G36220	encodes ferulate 5-hydroxylase (F5H). Involved in lignin biosynthesis.	FERULIC ACID 5-HYDROXYLASE 1 (FAH1)
AALP_AA5G169800	Aa_G394500	AT3G53720	gene14339	CM002873.1:14371574-14375606	1.74112	1.59195	3.4659	1.12244	5e-05	0.00189082	50	49.6162	1.38972	48	50.8794	1.4251	61	70.0136	1.96103	122	113.52	3.17961	99	111.818	3.13195	126	145.885	4.08615	protein_coding	cation/H+	AT3G53720	member of Putative Na+/H+ antiporter family. Involved in the osmoregulation through K(+) fluxes and possibly pH modulation of an active endomembrane system in guard cells.	CATION/H+ EXCHANGER 20 (CHX20)
AALP_AA6G308500	Aa_G39370	AT4G11360	gene18663	CM002874.1:32331741-32332521	8.71164	7.07943	15.3852	1.11984	5e-05	0.00189082	42	41.6776	4.86402	23	24.3797	2.84525	101	115.924	13.529	301	280.077	32.6866	54	60.9917	7.11808	47	54.4174	6.35083	protein_coding	RING-H2	AT4G11360	Encodes a putative RING-H2 finger protein RHA1b. involved in protein ubiquitination, response to cadmium ion, response to chitin	RING-H2 FINGER A1B (RHA1B)
AALP_AA4G203100	Aa_G67090	AT2G25450	gene11937	CM002872.1:19028444-19030139	2.79193	2.04256	4.42911	1.11663	5e-05	0.00189082	40	39.693	2.27719	33	34.9796	2.00678	28	32.1374	1.84372	105	97.7014	5.60514	55	62.1212	3.5639	62	71.7847	4.1183	protein_coding	2-oxoglutarate	AT2G25450	encodes a protein whose sequence is similar to ACC oxidase. involved in glucosinolate biosynthetic process, oxidation-reduction process, regulation of glucosinolate biosynthetic process
AALP_AA1G002400	Aa_G290700	AT1G01190	gene23	CM002869.1:132365-140255	2.96486	2.28363	4.94407	1.11437	5e-05	0.00189082	385	382.045	3.35833	194	205.638	1.80764	167	191.677	1.68492	536	498.742	4.38415	549	620.082	5.45078	491	568.489	4.99726	protein_coding	cytochrome	AT1G01190	member of CYP78A. involved in oxidation-reduction process, secondary metabolite biosynthetic process	CYTOCHROME P450, FAMILY 78, SUBFAMILY A, POLYPEPTIDE 8 (CYP78A8)
AALP_AA8G250100	Aa_G122260	emp	gene24489	CM002876.1:18579642-18581090	6.0103	2.95393	6.38235	1.11145	5e-05	0.00189082	54	53.5855	3.59363	31	32.8596	2.15183	40	45.9106	3.11632	84	78.1611	5.2761	85	96.0054	6.46971	95	109.993	7.40124
AALP_AA1G017000	Aa_G687260	AT1G02335	gene169	CM002869.1:805854-806848	33.3378	21.5378	46.4128	1.10765	5e-05	0.00189082	233	231.211	35.7487	83	87.9789	13.6029	86	98.7077	15.2617	347	322.88	49.922	248	280.11	43.3092	257	297.559	46.0071	protein_coding	germin-like	AT1G02335	germin-like protein subfamily 2 member 2 precursor (GL22); FUNCTIONS IN: manganese ion binding, nutrient reservoir activity; LOCATED IN: endomembrane system, apoplast; CONTAINS InterPro DOMAIN/s: Cupin, RmlC-type (InterPro:IPR011051), Cupin 1 (InterPro:IPR006045), RmlC-like jelly roll fold (InterPro:IPR014710), Germin (InterPro:IPR001929), Germin, manganese binding site (InterPro:IPR019780); BEST…	GERMIN-LIKE PROTEIN SUBFAMILY 2 MEMBER 2 PRECURSOR (GL22)
AALP_AA3G027100	Aa_G267890	AT3G03270	gene6407	CM002871.1:1158302-1159758	21.8029	20.4993	44.1645	1.10731	5e-05	0.00189082	175	173.657	24.1935	140	148.398	20.6745	104	119.367	16.63	366	340.559	47.4459	235	265.427	36.9787	298	345.03	48.0688	protein_coding	Adenine	AT3G03270	Adenine nucleotide alpha hydrolases-like superfamily protein; INVOLVED IN: response to stress; LOCATED IN: plasma membrane, membrane; EXPRESSED IN: 23 plant structures; EXPRESSED DURING: 13 growth stages; CONTAINS InterPro DOMAIN/s: UspA (InterPro:IPR006016), Rossmann-like alpha/beta/alpha sandwich fold (InterPro:IPR014729); BEST Arabidopsis thaliana protein match is: Adenine nucleotide alpha hyd…
AALP_AA1G122500	Aa_G232690	AT1G11190	gene1224	CM002869.1:6755904-6758719	3.66132	2.29105	4.93531	1.10713	0.00035	0.0098411	66	65.4934	4.36927	17	18.0198	1.20216	17	19.512	1.30171	95	88.3965	5.89721	68	76.8043	5.12387	49	56.7331	3.78485	protein_coding	bifunctional	AT1G11190	Encodes a bifunctional nuclease that acts on both RNA and DNA involved in nucleic acid degradation to facilitate nucleotide and phosphate recovery during senescence. It has mismatch-specific endonuclease activity with wide recognition of single base mismatches as well as the ability to cleave indel types of mismatches (heteroduplexes with loops).	BIFUNCTIONAL NUCLEASE I (BFN1)
AALP_AA8G489700	Aa_G81360	AT5G65660	gene26885	CM002876.1:39373920-39375011	60.6037	47.7934	102.85	1.10565	5e-05	0.00189082	418	414.791	65.3285	186	197.158	31.0518	260	298.419	47.0001	688	640.177	100.826	526	594.104	93.5697	626	724.794	114.153	protein_coding	hydroxyproline-rich	AT5G65660	hydroxyproline-rich glycoprotein family protein; FUNCTIONS IN: molecular_function unknown; INVOLVED IN: biological_process unknown; LOCATED IN: plasma membrane; EXPRESSED IN: 22 plant structures; EXPRESSED DURING: 13 growth stages; Has 30201 Blast hits to 17322 proteins in 780 species: Archae - 12; Bacteria - 1396; Metazoa - 17338; Fungi - 3422; Plants - 5037; Viruses - 0; Other Eukaryotes - 2996…
AALP_AA4G163400	Aa_G402840	AT2G38470	gene11540	CM002872.1:15907410-15909661	3.70849	2.60028	5.59221	1.10475	5e-05	0.00189082	53	52.5932	2.20228	59	62.5392	2.61876	62	71.1614	2.9798	224	208.43	8.72775	81	91.4875	3.83093	87	100.73	4.21796	protein_coding	WRKY	AT2G38470	Member of the plant WRKY transcription factor family. Regulates the antagonistic relationship between defense pathways mediating responses to P. syringae and necrotrophic fungal pathogens. Located in nucleus. Involved in response to various abiotic stresses - especially salt stress.	WRKY DNA-BINDING PROTEIN 33 (WRKY33)
AALP_AA1G184000	Aa_G103920	AT1G16530	gene1839	CM002869.1:11970986-11972567	27.6082	13.3158	28.6093	1.10334	5e-05	0.00189082	111	110.148	16.0399	91	96.4588	14.0464	59	67.7181	9.86117	202	187.959	27.3707	175	197.658	28.7832	176	203.776	29.6741	protein_coding	ASYMMETRIC	AT1G16530	ASYMMETRIC LEAVES 2-LIKE 9 (ASL9). ASYMMETRIC LEAVES 2-like 9 (ASL9); expressed during flowering stage, petal differentiation and expansion stage, plant embryo bilateral stage, plant embryo cotyledonary stage. CONTAINS InterPro DOMAIN/s: Lateral organ boundaries, LOB (InterPro:IPR004883); BEST Arabidopsis thaliana protein match is: Lateral organ boundaries (LOB) domain family protein (TAIR:AT2G30…
AALP_AA8G339100	Aa_G48330	AT5G55410	gene25379	CM002876.1:29537826-29538498	9.52336	5.62069	12.063	1.10177	5e-05	0.00189082	46	45.6469	8.11591	28	29.6796	5.27697	17	19.512	3.46918	125	116.311	20.6798	27	30.4958	5.42209	49	56.7331	10.087				Bifunctional inhibitor/lipid-transfer protein/seed storage 2S albumin superfamily protein; FUNCTIONS IN: lipid binding; INVOLVED IN: lipid transport; LOCATED IN: endomembrane system;
AALP_AA2G215700	Aa_G129240	AT1G77400	gene5659	CM002870.1:25712060-25712973	3.95995	3.52172	7.55026	1.10025	5e-05	0.00189082	57	56.5625	5.36836	30	31.7996	3.01811	20	22.9553	2.17869	93	86.5355	8.2131	66	74.5454	7.07512	67	77.5738	7.36255	protein_coding	CONTAINS	AT1G77400	CONTAINS InterPro DOMAIN/s: Protein of unknown function DUF688 (InterPro:IPR007789); BEST Arabidopsis thaliana protein match is: hydroxyproline-rich glycoprotein family protein (TAIR:AT1G21695.1); Has 328 Blast hits to 314 proteins in 61 species: Archae - 0; Bacteria - 12; Metazoa - 130; Fungi - 28; Plants - 92; Viruses - 10; Other Eukaryotes - 56 (source: NCBI BLink).
AALP_AA7G117600	Aa_G2000	AT4G27960	gene20364	CM002875.1:12698316-12699751	7.82411	7.41962	15.9025	1.09983	5e-05	0.00189082	84	83.3552	9.86429	49	51.9394	6.14653	46	52.7971	6.24804	159	147.948	17.5082	106	119.724	14.1682	117	135.465	16.031	protein_coding	ubiquitin	AT4G27960	ubiquitin conjugating enzyme	UBIQUITIN CONJUGATING ENZYME 9 (UBC9)
AALP_AA5G277600	Aa_G2270	AT3G61920	gene15417	CM002873.1:21979480-21980195	10.8653	7.40459	15.8569	1.09862	5e-05	0.00189082	74	73.432	9.8034	42	44.5195	5.94538	39	44.7628	6.46499	148	137.712	19.1959	83	93.7465	12.3239	104	120.413	16.0509	protein_coding	unknown	AT3G61920	unknown protein; FUNCTIONS IN: molecular_function unknown; INVOLVED IN: N-terminal protein myristoylation; LOCATED IN: cellular_component unknown; EXPRESSED IN: shoot, hypocotyl, root, egg cell; BEST Arabidopsis thaliana protein match is: unknown protein (TAIR:AT1G64700.1); Has 77 Blast hits to 77 proteins in 8 species: Archae - 0; Bacteria - 0; Metazoa - 0; Fungi - 0; Plants - 77; Viruses - 0; O…
AALP_AA4G197100	Aa_G124020	AT2G41310	gene11877	CM002872.1:18651292-18653546	2.86488	1.80734	3.86273	1.09575	0.00085	0.0202755	20	19.8465	1.72166	24	25.4397	2.20686	15	17.2165	1.49351	50	46.5245	4.03594	33	37.2727	3.23336	43	49.7862	4.31889	protein_coding	response	AT2G41310	Encodes an A- type response Regulator that is primarily expressed in the root and is involved in cytokinin-mediated signalling.	RESPONSE REGULATOR 3 (RR3)
AALP_AA8G308000	Aa_G308790	AT5G39720	gene25068	CM002876.1:26439106-26440141	18.9296	12.7312	27.2029	1.09539	5e-05	0.00189082	99	98.2401	14.4302	66	69.9592	10.2761	80	91.8211	13.4873	224	208.43	30.6156	170	192.011	28.2039	134	155.148	22.7891				AIG2L, AVIRULENCE INDUCED GENE 2 LIKE PROTEIN. avirulence induced gene 2 like protein (AIG2L); CONTAINS InterPro DOMAIN/s: Butirosin biosynthesis, BtrG-like (InterPro:IPR013024), AIG2-like (InterPro:IPR009288); BEST Arabidopsis thaliana protein match is: AIG2-like (avirulence induced gene) family protein (TAIR:AT5G39730.1)
AALP_AAs46287U000100	Aa_G873630	AT1G49700	gene30210	KL991121.1:625-986	14.2458	15.4333	32.9572	1.09455	0.0027	0.0486643	21	20.8388	23.0995	10	10.5999	11.7498	9	10.3299	11.4505	28	26.0537	28.8802	19	21.46	23.7881	36	41.6815	46.2033
AALP_AA5G172400	Aa_G361810	AT3G53960	gene14365	CM002873.1:14633088-14635833	1.13212	0.719373	1.53551	1.09391	0.00145	0.0304495	7	6.94627	0.286431	19	20.1398	0.830467	22	25.2508	1.04122	38	35.3586	1.45802	43	48.5675	2.00269	24	27.7876	1.14583	protein_coding	Major	AT3G53960	Major facilitator superfamily protein; FUNCTIONS IN: transporter activity; INVOLVED IN: oligopeptide transport; LOCATED IN: plasma membrane, membrane; EXPRESSED IN: 22 plant structures; EXPRESSED DURING: 13 growth stages; CONTAINS InterPro DOMAIN/s: PTR2 family proton/oligopeptide symporter, conserved site (InterPro:IPR018456), Oligopeptide transporter (InterPro:IPR000109), Major facilitator supe…
AALP_AA3G195100	Aa_G107640	jgi873162, Carubv10015052m,Carubv10015058m, Tp3g15390,	gene8087	CM002871.1:11353916-11355221	5.55728	3.89916	8.32222	1.0938	5e-05	0.00189082	30	29.7697	3.48634	25	26.4997	3.10338	38	43.615	5.10777	89	82.8135	9.69831	57	64.3801	7.53957	57	65.9956	7.72876
AALP_AA3G023200	Aa_G111940	AT3G02910	gene6368	CM002871.1:994989-995846	20.2371	15.1891	32.4138	1.09357	5e-05	0.00189082	203	201.442	20.7506	119	126.138	12.9936	100	114.776	11.8232	314	292.174	30.0969	287	324.16	33.3918	283	327.663	33.7526	protein_coding	AIG2-like	AT3G02910	AIG2-like (avirulence induced gene) family protein; involved in response to karrikin. CONTAINS InterPro DOMAIN/s: Butirosin biosynthesis, BtrG-like (InterPro:IPR013024), AIG2-like (InterPro:IPR009288); BEST Arabidopsis thaliana protein match is: AIG2-like (avirulence induced gene) family protein (TAIR:AT5G46720.1); Has 320 Blast hits to 319 proteins in 102 species: Archae - 4; Bacteria - 64; Meta…
AALP_AA7G275700	Aa_G406830	AT4G39780	gene21945	CM002875.1:28894865-28896094	8.6099	7.24331	15.4557	1.09342	5e-05	0.00189082	118	117.094	7.69777	105	111.299	7.31677	89	102.151	6.7154	345	321.019	21.1038	167	188.622	12.4	169	195.671	12.8634	protein_coding	Integrase-type	AT4G39780	encodes a member of the DREB subfamily A-6 of ERF/AP2 transcription factor family. The protein contains one AP2 domain. There are 8 members in this subfamily including RAP2.4.involved in ethylene-activated signaling pathway, regulation of transcription, DNA-templated, transcription, DNA-templated.
AALP_AA6G051800	Aa_G320650	AT4G24350	gene16096	CM002874.1:3220055-3222574	1.05543	0.553255	1.17715	1.08929	0.001	0.0229781	28	27.7851	0.810135	8	8.4799	0.24725	18	20.6597	0.60238	38	35.3586	1.03096	38	42.9201	1.25143	37	42.8393	1.24907				Phosphorylase superfamily protein; FUNCTIONS IN: catalytic activity, nutrient reservoir activity; INVOLVED IN: response to wounding; LOCATED IN: plant-type cell wall; EXPRESSED IN: 17 plant structures; EXPRESSED DURING: 11 growth stages;
AALP_AA4G086600	Aa_G128460	AT1G45201	gene10772	CM002872.1:7489645-7494439	28.4416	19.9032	42.3428	1.08912	5e-05	0.00189082	1780	1766.34	25.9927	938	994.268	14.6312	1130	1296.97	19.0857	2556	2378.33	34.9985	3045	3439.25	50.6106	2431	2814.66	41.4193	protein_coding	triacylglycerol	AT1G45201	Target of AtGRP7 regulation.	TRIACYLGLYCEROL LIPASE-LIKE 1 (TLL1)
AALP_AA5G223600	Aa_G220950	emp	gene14877	CM002873.1:18488684-18489989	8.18592	4.77675	10.1595	1.08872	5e-05	0.00189082	30	29.7697	4.83511	27	28.6197	4.64832	26	29.8419	4.84683	52	48.3854	7.85862	70	79.0633	12.8412	52	60.2065	9.77857
AALP_AA4G137300	Aa_G402620	AT2G36650	gene11279	CM002872.1:13664398-13665708	1.94195	1.92318	4.08981	1.08854	0.0002	0.00621968	42	41.6776	2.7479	14	14.8398	0.978424	27	30.9896	2.04322	61	56.7598	3.74231	53	59.8622	3.94685	60	69.4691	4.58026	protein_coding	unknown	AT2G36650	unknown protein; Has 35333 Blast hits to 34131 proteins in 2444 species: Archae - 798; Bacteria - 22429; Metazoa - 974; Fungi - 991; Plants - 531; Viruses - 0; Other Eukaryotes - 9610 (source: NCBI BLink).
AALP_AA5G031800	Aa_G636060	AT3G26210	gene12959	CM002873.1:1975889-1979345	2.43909	1.40187	2.97763	1.08681	5e-05	0.00189082	78	77.4013	1.60718	65	68.8992	1.43064	49	56.2404	1.16779	228	212.152	4.40517	109	123.113	2.55635	82	94.9411	1.97138	protein_coding	cytochrome	AT3G26210	putative cytochrome P450. involved in defense response to other organism, oxidation-reduction process, secondary metabolite biosynthetic process	CYTOCHROME P450, FAMILY 71, SUBFAMILY B, POLYPEPTIDE 23 (CYP71B23)
AALP_AA4G145000	Aa_G457120	AT2G37130	gene11356	CM002872.1:14414774-14416929	2.9745	1.00216	2.12474	1.08417	0.0027	0.0486643	18	17.8618	1.22301	4	4.23995	0.290311	19	21.8075	1.49317	46	42.8025	2.9307	23	25.9779	1.77872	21	24.3142	1.6648	protein_coding	Peroxidase	AT2G37130	Peroxidase superfamily protein; FUNCTIONS IN: peroxidase activity, heme binding; INVOLVED IN: defense response to fungus; LOCATED IN: endomembrane system; EXPRESSED IN: 15 plant structures; EXPRESSED DURING: 7 growth stages; CONTAINS InterPro DOMAIN/s: Haem peroxidase (InterPro:IPR010255), Plant peroxidase (InterPro:IPR000823), Haem peroxidase, plant/fungal/bacterial (InterPro:IPR002016); BEST Ar…
AALP_AA7G066700	Aa_G222130	AT4G23690	gene19855	CM002875.1:6419463-6420128	10.7422	8.66052	18.3452	1.08287	5e-05	0.00189082	69	68.4704	9.97072	55	58.2993	8.4896	45	51.6494	7.52123	126	117.242	17.0728	116	131.019	19.0791	112	129.676	18.8835	protein_coding	Disease	AT4G23690	Encodes a homodimeric all-beta dirigent protein in the superfamily of calycins. Dirigent proteins impart stereoselectivity on the phenoxy radical coupling reaction yielding optically active lignans from two molecules of coniferyl alcohol.	DIRIGENT PROTEIN 6 (DIR6)
AALP_AA6G086200	Aa_G589100	AT2G31110	gene16440	CM002874.1:5770360-5773996	4.67319	2.60189	5.51036	1.08258	0.0001	0.00346752	56	55.5701	3.61103	23	24.3797	1.58423	35	40.1717	2.61042	83	77.2306	5.01856	81	91.4875	5.945	74	85.6785	5.56752	protein_coding	Plant	AT2G31110	Encodes a member of the TBL (TRICHOME BIREFRINGENCE-LIKE) gene family containing a plant-specific DUF231 (domain of unknown function) domain. TBL gene family has 46 members, two of which (TBR/AT5G06700 and TBL3/AT5G01360) have been shown to be involved in the synthesis and deposition of secondary wall cellulose, presumably by influencing the esterification state of pectic polymers. A nomenclature…
AALP_AA8G224900	Aa_G68080	AT5G20260	gene24237	CM002876.1:16461425-16464650	1.44511	1.19275	2.52431	1.0816	0.0014	0.0296481	21	20.8388	1.4097	14	14.8398	1.00388	15	17.2165	1.16466	55	51.1769	3.46202	21	23.719	1.60454	32	37.0502	2.50637	protein_coding	Exostosin	AT5G20260	Exostosin family protein; FUNCTIONS IN: catalytic activity; INVOLVED IN: biological_process unknown; LOCATED IN: endomembrane system, membrane; CONTAINS InterPro DOMAIN/s: Exostosin-like (InterPro:IPR004263); BEST Arabidopsis thaliana protein match is: Exostosin family protein (TAIR:AT5G11130.1); Has 1489 Blast hits to 1482 proteins in 115 species: Archae - 0; Bacteria - 12; Metazoa - 396; Fungi …
AALP_AA3G073700	Aa_G47220	AT5G45730	gene6873	CM002871.1:3686417-3687895	1.70388	1.17771	2.48907	1.07962	0.00235	0.0437609	19	18.8542	1.43002	11	11.6599	0.884357	14	16.0687	1.21875	31	28.8452	2.1878	36	40.6611	3.084	25	28.9455	2.19541				Cysteine/Histidine-rich C1 domain family protein; FUNCTIONS IN: zinc ion binding; INVOLVED IN: biological_process unknown; LOCATED IN: cellular_component unknown; CONTAINS InterPro DOMAIN/s: Zinc finger, PHD-type, conserved site (InterPro:IPR019786), DC1 (InterPro:IPR004146), Zinc finger, PHD-type (InterPro:IPR001965), C1-like (InterPro:IPR011424); BEST Arabidopsis thaliana protein match is: Cyst…
AALP_AA8G316500	Aa_G198300	AT5G53486	gene25153	CM002876.1:27431931-27433183	63.4823	45.2539	95.6087	1.0791	5e-05	0.00189082	522	517.993	67.3098	262	277.717	36.0875	217	249.065	32.3643	795	739.739	96.1242	550	621.212	80.7224	731	846.365	109.98	protein_coding	unknown	AT5G53486	unknown protein; LOCATED IN: endomembrane system; Has 30201 Blast hits to 17322 proteins in 780 species: Archae - 12; Bacteria - 1396; Metazoa - 17338; Fungi - 3422; Plants - 5037; Viruses - 0; Other Eukaryotes - 2996 (source: NCBI BLink).
AALP_AA5G058000	Aa_G486890	AT3G29000	gene13221	CM002873.1:3982072-3982807	3.30921	3.18933	6.72979	1.07731	0.0007	0.0175188	22	21.8311	2.76246	28	29.6796	3.75559	21	24.103	3.04994	58	53.9684	6.82903	33	37.2727	4.7164	59	68.3113	8.64395	protein_coding	Calcium-binding	AT3G29000	Calcium-binding EF-hand family protein; FUNCTIONS IN: calcium ion binding; INVOLVED IN: biological_process unknown; LOCATED IN: endomembrane system; CONTAINS InterPro DOMAIN/s: EF-Hand 1, calcium-binding site (InterPro:IPR018247), EF-HAND 2 (InterPro:IPR018249), S100/Calbindin-D9k, conserved site (InterPro:IPR001751), EF-hand-like domain (InterPro:IPR011992), Calcium-binding EF-hand (InterPro:IPR…
AALP_AA7G240600	Aa_G342340	AT4G36570	gene21594	CM002875.1:26425189-26426417	10.7806	10.1143	21.2854	1.07347	5e-05	0.00189082	213	211.365	13.9086	123	130.378	8.57941	104	119.367	7.85485	397	369.404	24.3082	242	273.333	17.9864	283	327.663	21.5615	protein_coding	RAD-like	AT4G36570	RAD-like 3 (RL3); CONTAINS InterPro DOMAIN/s: Molecular chaperone, heat shock protein, Hsp40, DnaJ (InterPro:IPR015609), SANT, DNA-binding (InterPro:IPR001005), Myb, DNA-binding (InterPro:IPR014778), Homeodomain-like (InterPro:IPR009057), SANT, eukarya (InterPro:IPR017884); BEST Arabidopsis thaliana protein match is: RAD-like 6 (TAIR:AT1G75250.1); Has 67 Blast hits to 67 proteins in 12 species: A…	RAD-LIKE 3 (RL3)
AALP_AA4G141300	Aa_G135740	AT2G36970	gene11319	CM002872.1:14168189-14169984	3.46641	2.35606	4.95529	1.07259	5e-05	0.00189082	73	72.4396	3.53481	25	26.4997	1.29309	40	45.9106	2.24028	133	123.755	6.03883	72	81.3222	3.96825	86	99.5724	4.85879	protein_coding	UDP-Glycosyltransferase	AT2G36970	UDP-Glycosyltransferase superfamily protein; FUNCTIONS IN: UDP-glycosyltransferase activity, transferase activity, transferring glycosyl groups; INVOLVED IN: metabolic process; LOCATED IN: endomembrane system; EXPRESSED IN: 20 plant structures; EXPRESSED DURING: 13 growth stages; CONTAINS InterPro DOMAIN/s: UDP-glucuronosyl/UDP-glucosyltransferase (InterPro:IPR002213); BEST Arabidopsis thaliana p…
AALP_AA2G195000	Aa_G348790	AT1G75280	gene5452	CM002870.1:24382815-24384560	24.1899	14.6232	30.7556	1.07259	5e-05	0.00189082	291	288.766	18.7645	149	157.938	10.2631	199	228.405	14.8421	769	715.546	46.4973	313	353.526	22.9726	303	350.819	22.7967				isoflavone reductase, putative, identical to SP:P52577 Isoflavone reductase homolog P3 (EC 1.3.1.-) {Arabidopsis thaliana}; contains Pfam profile PF02716: isoflavone reductase. Involved in response to oxidative stress. The mRNA is cell-to-cell mobile. involved in oxidation-reduction process, response to cadmium ion, response to oxidative stress
AALP_AA7G015200	Aa_G78100	AT4G19080	gene19340	CM002875.1:1294527-1299175	0.944805	0.693678	1.45795	1.0716	0.00015	0.00487668	39	38.7006	0.83196	18	19.0798	0.410164	34	39.024	0.838911	59	54.8989	1.18018	69	77.9338	1.67537	61	70.6269	1.51829	protein_coding	Protein	AT4G19080	Protein of unknown function (DUF594); FUNCTIONS IN: molecular_function unknown; INVOLVED IN: biological_process unknown; LOCATED IN: mitochondrion; CONTAINS InterPro DOMAIN/s: Protein of unknown function DUF594 (InterPro:IPR007658); BEST Arabidopsis thaliana protein match is: Protein of unknown function (DUF594) (TAIR:AT5G45540.1); Has 30201 Blast hits to 17322 proteins in 780 species: Archae - 1…
AALP_AA7G048500	Aa_G371070	AT4G22160	gene19673	CM002875.1:4075499-4076249	5.18917	4.17854	8.78224	1.07159	0.0004	0.011042	33	32.7467	4.76861	20	21.1997	3.08713	28	32.1374	4.67988	59	54.8989	7.99443	47	53.0854	7.73034	63	72.9425	10.622	protein_coding	unknown	AT4G22160	unknown protein; Has 30201 Blast hits to 17322 proteins in 780 species: Archae - 12; Bacteria - 1396; Metazoa - 17338; Fungi - 3422; Plants - 5037; Viruses - 0; Other Eukaryotes - 2996 (source: NCBI BLink).
AALP_AA4G219300	Aa_G280590	AT2G43050	gene12099	CM002872.1:20345404-20347859	4.06143	2.33705	4.90628	1.06994	5e-05	0.00189082	51	50.6085	2.19675	44	46.6394	2.02446	56	64.2748	2.78995	75	69.7867	3.02921	139	156.997	6.81472	97	112.308	4.87493	protein_coding	Plant	AT2G43050	ATPMEPCRD; FUNCTIONS IN: enzyme inhibitor activity, pectinesterase activity; INVOLVED IN: cell wall modification; LOCATED IN: cell wall, plant-type cell wall; EXPRESSED IN: 9 plant structures; EXPRESSED DURING: 4 anthesis, petal differentiation and expansion stage; CONTAINS InterPro DOMAIN/s: Pectinesterase, active site (InterPro:IPR018040), Pectin lyase fold/virulence factor (InterPro:IPR011050)…	(ATPMEPCRD)
AALP_AA2G254400	Aa_G497410	AT1G80310	gene6046	CM002870.1:27935088-27936806	18.48	11.8006	24.6995	1.06562	5e-05	0.00189082	390	387.006	17.2415	168	178.078	7.93356	200	229.553	10.2268	641	596.444	26.5722	475	536.501	23.9017	458	530.281	23.6246	protein_coding	sulfate	AT1G80310	MOT2 encodes a molybdate transporter which locates to the vacuolar membrane. Loss-of-function (knock out) mutants show elevated molydate levels in rosette leaves and in fully senescent leaves, but decreased MoO4 levels in seeds. Under conditions of molybdate deficiency leaves from mot2::tDNA mutants show strongly reduced nitrate reductase activity. The mot2 gene is slightly expressed in young and…	MOLYBDATE TRANSPORTER 2 (MOT2)
AALP_AA5G252700	Aa_G132700	AT3G59845	gene15168	CM002873.1:20332307-20334045	14.6112	17.6883	36.993	1.06446	5e-05	0.00189082	487	483.262	27.0363	270	286.197	16.0114	156	179.051	10.0171	814	757.418	42.3742	485	547.796	30.6467	586	678.481	37.958	protein_coding	Zinc-binding	AT3G59845	Zinc-binding dehydrogenase family protein; FUNCTIONS IN: oxidoreductase activity, binding, catalytic activity, zinc ion binding; INVOLVED IN: response to oxidative stress; EXPRESSED IN: 8 plant structures; EXPRESSED DURING: 4 anthesis, C globular stage, petal differentiation and expansion stage, E expanded cotyledon stage, D bilateral stage; CONTAINS InterPro DOMAIN/s: GroES-like (InterPro:IPR011…
AALP_AA7G275900	Aa_G557580	AT4G39720	gene21947	CM002875.1:28939523-28940888	5.50944	3.97789	8.31567	1.06383	5e-05	0.00189082	66	65.4934	4.61628	44	46.6394	3.31452	49	56.2404	4.00287	169	157.253	11.5683	85	96.0054	7.03265	82	94.9411	6.34606	protein_coding	VQ	AT4G39720	VQ motif-containing protein; CONTAINS InterPro DOMAIN/s: VQ (InterPro:IPR008889); BEST Arabidopsis thaliana protein match is: VQ motif-containing protein (TAIR:AT1G35830.1); Has 406 Blast hits to 390 proteins in 39 species: Archae - 0; Bacteria - 0; Metazoa - 10; Fungi - 7; Plants - 145; Viruses - 0; Other Eukaryotes - 244 (source: NCBI BLink).
AALP_AA7G107100	Aa_G438360	AT4G27300	gene20259	CM002875.1:11313181-11316225	4.15191	2.79256	5.82813	1.06145	5e-05	0.00189082	119	118.087	3.36571	58	61.4793	1.7446	100	114.776	3.26736	413	384.292	10.9376	102	115.207	3.25792	99	114.624	3.28886	protein_coding	S-locus	AT4G27300	S-locus lectin protein kinase family protein; FUNCTIONS IN: in 6 functions; INVOLVED IN: protein amino acid phosphorylation, recognition of pollen; LOCATED IN: endomembrane system; EXPRESSED IN: 21 plant structures; EXPRESSED DURING: 11 growth stages; CONTAINS InterPro DOMAIN/s: Curculin-like (mannose-binding) lectin (InterPro:IPR001480), PAN-2 domain (InterPro:IPR013227), Apple-like (InterPro:IP…
AALP_AA5G269000	Aa_G57850	AT3G61210	gene15331	CM002873.1:21435720-21436925	23.7601	16.346	34.0987	1.06078	5e-05	0.00189082	246	244.112	19.7801	123	130.378	10.5644	201	230.701	18.6935	418	388.944	31.5158	431	486.804	39.4453	334	386.711	31.3349	protein_coding	S-adenosyl-L-methionine-dependent	AT3G61210	S-adenosyl-L-methionine-dependent methyltransferases superfamily protein; FUNCTIONS IN: methyltransferase activity; INVOLVED IN: metabolic process; LOCATED IN: cellular_component unknown; EXPRESSED IN: 20 plant structures; EXPRESSED DURING: 10 growth stages; CONTAINS InterPro DOMAIN/s: Methyltransferase type 11 (InterPro:IPR013216); BEST Arabidopsis thaliana protein match is: S-adenosyl-L-methion…
AALP_AA3G189100	Aa_G617190	AT3G16660	gene8027	CM002871.1:10792178-10793459	3.1139	1.88776	3.93452	1.05951	0.002	0.0387619	28	27.7851	2.78573	13	13.7798	1.38157	13	14.9209	1.49597	38	35.3586	3.54505	35	39.5316	3.96344	37	42.8393	4.29507	protein_coding	Pollen	AT3G16660	Pollen Ole e 1 allergen and extensin family protein; FUNCTIONS IN: molecular_function unknown; INVOLVED IN: biological_process unknown; LOCATED IN: endomembrane system; CONTAINS InterPro DOMAIN/s: Pollen Ole e 1 allergen/extensin (InterPro:IPR006041); BEST Arabidopsis thaliana protein match is: Pollen Ole e 1 allergen and extensin family protein (TAIR:AT3G16670.1); Has 273 Blast hits to 210 prote…
AALP_AA7G106900	Aa_G129620	AT4G27250	gene20257	CM002875.1:11269990-11272015	4.05744	2.8219	5.87617	1.05821	5e-05	0.00189082	38	37.7083	2.42932	44	46.6394	3.0047	41	47.0583	3.03169	99	92.1184	5.93464	91	102.782	6.62165	68	78.7316	5.07221	protein_coding	NAD(P)-binding	AT4G27250	NAD(P)-binding Rossmann-fold superfamily protein; FUNCTIONS IN: cinnamyl-alcohol dehydrogenase activity; INVOLVED IN: cellular metabolic process, metabolic process; LOCATED IN: cellular_component unknown; EXPRESSED IN: 13 plant structures; EXPRESSED DURING: 6 growth stages; CONTAINS InterPro DOMAIN/s: NAD-dependent epimerase/dehydratase (InterPro:IPR001509), NAD(P)-binding domain (InterPro:IPR016…
AALP_AA1G228600	Aa_G60770	AT1G21100	gene2285	CM002869.1:15832009-15833504	9.53478	6.38612	13.2898	1.05731	5e-05	0.00189082	133	131.979	8.0282	73	77.3791	4.70692	92	105.594	6.42323	354	329.393	20.0368	139	156.997	9.55003	146	169.041	10.2827				IGMT1, INDOLE GLUCOSINOLATE O-METHYLTRANSFERASE 1. O-methyltransferase family protein; FUNCTIONS IN: methyltransferase activity, O-methyltransferase activity, protein dimerization activity; LOCATED IN: cytosol; EXPRESSED IN: stem, cotyledon, hypocotyl, root, leaf; EXPRESSED DURING: LP.04 four leaves visible. involved in aromatic compound biosynthetic process, indole glucosinolate metabolic proces…
AALP_AA7G158300	Aa_G603250	AT4G30530	gene20771	CM002875.1:19156514-19158520	267.378	225.308	467.757	1.05386	5e-05	0.00189082	4829	4791.93	343.412	1850	1960.98	140.533	2334	2678.88	191.981	6307	5868.6	420.571	6234	7041.15	504.601	5762	6671.35	478.099	protein_coding	Class	AT4G30530	Encodes a gamma-glutamyl peptidase, outside the GGT family, that can hydrolyze gamma-glutamyl peptide bonds.	GAMMA-GLUTAMYL PEPTIDASE 1 (GGP1)
AALP_AA2G179800	Aa_G98840	AT1G74100	gene5300	CM002870.1:23420623-23421860	6.79193	5.94056	12.322	1.05257	5e-05	0.00189082	163	161.749	10.5513	64	67.8392	4.42531	38	43.615	2.84511	207	192.611	12.5645	160	180.716	11.7885	167	193.356	12.613	protein_coding	sulfotransferase	AT1G74100	encodes a desulfoglucosinolate sulfotransferase, involved in the final step of glucosinolate core structure biosynthesis. Has a broad-substrate specificity with different desulfoglucosinolates, the best substrate is indole-3-methyl-dsGS, followed by benzyl-dsGS. Expression was induced by wounding, jasmonate and ethylene stimulates.	SULFOTRANSFERASE 16 (SOT16)
AALP_AA4G260300	Aa_G453050	AT2G47160	gene12509	CM002872.1:22661348-22664993	34.8075	27.4111	56.7822	1.05068	5e-05	0.00189082	1366	1355.51	35.7871	853	904.169	23.8711	745	855.084	22.5752	2707	2518.83	66.5	1623	1833.14	48.3969	1814	2100.28	55.4497	protein_coding	HCO3-	AT2G47160	Boron transporter. Protein accumulates in shoots and roots under conditions of boron deficiency and is degraded within several hours of restoring boron supply. Localized to the plasma membrane under B limitation, and to the cytoplasm after B application before degradation. Protein is transferred via the endosomes to the vacuole for degradation. Localized to the inner plasma membrane domain in the…	REQUIRES HIGH BORON 1 (BOR1)
AALP_AA1G261000	Aa_G274060	AT1G24100	gene2609	CM002869.1:18289974-18291763	196.971	194.019	401.021	1.04748	5e-05	0.00189082	7547	7489.07	358.2	2187	2318.19	110.879	2058	2362.1	112.979	6859	6382.23	305.26	8243	9310.27	445.308	8171	9460.53	452.495	protein_coding	UDP-glucosyl	AT1G24100	Encodes a UDP-glucose:thiohydroximate S-glucosyltransferase, involved in glucosinolate biosynthesis	UDP-GLUCOSYL TRANSFERASE 74B1 (UGT74B1)
AALP_AA6G185600	Aa_G414550	AT4G10380	gene17434	CM002874.1:16878846-16884932	35.2751	29.5124	60.9936	1.04733	5e-05	0.00189082	775	769.051	33.8163	572	606.313	26.6604	556	638.157	28.0606	1481	1378.05	60.595	1147	1295.51	56.9653	1285	1487.8	65.4205	protein_coding	NOD26-like	AT4G10380	Boric acid channel. Essential for efficient boron uptake and plant development under boron limitation. Also functions in arsenite transport and tolerance. Localized preferentially in outer membrane domains of root cells.	NOD26-LIKE INTRINSIC PROTEIN 5;1 (NIP5;1)
AALP_AA1G055600	Aa_G220630	AT1G05880	gene555	CM002869.1:2762784-2767305	1.81394	1.25636	2.59194	1.04478	0.00055	0.0143264	28	27.7851	1.36369	17	18.0198	0.884412	27	30.9896	1.52097	70	65.1342	3.19679	58	65.5096	3.21522	24	27.7876	1.36382	protein_coding	RING/U-box	AT1G05880	Encodes ARI12 (ARIADNE 12). ARI12 belongs to a family of ?RING between RING fingers' (RBR) domain proteins with E3 ligase activity. Expression of ARI12 is induced by UV-B exposure. involved in cellular response to hypoxia, positive regulation of proteasomal ubiquitin-dependent protein catabolic process, protein polyubiquitination, protein ubiquitination involved in ubiquitin-dependent protein cat…	ARIADNE 12 (ARI12)
AALP_AA8G345600	Aa_G470070	AT5G55810	gene25444	CM002876.1:29922788-29924896	4.27816	2.9075	5.98601	1.04182	0.00015	0.00487668	40	39.693	3.21243	22	23.3197	1.88731	39	44.7628	3.62274	107	99.5623	8.05779	55	62.1212	5.02759	52	60.2065	4.87264	protein_coding	nicotinate/nicotinamide	AT5G55810	encodes a bi-functional enzyme that expresses both nicotinamide-nucleotide adenylyltransferase (2.7.7.1) and nicotinate-nucleotide adenylyltransferase (2.7.7.18)activity.	NICOTINATE/NICOTINAMIDE MONONUCLEOTIDE ADENYLTRANSFERASE (NMNAT)
AALP_AA1G252700	Aa_G367310	AT1G23120	gene2526	CM002869.1:17761970-17762773	7.32865	5.39474	11.0989	1.04079	5e-05	0.00189082	35	34.7313	4.73142	36	38.1595	5.19844	40	45.9106	6.25435	92	85.605	11.6619	75	84.7107	11.5401	64	74.1004	10.0946	protein_coding	Polyketide	AT1G23120	Polyketide cyclase/dehydrase and lipid transport superfamily protein; FUNCTIONS IN: molecular_function unknown; INVOLVED IN: response to biotic stimulus, defense response; LOCATED IN: cellular_component unknown; EXPRESSED IN: 9 plant structures; EXPRESSED DURING: LP.04 four leaves visible, 4 anthesis, petal differentiation and expansion stage; CONTAINS InterPro DOMAIN/s: Bet v I allergen (InterPr…
AALP_AA2G108100	Aa_G110340	AT2G21660	gene4583	CM002870.1:16642063-16642953	7.23822	5.6718	11.6678	1.04066	5e-05	0.00189082	48	47.6315	6.4888	35	37.0996	5.05404	35	40.1717	5.47256	98	91.1879	12.4224	75	84.7107	11.5401	70	81.0473	11.041		CCR2		COLD, CIRCADIAN RHYTHM, AND RNA BINDING 2", ATGRP7, CCR2, GLYCINE RICH PROTEIN 7, GLYCINE-RICH RNA-BINDING PROTEIN 7, GRP7, RBGA3, RNA-BINDING GLYCINE-RICH PROTEIN A3. Encodes a small glycine-rich RNA binding protein that is part of a negative-feedback loop through which AtGRP7 regulates the circadian oscillations of its own transcript. Gene expression is induced by cold. GRP7 appears to promote …
AALP_AA7G151000	Aa_G172860	AT4G30110	gene20698	CM002875.1:18178073-18183641	5.65223	5.2732	10.8121	1.0359	5e-05	0.00189082	661	655.926	8.26036	288	305.276	3.84448	257	294.975	3.71475	1244	1157.53	14.5773	497	561.349	7.06932	740	856.785	10.7899	protein_coding	heavy	AT4G30110	encodes a protein similar to Zn-ATPase, a P1B-type ATPases transport zinc	HEAVY METAL ATPASE 2 (HMA2)
AALP_AA1G187900	Aa_G274920	AT1G17020	gene1878	CM002869.1:12313853-12315516	9.48262	9.34355	19.1547	1.03566	5e-05	0.00189082	168	166.71	9.95279	120	127.198	7.59388	153	175.608	10.484	368	342.42	20.4428	262	295.923	17.6669	280	324.189	19.3544	protein_coding	senescence-related	AT1G17020	Encodes a novel member of the Fe(II)/ascorbate oxidase gene family; senescence-related gene.	SENESCENCE-RELATED GENE 1 (SRG1)
AALP_AA4G084000	Aa_G514000	jgi891529	gene10746	CM002872.1:7389475-7389880	21.7292	34.3308	70.3672	1.0354	5e-05	0.00189082	175	173.657	57.4786	81	85.859	28.4185	45	51.6494	17.0954	109	101.423	33.5701	153	172.81	57.1983	314	363.555	120.333
AALP_AA8G481000	Aa_G20900	AT5G64770	gene26798	CM002876.1:38904472-38905182	48.2857	33.2462	68.0674	1.03377	5e-05	0.00189082	244	242.127	42.8243	126	133.558	23.6221	164	188.233	33.2923	492	457.801	80.9699	295	333.195	58.9313	314	363.555	64.3009	protein_coding	RGF9	AT5G64770	CLE-LIKE 9, CLEL 9, GLV2, GOLVEN 2, RGF9, ROOT MERISTEM GROWTH FACTOR 9. Encodes a root meristem growth factor (RGF). involved in cell differentiation, lateral root development, positive gravitropism, positive regulation of cell proliferation, regulation of auxin polar transport, regulation of protein localization, root system development. Belongs to a family of functionally redundant homologous …
AALP_AA5G064500	Aa_G263610	AT3G30340	gene13286	CM002873.1:4510875-4513334	2.20937	1.44671	2.95901	1.03234	0.00055	0.0143264	27	26.7927	1.69381	20	21.1997	1.34023	18	20.6597	1.30609	49	45.594	2.8824	45	50.8264	3.21319	38	43.9971	2.78145	protein_coding	nodulin	AT3G30340	UMAMIT32, USUALLY MULTIPLE ACIDS MOVE IN AND OUT TRANSPORTERS 32 . nodulin MtN21-like transporter family protein
AALP_AA1G294700	Aa_G408490	AT5G55410	gene2946	CM002869.1:20518177-20518854	64.9676	41.0389	83.8883	1.03148	5e-05	0.00189082	269	266.935	46.0081	199	210.937	36.3566	206	236.439	40.752	641	596.444	102.801	369	416.777	71.8344	386	446.918	77.0294				Bifunctional inhibitor/lipid-transfer protein/seed storage 2S albumin superfamily protein; FUNCTIONS IN: lipid binding; INVOLVED IN: lipid transport; LOCATED IN: endomembrane system;
AALP_AA8G044600	Aa_G303890	AT5G04980	gene22434	CM002876.1:2765659-2767974	2.39877	1.79767	3.67018	1.02973	0.0001	0.00346752	50	49.6162	2.32219	24	25.4397	1.19066	35	40.1717	1.88016	82	76.3001	3.57108	70	79.0633	3.7004	69	79.8894	3.73907	protein_coding	DNAse	AT5G04980	DNAse I-like superfamily protein; FUNCTIONS IN: hydrolase activity, inositol or phosphatidylinositol phosphatase activity; INVOLVED IN: biological_process unknown; LOCATED IN: cellular_component unknown; EXPRESSED IN: 18 plant structures; EXPRESSED DURING: 8 growth stages; CONTAINS InterPro DOMAIN/s: Inositol polyphosphate related phosphatase (InterPro:IPR000300), Endonuclease/exonuclease/phospha…
AALP_AA1G120700	Aa_G457640	AT1G62390	gene1206	CM002869.1:6651287-6652804	1.47111	1.74654	3.56514	1.02946	0.00015	0.00487668	52	51.6008	2.64995	27	28.6197	1.46976	19	21.8075	1.11992	98	91.1879	4.68294	36	40.6611	2.08814	66	76.416	3.92433				CLMP1, CLUMPED CHLOROPLASTS 1, PHOX2. Encodes one of the 36 carboxylate clamp (CC)-tetratricopeptide repeat (TPR) proteins (Prasad 2010, Pubmed ID: 20856808) with potential to interact with Hsp90/Hsp70 as co-chaperones.
AALP_AA1G066100	Aa_G22380	AT1G06830	gene660	CM002869.1:3247123-3247895	46.9995	39.0664	79.5685	1.02627	5e-05	0.00189082	446	442.576	52.3747	232	245.917	29.1019	263	301.862	35.7225	660	614.123	72.6756	623	703.663	83.2719	604	699.322	82.7581	protein_coding	Glutaredoxin	AT1G06830	Glutaredoxin family protein; FUNCTIONS IN: electron carrier activity, protein disulfide oxidoreductase activity; INVOLVED IN: cell redox homeostasis; LOCATED IN: endomembrane system; EXPRESSED IN: 19 plant structures; EXPRESSED DURING: 9 growth stages; CONTAINS InterPro DOMAIN/s: Glutaredoxin-like, plant II (InterPro:IPR011905), Thioredoxin fold (InterPro:IPR012335), Glutaredoxin (InterPro:IPR002…
AALP_AA8G087000	Aa_G521430	AT5G08640	gene22858	CM002876.1:5255528-5257733	9.8731	8.76727	17.8539	1.02604	5e-05	0.00189082	237	235.181	15.3266	82	86.919	5.66446	71	81.4912	5.31074	385	358.238	23.3462	186	210.082	13.691	219	253.562	16.5245	protein_coding	flavonol	AT5G08640	Encodes a flavonol synthase that catalyzes formation of flavonols from dihydroflavonols. Co-expressed with CHI and CHS (qRT-PCR).	FLAVONOL SYNTHASE 1 (FLS1)
AALP_AA8G139500	Aa_G289990	AT5G13930	gene23383	CM002876.1:8895483-8897018	21.2839	18.219	37.0654	1.02463	5e-05	0.00189082	540	535.855	28.9252	205	217.297	11.7296	226	259.395	14.002	1039	966.778	52.1863	442	499.228	26.9482	513	593.961	32.0618	protein_coding	Chalcone	AT5G13930	TRANSPARENT TESTA 4 (TT4). Encodes chalcone synthase (CHS), a key enzyme involved in the biosynthesis of flavonoids. Required for the accumulation of purple anthocyanins in leaves and stems. Also involved in the regulation of auxin transport and the modulation of root gravitropism.
AALP_AA8G118100	Aa_G663520	AT5G11930	gene23169	CM002876.1:7285973-7286625	10.0375	7.83217	15.9315	1.0244	5e-05	0.00189082	67	66.4857	9.96069	56	59.3593	8.89303	27	30.9896	4.64277	135	125.616	18.8194	80	90.3581	13.5372	89	103.046	15.438	protein_coding	Thioredoxin	AT5G11930	Thioredoxin superfamily protein; FUNCTIONS IN: electron carrier activity, protein disulfide oxidoreductase activity; INVOLVED IN: cell redox homeostasis; EXPRESSED IN: 11 plant structures; EXPRESSED DURING: 6 growth stages; CONTAINS InterPro DOMAIN/s: Glutaredoxin-like, plant II (InterPro:IPR011905), Thioredoxin fold (InterPro:IPR012335), Glutaredoxin (InterPro:IPR002109), Thioredoxin-like fold (…
AALP_AA5G054100	Aa_G185360	AT3G28500	gene13182	CM002873.1:3642086-3642731	216.565	319.228	648.886	1.02338	5e-05	0.00189082	2188	2171.2	330.41	1892	2005.5	305.193	1844	2116.48	322.082	4457	4147.19	631.112	3822	4316.86	656.931	3738	4327.92	658.616	protein_coding	60S	AT3G28500	60S acidic ribosomal protein family; FUNCTIONS IN: structural constituent of ribosome; INVOLVED IN: translational elongation; LOCATED IN: cytosol, cytosolic ribosome, ribosome, plasma membrane; EXPRESSED IN: 20 plant structures; EXPRESSED DURING: 11 growth stages; CONTAINS InterPro DOMAIN/s: Ribosomal protein 60S (InterPro:IPR001813); BEST Arabidopsis thaliana protein match is: 60S acidic ribosom…
AALP_AA2G165100	Aa_G10100	AT2G21185	gene5153	CM002870.1:22361859-22362806	5.36404	3.11015	6.31331	1.02141	0.00025	0.00743719	44	43.6623	3.95517	17	18.0198	1.63233	36	41.3195	3.74295	77	71.6477	6.49024	53	59.8622	5.42265	67	77.5738	7.02706	protein_coding	unknown	AT2G21185	unknown protein; Has 9 Blast hits to 9 proteins in 4 species: Archae - 0; Bacteria - 0; Metazoa - 0; Fungi - 0; Plants - 9; Viruses - 0; Other Eukaryotes - 0 (source: NCBI BLink).
AALP_AA3G312700	Aa_G621950	AT2G14060	gene9263	CM002871.1:23123449-23125809	14.4797	14.0343	28.4837	1.02118	5e-05	0.00189082	290	287.774	16.6938	188	199.278	11.5601	208	238.735	13.8491	524	487.576	28.2844	403	455.179	26.405	458	530.281	30.7617	protein_coding	S-adenosyl-L-methionine-dependent	AT2G14060	encodes a protein whose sequence is similar to SAM:salicylic acid carboxyl methyltransferase (SAMT) (GI:6002712)(Clarkia breweri) and to SAM:benzoic acid carboxyl methyltransferase (BAMT)(GI:9789277)(Antirrhinum majus). involved in fatty acid biosynthetic process, methylation.
AALP_AAs45999U001400	Aa_G211280	AT2G05100	gene28688	KL979243.1:75777-76971	184.01	144.541	293.153	1.02018	5e-05	0.00189082	2343	2325.01	174.194	1636	1734.14	129.924	1506	1728.53	129.504	7898	7349	550.599	1793	2025.15	151.727	2042	2364.26	177.134	protein_coding	photosystem	AT2G05100	Lhcb2.1 protein encoding a subunit of the light harvesting complex II. Member of a gene family with high degree of sequence similarity. Initially LHCB2.3 was considered as a separate gene but appears to be an allele of LHCB2.1.	PHOTOSYSTEM II LIGHT HARVESTING COMPLEX GENE 2.1 (LHCB2.1)
AALP_AA3G327100	Aa_G323480	AT2G16720	gene9407	CM002871.1:24344160-24345445	3.76634	2.57006	5.20942	1.01932	0.00015	0.00487668	44	43.6623	3.5983	20	21.1997	1.74712	25	28.6941	2.36474	71	66.0647	5.44454	52	58.7327	4.8403	56	64.8378	5.34343	protein_coding	myb	AT2G16720	Encodes a member of MYB3R- and R2R3- type MYB- encoding genes. involved in cell differentiation, regulation of flavonol biosynthetic process, regulation of transcription from RNA polymerase II promoter, regulation of transcription, DNA-templated, response to salicylic acid, response to salt stress	MYB DOMAIN PROTEIN 7 (MYB7)
AALP_AA1G270800	Aa_G596290	AT1G25530	gene2707	CM002869.1:18876109-18878764	3.88927	3.55407	7.20253	1.01903	5e-05	0.00189082	172	170.68	4.70076	110	116.599	3.21129	87	99.8554	2.75016	307	285.66	7.86749	168	189.752	5.22604	267	309.137	8.51408	protein_coding	Transmembrane	AT1G25530	Transmembrane amino acid transporter family protein; CONTAINS InterPro DOMAIN/s: Amino acid transporter, transmembrane (InterPro:IPR013057); BEST Arabidopsis thaliana protein match is: lysine histidine transporter 1 (TAIR:AT5G40780.1); Has 3229 Blast hits to 3219 proteins in 255 species: Archae - 4; Bacteria - 28; Metazoa - 882; Fungi - 529; Plants - 1538; Viruses - 0; Other Eukaryotes - 248 (sou…
AALP_AA4G224700	Aa_G909880	AT2G43570	gene12153	CM002872.1:20664876-20666651	10.8435	4.97881	10.072	1.01647	5e-05	0.00189082	86	85.3399	7.15519	28	29.6796	2.48844	55	63.127	5.29279	136	126.547	10.6101	124	140.055	11.7427	81	93.7833	7.86311	protein_coding	chitinase,	AT2G43570	chitinase, putative (CHI); FUNCTIONS IN: chitin binding, chitinase activity; INVOLVED IN: carbohydrate metabolic process, cell wall macromolecule catabolic process; LOCATED IN: apoplast, plant-type cell wall; EXPRESSED IN: 15 plant structures; EXPRESSED DURING: 10 growth stages; CONTAINS InterPro DOMAIN/s: Chitin-binding, type 1, conserved site (InterPro:IPR018371), Glycoside hydrolase, family 19…	CHITINASE, PUTATIVE (CHI)
AALP_AA3G138000	Aa_G40090	AT3G12750	gene7516	CM002871.1:7085249-7086574	9.03853	9.31567	18.8372	1.01585	5e-05	0.00189082	218	216.327	14.0843	111	117.659	7.66036	83	95.2644	6.20235	373	347.072	22.5967	208	234.931	15.2956	247	285.981	18.6193	protein_coding	zinc	AT3G12750	A member of Zrt- and Irt-related protein (ZIP) family. transcript is induced in response to zinc deficiency in the root.	ZINC TRANSPORTER 1 PRECURSOR (ZIP1)
AALP_AA3G214900	Aa_G342840	AT5G48485	gene8285	CM002871.1:13008130-13008693	201.88	145.078	293.23	1.0152	5e-05	0.00189082	1038	1030.03	192.24	649	687.932	128.392	535	614.054	114.604	3465	3224.15	601.737	519	586.198	109.405	780	903.098	168.549				DEFECTIVE IN INDUCED RESISTANCE 1, DIR1. Encodes a putative apoplastic lipid transfer protein that is involved in systemic acquired resistance. Mutants in this gene exhibit wild-type local resistance to avirulent and virulent Pseudomonas syringae, but pathogenesis-related gene expression is abolished in uninoculated distant leaves and fail to develop SAR to virulent Pseudomonas or Peronospora par…
AALP_AA2G174900	Aa_G203130	AT1G73680	gene5251	CM002870.1:23085522-23088796	2.72577	1.85412	3.7465	1.01481	5e-05	0.00189082	57	56.5625	1.93266	32	33.9196	1.15899	63	72.3091	2.4707	168	156.322	5.34132	78	88.0991	3.01023	73	84.5207	2.88796	protein_coding	alpha	AT1G73680	Encodes an alpha dioxygenase. Recombinant protein catalyzes the conversion of a wide range of fatty acids into 2(R)-hydroperoxy derivatives.	ALPHA DIOXYGENASE (ALPHA DOX2)
AALP_AA7G021800	Aa_G148410	AT1G77570	gene19406	CM002875.1:1905983-1907878	1.17644	0.802654	1.61885	1.01212	0.0019	0.0371667	23	22.8235	0.910576	17	18.0198	0.718926	17	19.512	0.77846	45	41.872	1.67055	42	47.438	1.89261	28	32.4189	1.2934	protein_coding	Winged	AT1G77570	Winged helix-turn-helix transcription repressor DNA-binding; involved in regulation of transcription, DNA-templated. FUNCTIONS IN: DNA binding, sequence-specific DNA binding transcription factor activity; INVOLVED IN: regulation of transcription, DNA-dependent; LOCATED IN: endomembrane system, nucleus; EXPRESSED IN: 13 plant structures; EXPRESSED DURING: 6 growth stages; CONTAINS InterPro DOMAIN/…
AALP_AA7G112500	Aa_G141670	AT4G31120	gene20313	CM002875.1:12065545-12066515	7.42416	4.65698	9.38514	1.01098	0.0001	0.00346752	82	81.3706	7.96908	21	22.2597	2.18002	34	39.024	3.82184	107	99.5623	9.7507	69	77.9338	7.6325	95	109.993	10.7722		PMRT5*		ATPMRT5, CALCIUM UNDERACCUMULATION 1, CAU1, PRMT5, PROTEIN ARGININE METHYLTRANSFERASE 5, SHK1 BINDING PROTEIN 1, SKB1. Involved in vernalization. Required for epigenetic silencing of FLC, and for vernalization-mediated histone modification. The mutant is vernalization insensitive, failed to flower rapidly after a vernalization treatment; delayed flowering without a vernalization treatment; darker…
AALP_AA1G256900	Aa_G62250	AT1G23560	gene2568	CM002869.1:18060281-18061786	2.89167	2.0422	4.10886	1.00861	0.00025	0.00743719	26	25.8004	1.83923	34	36.0396	2.56914	21	24.103	1.71823	52	48.3854	3.44924	59	66.6391	4.75048	50	57.8909	4.12685	protein_coding	Domain	AT1G23560	Domain of unknown function (DUF220); CONTAINS InterPro DOMAIN/s: Protein of unknown function DUF220 (InterPro:IPR003863); BEST Arabidopsis thaliana protein match is: Domain of unknown function (DUF220) (TAIR:AT1G70480.2); Has 154 Blast hits to 140 proteins in 12 species: Archae - 0; Bacteria - 0; Metazoa - 0; Fungi - 0; Plants - 154; Viruses - 0; Other Eukaryotes - 0 (source: NCBI BLink).
AALP_AA3G089800	Aa_G302030	AT3G08490	gene7034	CM002871.1:4467918-4469353	1.66735	1.36257	2.74119	1.00847	0.00065	0.0164572	43	42.6699	2.3369	15	15.8998	0.870783	14	16.0687	0.880033	52	48.3854	2.64992	45	50.8264	2.78361	44	50.944	2.79005	protein_coding	BEST	AT3G08490	BEST Arabidopsis thaliana protein match is: Late embryogenesis abundant protein, group 2 (TAIR:AT3G24600.1); Has 161 Blast hits to 158 proteins in 15 species: Archae - 0; Bacteria - 0; Metazoa - 0; Fungi - 0; Plants - 161; Viruses - 0; Other Eukaryotes - 0 (source: NCBI BLink).
AALP_AA4G184100	Aa_G38270	AT2G39890	gene11747	CM002872.1:17702306-17704153	22.5461	20.4499	41.0828	1.00644	5e-05	0.00189082	477	473.339	28.7411	276	292.556	17.764	213	244.474	14.8445	1060	986.319	59.8893	399	450.661	27.3642	512	592.803	35.995	protein_coding	proline	AT2G39890	Encodes a proline transporter with affinity for gly betaine, proline and GABA. Protein is expressed in the vascular tissue, specifically the phloem.	PROLINE TRANSPORTER 1 (PROT1)
AALP_AA5G208800	Aa_G774480	AT3G56620	gene14729	CM002873.1:17604868-17606906	2.14444	2.155	4.32874	1.00626	0.0006	0.0154252	43	42.6699	2.92162	25	26.4997	1.81444	22	25.2508	1.72893	93	86.5355	5.92511	38	42.9201	2.93875	52	60.2065	4.12236	protein_coding	nodulin	AT3G56620	UMAMIT10, USUALLY MULTIPLE ACIDS MOVE IN AND OUT TRANSPORTERS 10. nodulin MtN21-like transporter family protein
AALP_AA5G272700	Aa_G128060	AT3G61630	gene15368	CM002873.1:21653045-21654250	4.10263	3.39867	6.82539	1.00594	0.0001	0.00346752	56	55.5701	3.74049	45	47.6994	3.2107	42	48.2061	3.24481	150	139.573	9.39485	74	83.5812	5.62595	70	81.0473	5.45538	protein_coding	cytokinin	AT3G61630	CRF6 encodes one of the six cytokinin response factors. CRF5 belongs to the AP2/ERF superfamily of the transcriptional factors. CRF proteins rapidly relocalize to the nucleus in response to cytokinin. Analysis of loos-of-function mutants revealed that the CRFs function redundantly to regulate the development of embryos, cotyledons and leaves.	CYTOKININ RESPONSE FACTOR 6 (CRF6)
AALP_AA7G060700	Aa_G200960	AT4G23210	gene19795	CM002875.1:5662559-5669842	0.777485	0.472608	0.948663	1.00525	5e-05	0.00189082	56	55.5701	0.530352	39	41.3395	0.394537	45	51.6494	0.492933	118	109.798	1.04789	93	105.041	1.0025	72	83.3629	0.795602				CRK13, CYSTEINE-RICH RLK (RECEPTOR-LIKE PROTEIN KINASE) 13. Encodes a Cysteine-rich receptor-like kinase (CRK13). Overexpression of CRK13 leads to hypersensitive response cell death, and induces defense against pathogens by causing increased accumulation of salicylic acid. involved in defense response to bacterium, plant-type hypersensitive response, protein phosphorylation, response to molecule …
AALP_AA8G294700	Aa_G261160	AT5G63520	gene24935	CM002876.1:24670692-24671846	2.39826	1.48967	2.98752	1.00395	0.0014	0.0296481	28	27.7851	1.97032	17	18.0198	1.27783	15	17.2165	1.22087	45	41.872	2.96926	41	46.3085	3.28386	33	38.208	2.70943				CONTAINS InterPro DOMAIN/s: F-box domain, Skp2-like (InterPro:IPR022364), FIST C domain (InterPro:IPR019494), FIST domain, N-terminal (InterPro:IPR013702)
AALP_AA6G128100	Aa_G369910	AT4G20830	gene16859	CM002874.1:10762315-10764040	1.85354	1.60263	3.21314	1.00354	0.00025	0.00743719	41	40.6853	1.80425	26	27.5597	1.22217	35	40.1717	1.78147	91	84.6745	3.75501	57	64.3801	2.85503	59	68.3113	3.02936	protein_coding	FAD-binding	AT4G20830	FAD-binding Berberine family protein; FUNCTIONS IN: electron carrier activity, oxidoreductase activity, FAD binding, catalytic activity; INVOLVED IN: response to oxidative stress; LOCATED IN: mitochondrion, apoplast, plasma membrane, vacuole, plant-type cell wall; EXPRESSED IN: 26 plant structures; EXPRESSED DURING: 14 growth stages; CONTAINS InterPro DOMAIN/s: FAD-binding, type 2 (InterPro:IPR01…
AALP_AA8G242900	Aa_G112870	AT5G26200	gene24417	CM002876.1:17584841-17586096	2.48896	2.05584	4.11876	1.00248	0.0004	0.011042	43	42.6699	2.73593	31	32.8596	2.10691	18	20.6597	1.32467	94	87.466	5.60819	45	50.8264	3.25891	47	54.4174	3.48917	protein_coding	Mitochondrial	AT5G26200	Mitochondrial substrate carrier family protein; FUNCTIONS IN: binding; INVOLVED IN: transport, mitochondrial transport, transmembrane transport; LOCATED IN: mitochondrial inner membrane, membrane; EXPRESSED IN: 7 plant structures; EXPRESSED DURING: 7 growth stages; CONTAINS InterPro DOMAIN/s: Mitochondrial carrier protein (InterPro:IPR002067), Mitochondrial substrate carrier (InterPro:IPR001993),…
AALP_AA8G198200	Aa_G410990	AT5G18240	gene23970	CM002876.1:13851652-13853945	1.62842	1.22967	2.46328	1.0023	0.0001	0.00346752	55	54.5778	1.76324	27	28.6197	0.92461	27	30.9896	1.00118	76	70.7172	2.28465	62	70.0275	2.26237	76	87.9942	2.84281	protein_coding	myb-related	AT5G18240	Encodes MYR1 (MYR1). involved in regulation of transcription, DNA-templated, transcription, DNA-templated	MYB-RELATED PROTEIN 1 (MYR1)

## Sheet: Down_pep1_pep2_251
Gene	Annotation	Ortholog AT	Gene ID	Locus	Expression (FPKM)			pep1 vs pep2			Replicates																		Type	Description
											pep1 RepA			pep1 RepB			pep1 RepC			pep2 RepA			pep2 RepB			pep2 RepC
					WT	pep1	pep2	Fold Change	p value	q value	Raw reads	Scaled reads	FPKM	Raw reads	Scaled reads	FPKM	Raw reads	Scaled reads	FPKM	Raw reads	Scaled reads	FPKM	Raw reads	Scaled reads	FPKM	Raw reads	Scaled reads	FPKM
AALP_AA6G067000	Aa_G647150	emp	gene16248	CM002874.1:4451777-4453731	1.95718	51.8045	0.673236	-6.26582	5e-05	0.00189082	1054	1045.91	40.3238	1388	1471.26	56.7228	1319	1513.9	58.3667	17	15.8183	0.609857	17	19.2011	0.740276	15	17.3673	0.669575
AALP_AAs47458U000100	Aa_G874400	AT2G33000	gene30495	KL993542.1:632-1630	1.4445	55.0897	1.14942	-5.5828	5e-05	0.00189082	245	243.119	39.9669	365	386.895	63.6026	327	375.319	61.6995	4	3.72196	0.611861	4	4.5179	0.742708	11	12.736	2.0937				ubiquitin-associated (UBA)/TS-N domain-containing protein-like protein;(source:Araport11)
AALP_AA7G179900	Aa_G45760	emp	gene20987	CM002875.1:21555281-21557248	0.93985	1.00378	0.0435867	-4.52541	0.0028	0.0498731	17	16.8695	0.645597	28	29.6796	1.13584	28	32.1374	1.2299	0	0	0	2	2.25895	0.0864502	1	1.15782	0.0443098
AALP_AA2G067900	Aa_G704120	AT1G64990	gene4181	CM002870.1:9500980-9511164	1.57178	1.7298	0.0843962	-4.35728	0.0002	0.00621968	46	45.6469	1.59889	52	55.1193	1.92796	41	47.0583	1.66254	4	3.72196	0.131488	1	1.12948	0.039897	2	2.31564	0.0818036	protein_coding	ABA receptor	AT1G64990	GPCR-TYPE G PROTEIN 1 (GTG1). Encodes a GPCR-type G protein receptor with nine predicted transmembrane domains. The protein binds abscisic acid (ABA) and is predicted to function as an ABA receptor. It has GTP-binding and GTPase activity and binds to ABA more effectively in the presence of GDP. GTG1 binds to GPA1, the alpha subunit of the heterotrimeric G protein. GPA1 (in its GTP-bound state) af…
AALP_AA2G049600	Aa_G89920	emp	gene3998	CM002870.1:6138871-6141316	1.67386	1.83143	0.207897	-3.13903	0.00085	0.0202755	21	20.8388	1.34637	27	28.6197	1.84908	31	35.5807	2.29883	3	2.79147	0.180353	3	3.38843	0.218922	3	3.47345	0.224416
AALP_AAs50665U001000	Aa_G479080	emp	gene30241	KL991279.1:111768-113536	0.0540101	1.76513	0.201281	-3.13249	5e-05	0.00189082	35	34.7313	1.49795	43	45.5794	1.96583	37	42.4673	1.8316	4	3.72196	0.160527	5	5.64738	0.24357	4	4.63127	0.199745
AALP_AA1G107100	Aa_G171360	AT1G10070	gene1070	CM002869.1:5662958-5665033	25.3403	34.4224	3.97056	-3.11593	5e-05	0.00189082	117	116.102	6.98695	498	527.874	31.7671	934	1072.01	64.513	29	26.9842	1.62389	96	108.43	6.52524	54	62.5222	3.76255	protein_coding	branched-chain__amino__acid__transaminase__2	AT1G10070	Encodes a chloroplast branched-chain amino acid aminotransferase. Complements the yeast leu/iso-leu/val auxotrophy mutant.	BRANCHED-CHAIN AMINO ACID TRANSAMINASE 2 (BCAT-2);BRANCHED-CHAIN AMINO ACID TRANSAMINASE 2 (ATBCAT-2)
AALP_AA1G152600	Aa_G750840	AT1G13780	gene1525	CM002869.1:9321269-9322818	2.86547	2.78938	0.32704	-3.09241	5e-05	0.00189082	58	57.5548	3.27413	39	41.3395	2.35169	42	48.2061	2.74231	5	4.65245	0.264665	5	5.64738	0.321264	6	6.94691	0.39519	protein_coding	F-box/RNI-like/FBD-like__domains-containing__protein	AT1G13780	F-box/RNI-like/FBD-like domains-containing protein; CONTAINS InterPro DOMAIN/s: FBD (InterPro:IPR013596), F-box domain, cyclin-like (InterPro:IPR001810), F-box domain, Skp2-like (InterPro:IPR022364), FBD-like (InterPro:IPR006566), Leucine-rich repeat 2 (InterPro:IPR013101); BEST Arabidopsis thaliana protein match is: F-box/FBD-like domains containing protein (TAIR:AT5G27750.1); Has 2022 Blast hit…
AALP_AA2G225100	Aa_G687040	AT5G54550	gene5753	CM002870.1:26407882-26410447	7.34688	6.81084	0.808554	-3.07442	5e-05	0.00189082	140	138.925	7.5292	112	118.719	6.43408	104	119.367	6.46924	21	19.5403	1.05901	9	10.1653	0.550918	13	15.0516	0.815739	protein_coding	Protein__of__unknown__function__(DUF295)	AT5G54550	Protein of unknown function (DUF295); FUNCTIONS IN: molecular_function unknown; INVOLVED IN: biological_process unknown; LOCATED IN: mitochondrion; CONTAINS InterPro DOMAIN/s: Protein of unknown function DUF295 (InterPro:IPR005174); BEST Arabidopsis thaliana protein match is: Protein of unknown function (DUF295) (TAIR:AT5G54560.1); Has 1807 Blast hits to 1807 proteins in 277 species: Archae - 0; …
AALP_AA2G018200	Aa_G408910	AT1G63740	gene3684	CM002870.1:1752479-1753437	4.01708	5.03256	0.618877	-3.02357	5e-05	0.00189082	51	50.6085	4.51779	62	65.7192	5.86672	46	52.7971	4.71317	10	9.30489	0.830642	3	3.38843	0.302483	7	8.10473	0.723504				Disease resistance protein (TIR-NBS-LRR class) family;(source:Araport11). Defence response
AALP_AA1G194300	Aa_G278510	AT1G17600	gene1942	CM002869.1:12985650-12988129	0.801742	0.694787	0.0882345	-2.97716	0.00135	0.0288804	19	18.8542	0.559386	29	30.7396	0.912018	18	20.6597	0.612957	1	0.930489	0.0276068	4	4.5179	0.134042	3	3.47345	0.103054	protein_coding	Disease__resistance__protein__(TIR-NBS-LRR__class)__family	AT1G17600	Disease resistance protein (TIR-NBS-LRR class) family; FUNCTIONS IN: transmembrane receptor activity, ATP binding; INVOLVED IN: signal transduction, defense response, apoptosis, innate immune response; LOCATED IN: intrinsic to membrane; EXPRESSED IN: leaf whorl, leaf; EXPRESSED DURING: LP.10 ten leaves visible; CONTAINS InterPro DOMAIN/s: NB-ARC (InterPro:IPR002182), Toll-Interleukin receptor (In…
AALP_AA3G324800	Aa_G633320	AT2G16430	gene9384	CM002871.1:24180704-24183280	0.417192	3.18571	0.434871	-2.87296	5e-05	0.00189082	101	100.225	2.85214	114	120.839	3.43876	100	114.776	3.26624	11	10.2354	0.291273	10	11.2948	0.32142	21	24.3142	0.69192				ATPAP10, PAP10, PURPLE ACID PHOSPHATASE 10. involved in cellular response to phosphate starvation
AALP_AA8G288500	Aa_G675250	AT5G51480	gene24873	CM002876.1:23980239-23982964	6.33367	6.2673	0.924583	-2.76097	5e-05	0.00189082	192	190.526	6.94539	152	161.118	5.87336	143	164.13	5.98316	30	27.9147	1.01759	16	18.0716	0.658778	26	30.1033	1.09738	protein_coding	SKU5____similar__2	AT5G51480	SKU5 SIMILAR 2 (SKS2). SKU5 similar 2 (SKS2); FUNCTIONS IN: oxidoreductase activity, copper ion binding; INVOLVED IN: oxidation reduction; LOCATED IN: anchored to plasma membrane, plasma membrane, anchored to membrane; EXPRESSED IN: 11 plant structures; EXPRESSED DURING: M germinated pollen stage, 4 anthesis, C globular stage, petal differentiation and expansion stage, E expanded cotyledon stage;…
AALP_AA1G267400	Aa_G442220	AT1G25400	gene2673	CM002869.1:18682583-18683368	7.43969	11.0175	1.73378	-2.66781	5e-05	0.00189082	34	33.739	5.02129	51	54.0593	8.04551	117	134.288	19.9858	7	6.51342	0.969376	18	20.3306	3.02574	7	8.10473	1.20621				transmembrane protein;(source:Araport11)
AALP_AA6G028000	Aa_G191690	AT4G23130	gene15858	CM002874.1:1701117-1703557	0.674553	0.864616	0.139275	-2.63413	0.00065	0.0164572	17	16.8695	0.657131	22	23.3197	0.908392	23	26.3986	1.02832	3	2.79147	0.108738	6	6.77685	0.263984	1	1.15782	0.0451014	protein_coding	cysteine-rich__RLK__(RECEPTOR-like__protein__kinase)__5	AT4G23130	Encodes a receptor-like protein kinase. Naming convention from Chen et al 2003 (PMID 14756307)	RECEPTOR-LIKE PROTEIN KINASE 6 (RLK6);CYSTEINE-RICH RLK (RECEPTOR-LIKE PROTEIN KINASE) 5 (CRK5)
AALP_AAs74908U000300	Aa_G702840	AT5G03390	gene28044	KL973819.1:17165-18770	9.31803	10.3174	1.73126	-2.57518	5e-05	0.00189082	226	224.265	11.8688	194	205.638	10.883	135	154.948	8.20032	34	31.6366	1.67431	23	25.9779	1.37483	35	40.5236	2.14463
AALP_AA1G169800	Aa_G394380	AT1G15040	gene1697	CM002869.1:10747273-10748600	3.98316	4.65881	0.823246	-2.50057	5e-05	0.00189082	51	50.6085	3.03748	55	58.2993	3.49907	108	123.958	7.43988	16	14.8878	0.893554	13	14.6832	0.881272	10	11.5782	0.694912	protein_coding	branching	AT1G15040	GLUTAMINE AMIDOTRANSFERASE (GAT);GLUTAMINE AMIDOTRANSFERASE 1_2.1 (GAT1_2.1). Encodes a nitrogen regulated putative glutamine amidotransferase that represses shoot branching.
AALP_AA7G231500	Aa_G376370	AT4G35770	gene21503	CM002875.1:25795167-25796238	66.9405	98.0622	17.4572	-2.48988	5e-05	0.00189082	199	197.472	25.9093	739	783.331	102.777	1099	1261.39	165.501	111	103.284	13.5514	182	205.565	26.971	78	90.3098	11.8491	protein_coding	secencence/DIN1	AT4G35770	Senescence-associated gene that is strongly induced by phosphate starvation. Transcripts are differentially regulated at the level of mRNA stability at different times of day. mRNAs are targets of the mRNA degradation pathway mediated by the downstream (DST) instability determinant.	SENESCENCE 1 (SEN1);DARK INDUCIBLE 1 (DIN1);ARABIDOPSIS THALIANA SENESCENCE 1 (ATSEN1);SENESCENCE ASSOCIATED GENE 1 (SEN1)
AALP_AA6G322000	Aa_G298350	AT5G41080	gene18798	CM002874.1:33210378-33212476	38.8896	56.6379	10.8687	-2.38159	5e-05	0.00189082	365	362.198	26.5767	615	651.892	47.8333	1134	1301.56	95.5038	65	60.4818	4.43792	263	297.052	21.7965	75	86.8364	6.37172	protein_coding	PLC-like__phosphodiesterases__superfamily__protein	AT5G41080	Encodes a member of the glycerophosphodiester phosphodiesterase (GDPD) family.	(AtGDPD2);GLYCEROPHOSPHODIESTER PHOSPHODIESTERASE 2 (GDPD2)
AALP_AA3G154300	Aa_G243400	AT4G24580	gene7679	CM002871.1:8232807-8234997	4.93893	5.11093	0.995066	-2.36072	5e-05	0.00189082	163	161.749	5.49618	141	149.458	5.07854	122	140.027	4.75808	39	36.2891	1.23309	19	21.46	0.729206	26	30.1033	1.0229				REN1, ROP1 ENHANCER 1. Encodes a Rho GTPase-activating protein that interacts with ROP1 (a Rho GTPase) and regulates pollen tube development. This protein can be observed at the apical tip of growing pollen tubes and on endocytic vesicles traveling to this region of the pollen tube.
AALP_AA1G107800	Aa_G495680	AT4G21240	gene1077	CM002869.1:5738221-5739439	2.49755	2.1407	0.427649	-2.32358	0.0001	0.00346752	27	26.7927	1.7804	28	29.6796	1.97224	35	40.1717	2.66945	6	5.58294	0.370991	6	6.77685	0.450328	6	6.94691	0.461628	protein_coding	F-box__and__associated__interaction__domains-containing__protein	AT4G21240	F-box and associated interaction domains-containing protein; CONTAINS InterPro DOMAIN/s: F-box domain, cyclin-like (InterPro:IPR001810), F-box domain, Skp2-like (InterPro:IPR022364), F-box associated domain, type 3 (InterPro:IPR013187), F-box associated interaction domain (InterPro:IPR017451); BEST Arabidopsis thaliana protein match is: F-box and associated interaction domains-containing protein …
AALP_AA7G188900	Aa_G9650	AT3G26480	gene21077	CM002875.1:22326714-22332849	0.733539	0.777385	0.156555	-2.31196	5e-05	0.00189082	57	56.5625	0.644255	77	81.619	0.929653	58	66.5703	0.758246	16	14.8878	0.169575	10	11.2948	0.128649	13	15.0516	0.17144				Transducin family protein / WD-40 repeat family protein;(source:Araport11)
AALP_AA6G073200	Aa_G424850	emp	gene16310	CM002874.1:4887863-4889318	1.20242	1.3084	0.264655	-2.30562	0.00065	0.0164572	20	19.8465	1.0696	24	25.4397	1.37104	24	27.5463	1.48457	6	5.58294	0.300884	4	4.5179	0.243486	4	4.63127	0.249596
AALP_AA8G305100	Aa_G263810	AT4G02920	gene25039	CM002876.1:26108782-26109667	0	20.8171	4.26262	-2.28795	5e-05	0.00189082	49	48.6239	10.6999	119	126.138	27.7572	95	109.038	23.9941	21	19.5403	4.29991	28	31.6253	6.95927	6	6.94691	1.52869				hypothetical protein;(source:Araport11)
AALP_AA7G085000	Aa_G29520	AT3G14950	gene20038	CM002875.1:7938949-7943751	1.0362	0.700175	0.149984	-2.22291	5e-05	0.00189082	47	46.6392	0.68513	53	56.1793	0.825274	35	40.1717	0.590122	6	5.58294	0.0820133	15	16.9421	0.24888	7	8.10473	0.119058				TETRATRICOPETIDE-REPEAT THIOREDOXIN-LIKE 2, TTL2. Encodes one of the 36 carboxylate clamp (CC)-tetratricopeptide repeat (TPR) proteins (Prasad 2010, Pubmed ID: 20856808) with potential to interact with Hsp90/Hsp70 as co-chaperones. The TTL family is required for osmotic stress tolerance and male sporogenesis. Pollen development
AALP_AA8G351100	Aa_G379580	AT1G32375	gene25499	CM002876.1:30393910-30395645	1.65385	1.36059	0.291876	-2.22081	0.0003	0.00865957	30	29.7697	1.31158	29	30.7396	1.35431	28	32.1374	1.41589	4	3.72196	0.16398	2	2.25895	0.0995235	12	13.8938	0.612125				F-box/RNI-like/FBD-like domains-containing protein;(source:Araport11)
AALP_AA1G120100	Aa_G457570	AT1G10980	gene1200	CM002869.1:6609209-6611484	0.612127	1.83153	0.394998	-2.21313	5e-05	0.00189082	31	30.762	1.49139	40	42.3995	2.05559	35	40.1717	1.94759	9	8.3744	0.406004	5	5.64738	0.273794	9	10.4204	0.505196	protein_coding	Lung__seven__transmembrane__receptor__family__protein	AT1G10980	Lung seven transmembrane receptor family protein; INVOLVED IN: biological_process unknown; LOCATED IN: vacuole; EXPRESSED IN: 8 plant structures; EXPRESSED DURING: 6 growth stages; CONTAINS InterPro DOMAIN/s: Transmembrane receptor, eukaryota (InterPro:IPR009637); BEST Arabidopsis thaliana protein match is: Lung seven transmembrane receptor family protein (TAIR:AT1G61670.1); Has 670 Blast hits to…
AALP_AA6G010900	Aa_G78500	AT3G24800	gene15687	CM002874.1:696517-698399	2.89981	2.29517	0.510251	-2.16932	5e-05	0.00189082	39	38.7006	1.55596	72	76.3191	3.06841	49	56.2404	2.26115	14	13.0268	0.523745	15	16.9421	0.681159	7	8.10473	0.325851				PROTEOLYSIS 1, PRT1. Contains two ring finger domains and one ZZ domain. Week similarity to yeast Rad18p. Putative component of the N-end rule pathway (ubiquitin-dependent proteolysis).
AALP_AA6G270400	Aa_G41600	AT3G47340	gene18282	CM002874.1:28233357-28236610	154.443	231.819	51.7717	-2.16277	5e-05	0.00189082	2070	2054.11	71.2304	5182	5492.85	190.476	10898	12508.3	433.752	417	388.014	13.4552	2399	2709.61	93.9613	1193	1381.28	47.8986	protein_coding	DIN6	AT3G47340	encodes a glutamine-dependent asparagine synthetase, the predicted ASN1 peptide contains a purF-type glutamine-binding domain, and is expressed predominantly in shoot tissues, where light has a negative effect on its mRNA accumulation. Expression is induced within 3 hours of dark treatment, in senescing leaves and treatment with exogenous photosynthesis inhibitor. Induction of gene expression was…	GLUTAMINE-DEPENDENT ASPARAGINE SYNTHASE 1 (ASN1);ARABIDOPSIS THALIANA GLUTAMINE-DEPENDENT ASPARAGINE SYNTHASE 1 (AT-ASN1);DARK INDUCIBLE 6 (DIN6)
AALP_AA8G318400	Aa_G372300	AT3G19790	gene25172	CM002876.1:27692492-27694527	0.764309	3.43282	0.789913	-2.11963	5e-05	0.00189082	40	39.693	1.46273	119	126.138	4.64836	99	113.629	4.18735	16	14.8878	0.548635	13	14.6832	0.541093	30	34.7345	1.28001	protein_coding	unknown__protein;__Has__32__Blast__hits__to__26__proteins__in__8__species:__Archae__-__0;__Bacteria__-__0;__Metazoa__-__13;__Fungi__-__2;__Plants__-__14;__Viruses__-__0;__Other__Eukaryotes__-__3__(source:__NCBI__BLink).	AT3G19790	unknown protein; Has 32 Blast hits to 26 proteins in 8 species: Archae - 0; Bacteria - 0; Metazoa - 13; Fungi - 2; Plants - 14; Viruses - 0; Other Eukaryotes - 3 (source: NCBI BLink).
AALP_AA6G287100	Aa_G157420	AT2G22920	gene18449	CM002874.1:29852979-29857928	0.0325023	0.70605	0.164214	-2.10419	5e-05	0.00189082	46	45.6469	0.649793	54	57.2393	0.814813	40	45.9106	0.653546	9	8.3744	0.119211	14	15.8127	0.225096	9	10.4204	0.148336				FPT1, LAVONOL-PHENYLACYLTRANSFERASE 1, SCPL12, SERINE CARBOXYPEPTIDASE-LIKE 12
AALP_AA7G031800	Aa_G422640	AT4G20820	gene19506	CM002875.1:2690331-2692085	5.42835	9.65461	2.25569	-2.09765	5e-05	0.00189082	88	87.3245	3.80023	212	224.717	9.77934	308	353.511	15.3843	47	43.733	1.90319	60	67.7685	2.94918	38	43.9971	1.91468	protein_coding	FAD-binding__Berberine__family__protein	AT4G20820	FAD-binding Berberine family protein; FUNCTIONS IN: electron carrier activity, oxidoreductase activity, FAD binding, catalytic activity; INVOLVED IN: oxidation reduction; EXPRESSED IN: 6 plant structures; EXPRESSED DURING: LP.06 six leaves visible, LP.04 four leaves visible, LP.08 eight leaves visible; CONTAINS InterPro DOMAIN/s: FAD-binding, type 2 (InterPro:IPR016166), Oxygen oxidoreductase cov…
AALP_AA2G163900	Aa_G10230	AT1G72870	gene5141	CM002870.1:22286404-22288141	2.2855	1.89891	0.453188	-2.06699	0.00025	0.00743719	20	19.8465	1.44217	26	27.5597	2.00266	27	30.9896	2.2519	9	8.3744	0.608536	3	3.38843	0.246224	6	6.94691	0.504805				Disease resistance protein (TIR-NBS class);(source:Araport11)
AALP_AAs55334U000100	Aa_G1028710	AT1G55740	gene27836	KL972359.1:0-715	5.3553	4.6155	1.1097	-2.05632	0.0012	0.0264447	17	16.8695	3.58385	25	26.4997	5.62974	19	21.8075	4.63291	1	0.930489	0.197678	11	12.4242	2.63947	2	2.31564	0.491947				ATSIP1, RAFFINOSE SYNTHASE 1, RS1, SEED IMBIBITION 1, SIP1. involved in carbohydrate metabolic process
AALP_AA3G237100	Aa_G407420	AT3G20620	gene8507	CM002871.1:14775747-14777545	1.66643	1.02291	0.246498	-2.05304	0.00055	0.0143264	30	29.7697	1.25984	23	24.3797	1.03174	16	18.3642	0.777165	4	3.72196	0.157512	5	5.64738	0.238994	7	8.10473	0.342988				F-box family protein-like protein;(source:Araport11)
AALP_AA8G391300	Aa_G482960	AT1G30290	gene25901	CM002876.1:33183996-33189527	2.63991	2.43038	0.591331	-2.03915	5e-05	0.00189082	146	144.879	2.44132	147	155.818	2.62565	115	131.993	2.22418	38	35.3586	0.595818	25	28.2369	0.475812	36	41.6815	0.702363				unknown protein
AALP_AA3G044900	Aa_G4700	AT5G27220	gene6585	CM002871.1:2147461-2153763	0.861745	0.797007	0.19429	-2.03638	5e-05	0.00189082	80	79.3859	0.879467	67	71.0191	0.786777	57	65.4225	0.724776	17	15.8183	0.175241	9	10.1653	0.112615	23	26.6298	0.295015		FRI-like		Frigida-like protein;(source:Araport11)
AALP_AA8G247900	Aa_G40780	Carubv10011651m, Bra015746, Tp3g26490,	gene24467	CM002876.1:18374677-18376185	1.34379	1.91153	0.470867	-2.02133	5e-05	0.00189082	33	32.7467	1.69328	38	40.2795	2.08279	33	37.8762	1.95852	12	11.1659	0.577369	2	2.25895	0.116807	12	13.8938	0.718427
AALP_AA8G149700	Aa_G7910	AT5G14740	gene23485	CM002876.1:9570017-9576956	0.358658	0.975494	0.244259	-1.99772	5e-05	0.00189082	37	36.716	0.368301	89	94.3389	0.94632	140	160.687	1.61186	21	19.5403	0.19601	32	36.1432	0.362555	15	17.3673	0.174212	protein_coding	carbonic__anhydrase__2	AT5G14740	Encodes a beta carbonic anhydrase likely to be localized in the cytoplasm. Expression of its mRNA is seen in etiolated seedlings and points to a possible nonphotosynthetic role for this isoform.	CARBONIC ANHYDRASE 2 (CA2);CARBONIC ANHYDRASE 18 (CA18);BETA CARBONIC ANHYDRASE 2 (BETA CA2)
AALP_AA6G129900	Aa_G149500	AT4G36150	gene16877	CM002874.1:10995345-10998752	0.693149	0.745589	0.186833	-1.99663	0.0001	0.00346752	44	43.6623	0.920471	34	36.0396	0.759772	23	26.3986	0.556524	10	9.30489	0.196162	3	3.38843	0.0714335	12	13.8938	0.292904				Disease resistance protein (TIR-NBS-LRR class) family;(source:Araport11). Defence response
AALP_AA8G060300	Aa_G508370	AT5G06510	gene22591	CM002876.1:3739116-3740959	0.259448	1.26258	0.317516	-1.99147	5e-05	0.00189082	34	33.739	1.38869	29	30.7396	1.26524	24	27.5463	1.1338	9	8.3744	0.344689	10	11.2948	0.464891	3	3.47345	0.142967	protein_coding	nuclear__factor__Y,__subunit__A10	AT5G06510	nuclear factor Y, subunit A10 (NF-YA10); FUNCTIONS IN: sequence-specific DNA binding transcription factor activity; INVOLVED IN: regulation of transcription, DNA-dependent; LOCATED IN: CCAAT-binding factor complex, nucleus; EXPRESSED IN: stem, vascular tissue, embryo, leaf whorl, seed; EXPRESSED DURING: F mature embryo stage, E expanded cotyledon stage, D bilateral stage; CONTAINS InterPro DOMAIN…	NUCLEAR FACTOR Y, SUBUNIT A10 (NF-YA10)
AALP_AA6G148100	Aa_G203760	AT1G04250	gene17059	CM002874.1:12757739-12759861	4.22022	7.9268	1.99566	-1.98987	5e-05	0.00189082	20	19.8465	1.73952	38	40.2795	3.53045	184	211.189	18.5104	1	0.930489	0.0815563	33	37.2727	3.26691	26	30.1033	2.63852		IAA17		ATIAA17, AUXIN RESISTANT 3, AXR3, IAA17, INDOLE-3-ACETIC ACID INDUCIBLE 17. Transcription regulator acting as repressor of auxin-inducible gene expression. Auxin-inducible AUX/IAA gene. Short-lived nuclear protein with four conserved domains. Domain III has homology to beta alpha alpha dimerization and DNA binding domains. Involved in auxin signaling and is a positive modulator of natural leaf se…
AALP_AA7G093700	Aa_G115130	AT4G26260	gene20125	CM002875.1:9420247-9422649	28.5882	38.4952	9.84937	-1.96657	5e-05	0.00189082	222	220.296	14.0983	650	688.992	44.0935	780	895.256	57.2938	63	58.6208	3.75156	280	316.253	20.2393	75	86.8364	5.55727	protein_coding	myo-inositol__oxygenase__4	AT4G26260	Encodes a myo-inositol oxygenase.	MYO-INOSITOL OXYGENASE 4 (MIOX4)
AALP_AA7G254400	Aa_G95170	AT4G37770	gene21732	CM002875.1:27545909-27547723	0.779269	2.20721	0.568515	-1.95695	5e-05	0.00189082	36	35.7237	1.83041	20	21.1997	1.08623	63	72.3091	3.70497	4	3.72196	0.190706	19	21.46	1.09957	7	8.10473	0.41527	protein_coding	ACC synthase	AT4G37770	1-AMINO-CYCLOPROPANE-1-CARBOXYLATE SYNTHASE 8 (ACS8). Encodes an auxin inducible ACC synthase.
AALP_AA2G179900	Aa_G98850	AT1G74110	gene5301	CM002870.1:23422787-23424400	0.494653	1.13313	0.29528	-1.94015	0.0008	0.0193954	7	6.94627	0.349293	2	2.11997	0.106603	51	58.536	2.94348	3	2.79147	0.140369	8	9.03581	0.454366	5	5.78909	0.291105	protein_coding	cytochrome__P450,__family__78,__subfamily__A,__polypeptide__10	AT1G74110	member of CYP78A. involved in oxidation-reduction process, secondary metabolite biosynthetic process	CYTOCHROME P450, FAMILY 78, SUBFAMILY A, POLYPEPTIDE 10 (CYP78A10)
AALP_AA2G018100	Aa_G408900	AT1G56540	gene3683	CM002870.1:1748139-1752214	1.23984	1.16416	0.306144	-1.92701	5e-05	0.00189082	58	57.5548	1.00414	75	79.499	1.38699	55	63.127	1.10135	16	14.8878	0.259742	16	18.0716	0.315289	17	19.6829	0.3434				Disease resistance protein (TIR-NBS-LRR class) family;(source:Araport11). Defence response
AALP_AA1G090200	Aa_G442550	AT1G08630	gene901	CM002869.1:4552308-4557535	4.42368	5.41203	1.42567	-1.92453	5e-05	0.00189082	173	171.672	2.30862	231	244.857	3.2928	689	790.809	10.6347	83	77.2306	1.03858	123	138.926	1.86825	88	101.888	1.37017	protein_coding	threonine__aldolase__1	AT1G08630	Encodes a threonine aldolase, involved in threonine degradation to glycine. Primarily expressed in seeds and seedlings.	THREONINE ALDOLASE 1 (THA1)
AALP_AA6G065000	Aa_G851370	AT2G33200	gene16228	CM002874.1:4335841-4337193	3.76663	3.54976	0.953833	-1.89591	5e-05	0.00189082	62	61.5241	3.61243	73	77.3791	4.54336	37	42.4673	2.49349	24	22.3317	1.31122	8	9.03581	0.530543	15	17.3673	1.01973	protein_coding	F-box__family__protein	AT2G33200	F-box family protein; CONTAINS InterPro DOMAIN/s: F-box domain, cyclin-like (InterPro:IPR001810), Protein of unknown function DUF295 (InterPro:IPR005174); BEST Arabidopsis thaliana protein match is: F-box family protein with a domain of unknown function (DUF295) (TAIR:AT2G33190.1); Has 444 Blast hits to 426 proteins in 13 species: Archae - 0; Bacteria - 0; Metazoa - 0; Fungi - 0; Plants - 444; Vi…
AALP_AAs52075U000500	Aa_G441090	emp	gene27316	KL968325.1:74023-76681	0.911103	0.733994	0.19904	-1.88271	0.00045	0.0121593	23	22.8235	0.627823	28	29.6796	0.816421	24	27.5463	0.757739	6	5.58294	0.153574	3	3.38843	0.0932081	11	12.736	0.350339
AALP_AA4G199900	Aa_G546850	AT2G41640	gene11905	CM002872.1:18830664-18837189	3.30438	3.29449	0.905768	-1.86284	5e-05	0.00189082	136	134.956	4.36	79	83.739	2.70534	76	87.23	2.81813	30	27.9147	0.901835	19	21.46	0.693306	30	34.7345	1.12216	protein_coding	Glycosyltransferase__family__61__protein	AT2G41640	Glycosyltransferase family 61 protein; FUNCTIONS IN: transferase activity, transferring glycosyl groups; INVOLVED IN: biological_process unknown; EXPRESSED IN: 14 plant structures; EXPRESSED DURING: 8 growth stages; CONTAINS InterPro DOMAIN/s: Glycosyltransferase AER61, uncharacterised (InterPro:IPR007657); BEST Arabidopsis thaliana protein match is: Glycosyltransferase family 61 protein (TAIR:AT…
AALP_AAs41246U000200	Aa_G685480	AT4G16950	gene30579	KL994192.1:6078-8071	5.11961	3.78743	1.04186	-1.86206	5e-05	0.00189082	78	77.4013	2.91918	104	110.239	4.15764	99	113.629	4.28549	24	22.3317	0.842239	29	32.7548	1.23534	24	27.7876	1.04801				RECOGNITION OF PERONOSPORA PARASITICA 5, RPP5. Contains a putative nucleotide binding site and leucine-rich repeats. Similar to the plant resistance genes N and L6, and to the toll and interleukin-1 receptors. Confers resistance to Peronospora parasitica.. defence response to fungus
AALP_AA7G038700	Aa_G317970	AT4G21410	gene19575	CM002875.1:3199350-3202346	0.724877	0.954708	0.266179	-1.84266	5e-05	0.00189082	39	38.7006	0.935837	33	34.9796	0.845857	39	44.7628	1.08243	12	11.1659	0.270007	5	5.64738	0.136562	14	16.2095	0.391968				CRK29, CYSTEINE-RICH RLK (RECEPTOR-LIKE PROTEIN KINASE) 29. involved in protein phosphorylation, response to abscisic acid
AALP_AAs52075U000400	Aa_G441080	AT4G19870	gene27315	KL968325.1:70755-72780	2.75537	2.94501	0.824329	-1.83698	5e-05	0.00189082	59	58.5471	2.16936	95	100.699	3.73122	69	79.1957	2.93446	31	28.8452	1.06881	11	12.4242	0.460358	22	25.472	0.94382				Galactose oxidase/kelch repeat superfamily protein;(source:Araport11)
AALP_AA4G039500	Aa_G219770	AT1G60130	gene10301	CM002872.1:3517057-3519377	0.619906	1.21538	0.342557	-1.82699	0.00015	0.00487668	20	19.8465	0.763851	36	38.1595	1.46868	32	36.7284	1.4136	9	8.3744	0.322314	7	7.90633	0.304299	9	10.4204	0.401059	protein_coding	Mannose-binding__lectin__superfamily__protein	AT1G60130	Mannose-binding lectin superfamily protein; CONTAINS InterPro DOMAIN/s: Mannose-binding lectin (InterPro:IPR001229); BEST Arabidopsis thaliana protein match is: Mannose-binding lectin superfamily protein (TAIR:AT1G60110.1); Has 1891 Blast hits to 649 proteins in 34 species: Archae - 0; Bacteria - 4; Metazoa - 0; Fungi - 0; Plants - 1886; Viruses - 0; Other Eukaryotes - 1 (source: NCBI BLink).
AALP_AA1G172700	Aa_G121300	AT1G15330	gene1726	CM002869.1:10871410-10872655	5.40289	5.28989	1.49469	-1.82339	5e-05	0.00189082	25	24.8081	1.73195	112	118.719	8.28822	73	83.7868	5.84949	9	8.3744	0.584651	31	35.0137	2.44445	18	20.8407	1.45498	protein_coding	Cystathionine__beta-synthase__(CBS)__protein	AT1G15330	Cystathionine beta-synthase (CBS) protein; CONTAINS InterPro DOMAIN/s: Cystathionine beta-synthase, core (InterPro:IPR000644); BEST Arabidopsis thaliana protein match is: Cystathionine beta-synthase (CBS) family protein (TAIR:AT1G80090.1); Has 526 Blast hits to 526 proteins in 132 species: Archae - 6; Bacteria - 4; Metazoa - 257; Fungi - 91; Plants - 124; Viruses - 0; Other Eukaryotes - 44 (sourc…
AALP_AA7G185100	Aa_G395030	AT4G32280	gene21039	CM002875.1:22046330-22047537	7.55968	8.84274	2.53153	-1.80448	5e-05	0.00189082	53	52.5932	5.41764	32	33.9196	3.49407	149	171.017	17.6165	2	1.86098	0.1917	38	42.9201	4.42121	25	28.9455	2.98168	protein_coding	IAA29	AT4G32280	INDOLE-3-ACETIC ACID INDUCIBLE 29 (IAA29). Auxin inducible protein.
AALP_AA7G238200	Aa_G179410	AT4G36280	gene21570	CM002875.1:26252804-26256819	5.10411	5.52358	1.62516	-1.76502	5e-05	0.00189082	156	154.803	5.23383	155	164.298	5.55487	149	171.017	5.78203	48	44.6635	1.51006	42	47.438	1.60387	45	52.1018	1.76155				ATMORC2, CRH1, CRT1 HOMOLOGUE 1, MICRORCHIDIA 2, MORC2. Histidine kinase-, DNA gyrase B-, and HSP90-like ATPase family protein;(source:Araport11). Involved in DNA repair, covalent chromatin modification, defense response to virus, gene silencing by RNA, phosphorylation, plant-type hypersensitive response, positive regulation of defense response to bacterium, positive regulation of systemic acquir…
AALP_AA8G319600	Aa_G82420	jgi355334, Tp6g11780	gene25184	CM002876.1:27819702-27824927	1.01431	1.17823	0.354467	-1.73289	5e-05	0.00189082	68	67.478	0.907795	103	109.179	1.4688	75	86.0823	1.15808	37	34.4281	0.463168	19	21.46	0.288706	20	23.1564	0.311527
AALP_AA2G261100	Aa_G410340	AT1G15690	gene6113	CM002870.1:28240381-28243625	48.5644	64.1312	19.4022	-1.7248	5e-05	0.00189082	984	976.447	29.1366	2696	2857.73	85.2728	2277	2613.46	77.984	332	308.922	9.21806	982	1109.15	33.0962	460	532.596	15.8924		Auxin		ARABIDOPSIS THALIANA V-PPASE 3, ATAVP1, ATAVP3, ATVHP1;1, AVP-3, AVP1, FUGU 5, FUGU5, VHP1. Encodes a H(+)-translocating (pyrophosphate-energized) inorganic pyrophosphatase (H(+)-PPase; EC 3.6.1.1) located in the vacuolar membrane. Expression is found in all tissues examined, including meristems and floral organ primordium. Expression is particularly enhanced in pollen, and is repressed by light.…
AALP_AA7G060000	Aa_G200880	AT4G28040	gene19788	CM002875.1:5583669-5585196	18.4574	30.4676	9.24788	-1.72008	5e-05	0.00189082	239	237.165	16.1733	325	344.496	23.4926	661	758.672	51.7369	138	128.408	8.75662	144	162.644	11.0914	100	115.782	7.89563	protein_coding	nodulin__MtN21__/EamA-like__transporter__family__protein	AT4G28040	nodulin MtN21-like transporter family protein
AALP_AA6G009900	Aa_G131720	AT1G68080	gene15677	CM002874.1:587013-588968	5.54481	4.7401	1.48132	-1.67803	5e-05	0.00189082	78	77.4013	4.9865	67	71.0191	4.57534	63	72.3091	4.65845	25	23.2622	1.49865	21	23.719	1.52807	19	21.9985	1.41724	protein_coding	2-oxoglutarate__(2OG)__and__Fe(II)-dependent__oxygenase__superfamily__protein	AT1G68080	2-oxoglutarate (2OG) and Fe(II)-dependent oxygenase superfamily protein; FUNCTIONS IN: oxidoreductase activity, acting on paired donors, with incorporation or reduction of molecular oxygen, iron ion binding, L-ascorbic acid binding; INVOLVED IN: oxidation reduction; EXPRESSED IN: 21 plant structures; EXPRESSED DURING: 13 growth stages; CONTAINS InterPro DOMAIN/s: Prolyl 4-hydroxylase, alpha subun…
AALP_AAs57597U000100	Aa_G404140	AT4G21760	gene30186	KL990982.1:4750-7811	4.67822	4.79545	1.49867	-1.67798	5e-05	0.00189082	162	160.756	3.79898	231	244.857	5.78644	177	203.154	4.80092	75	69.7867	1.64919	39	44.0496	1.04097	66	76.416	1.80586				beta-glucosidase 47;(source:Araport11)
AALP_AA7G166400	Aa_G556850	AT4G31110	gene20852	CM002875.1:20212942-20214772	0.838434	1.27928	0.40197	-1.67017	0.0002	0.00621968	36	35.7237	1.48211	20	21.1997	0.879541	31	35.5807	1.47618	14	13.0268	0.540462	6	6.77685	0.28116	8	9.26254	0.384287				Wall-associated kinase family protein;(source:Araport11)
AALP_AA1G173300	Aa_G121360	AT1G15380	gene1732	CM002869.1:10932230-10933847	66.5823	76.0683	23.9498	-1.66728	5e-05	0.00189082	334	331.436	32.226	927	982.608	95.5402	900	1032.99	100.439	124	115.381	11.2186	385	434.848	42.2808	163	188.724	18.3499	protein_coding	Lactoylglutathione__lyase__/__glyoxalase__I__family__protein	AT1G15380	Lactoylglutathione lyase / glyoxalase I family protein; CONTAINS InterPro DOMAIN/s: Glyoxalase/bleomycin resistance protein/dioxygenase (InterPro:IPR004360); BEST Arabidopsis thaliana protein match is: Lactoylglutathione lyase / glyoxalase I family protein (TAIR:AT1G80160.1); Has 780 Blast hits to 780 proteins in 276 species: Archae - 1; Bacteria - 484; Metazoa - 4; Fungi - 2; Plants - 222; Virus…	GLYOXYLASE I 4 (GLYI4)
AALP_AA8G311800	Aa_G94100	AT4G12400	gene25106	CM002876.1:26825345-26827953	16.6342	18.8397	5.95142	-1.66247	5e-05	0.00189082	544	539.824	21.2363	426	451.555	17.7638	388	445.332	17.519	179	166.558	6.55224	117	132.149	5.19862	134	155.148	6.10339	protein_coding	stress-inducible__protein,__putative	AT4G12400	Encodes one of the 36 carboxylate clamp (CC)-tetratricopeptide repeat (TPR) proteins (Prasad 2010, Pubmed ID: 20856808) with potential to interact with Hsp90/Hsp70 as co-chaperones.	HOP3 (Hop3)
AALP_AA8G282700	Aa_G187960	AT2G21950	gene24815	CM002876.1:23280901-23282046	1.56834	2.67651	0.84685	-1.66018	0.00025	0.00743719	30	29.7697	2.41221	34	36.0396	2.92025	29	33.2851	2.69706	14	13.0268	1.05555	7	7.90633	0.640643	9	10.4204	0.844352				SKIP6, SKP1 INTERACTING PARTNER 6. Protein ubiquitination
AALP_AA8G289900	Aa_G173300	AT5G51630	gene24887	CM002876.1:24174352-24179000	1.40836	1.4974	0.476566	-1.65172	5e-05	0.00189082	54	53.5855	1.35289	61	64.6592	1.63247	52	59.6837	1.50685	13	12.0964	0.3054	22	24.8485	0.627356	17	19.6829	0.49694				Disease resistance protein (TIR-NBS-LRR class) family;(source:Araport11). Defence response
AALP_AA3G164700	Aa_G340180	AT3G14630	gene7783	CM002871.1:9143013-9145224	5.5738	7.11311	2.28736	-1.6368	5e-05	0.00189082	77	76.4089	4.24313	167	177.018	9.83013	114	130.845	7.26607	20	18.6098	1.03344	55	62.1212	3.4497	37	42.8393	2.37894				CYTOCHROME P450, FAMILY 72, SUBFAMILY A, POLYPEPTIDE 9", CYP72A9
AALP_AA5G149800	Aa_G339230	emp	gene14139	CM002873.1:12293888-12294453	4.39627	4.31603	1.40721	-1.61687	0.001	0.0229781	25	24.8081	4.60462	24	25.4397	4.72185	17	19.512	3.62161	11	10.2354	1.89978	8	9.03581	1.67713	3	3.47345	0.644706
AALP_AA8G453600	Aa_G316000	AT5G62310	gene26524	CM002876.1:37501052-37506757	1.19908	0.813716	0.266995	-1.60771	5e-05	0.00189082	51	50.6085	0.935082	39	41.3395	0.763821	35	40.1717	0.742244	17	15.8183	0.292271	9	10.1653	0.187822	15	17.3673	0.320891	protein_coding	elongation	AT5G62310	INCOMPLETE ROOT HAIR ELONGATION (IRE). Encodes a protein with a serine/threonine kinase domain. There are two other closely related members in Arabidopsis. Knock-out mutation results in incomplete root hair elongation. Expression is found all organs examined but is especially strong in elongating root hairs.
AALP_AA8G456000	Aa_G13600	AT5G62510	gene26548	CM002876.1:37654021-37655455	3.70819	3.61458	1.18709	-1.6064	5e-05	0.00189082	60	59.5394	3.26343	72	76.3191	4.18315	54	61.9792	3.39716	23	21.4013	1.17303	15	16.9421	0.928621	23	26.6298	1.45962	protein_coding	F-box__family__protein	AT5G62510	F-box family protein; CONTAINS InterPro DOMAIN/s: F-box domain, cyclin-like (InterPro:IPR001810), F-box domain, Skp2-like (InterPro:IPR022364), F-box associated domain, type 3 (InterPro:IPR013187), F-box associated interaction domain (InterPro:IPR017451); BEST Arabidopsis thaliana protein match is: F-box and associated interaction domains-containing protein (TAIR:AT5G62660.1); Has 2027 Blast hits…
AALP_AA7G038100	Aa_G58920	AT4G21410	gene19569	CM002875.1:3157735-3160510	8.60427	8.55934	2.81143	-1.6062	5e-05	0.00189082	228	226.25	7.43016	260	275.597	9.05074	244	280.054	9.19713	83	77.2306	2.53629	77	86.9696	2.85613	80	92.6254	3.04187	protein_coding	cysteine-rich__RLK__(RECEPTOR-like__protein__kinase)__29	AT4G21410	Encodes a cysteine-rich receptor-like protein kinase. involved in defense response, protein phosphorylation, response to abscisic acid	CYSTEINE-RICH RLK (RECEPTOR-LIKE PROTEIN KINASE) 29 (CRK29)
AALP_AA5G233200	Aa_G345840	AT3G57920	gene14973	CM002873.1:19154645-19156210	2.19607	9.46191	3.11533	-1.60275	5e-05	0.00189082	167	165.718	10.4863	151	160.058	10.1282	107	122.811	7.77123	74	68.8562	4.35709	37	41.7906	2.64443	32	37.0502	2.34447	protein_coding	SPL15	AT3G57920	SQUAMOSA PROMOTER BINDING PROTEIN-LIKE 15 (SPL15). Encodes a putative transcriptional regulator that is involved in the vegetative to reproductive phase transition. Expression is regulated by MIR156b. Flowering time
AALP_AA3G362200	Aa_G64090	AT2G19800	gene9758	CM002871.1:27102780-27105405	91.4259	103.023	33.9748	-1.60044	5e-05	0.00189082	782	775.997	50.718	1609	1705.52	111.47	1958	2247.32	146.882	240	223.317	14.5957	857	967.961	63.2645	318	368.186	24.0641	protein_coding	myo-inositol__oxygenase__2	AT2G19800	Encodes a myo-inositol oxygenase family gene.	MYO-INOSITOL OXYGENASE 2 (MIOX2)
AALP_AA2G163800	Aa_G10240	AT1G72860	gene5140	CM002870.1:22282955-22286300	4.7222	4.95987	1.63647	-1.59971	5e-05	0.00189082	232	230.219	5.47883	194	205.638	4.89383	165	189.381	4.50695	73	67.9257	1.61652	61	68.898	1.63966	60	69.4691	1.65325	protein_coding	Disease__resistance__protein__(TIR-NBS-LRR__class)__family	AT1G72860	Disease resistance protein (TIR-NBS-LRR class) family; FUNCTIONS IN: transmembrane receptor activity, ATP binding; INVOLVED IN: signal transduction, apoptosis, defense response, innate immune response; LOCATED IN: intrinsic to membrane; EXPRESSED IN: stem, leaf; CONTAINS InterPro DOMAIN/s: NB-ARC (InterPro:IPR002182), Leucine-rich repeat (InterPro:IPR001611), Disease resistance protein (InterPro:…
AALP_AA8G251400	Aa_G146540	AT5G27030	gene24502	CM002876.1:18744525-18747468	3.09979	2.9457	0.97687	-1.59237	5e-05	0.00189082	88	87.3245	2.15245	114	120.839	2.97853	131	150.357	3.70612	33	30.7061	0.75687	34	38.4022	0.946568	43	49.7862	1.22717		TPR3		TOPLESS-RELATED 3, TPR3. involved in primary shoot apical meristem specification, regulation of transcription, DNA-templated, transcription, DNA-templated
AALP_AA4G137100	Aa_G402640	AT2G36630	gene11277	CM002872.1:13646617-13649344	0.858361	1.05338	0.350657	-1.5869	0.0001	0.00346752	23	22.8235	0.610674	39	41.3395	1.1061	47	53.9449	1.44337	14	13.0268	0.348552	12	13.5537	0.362649	11	12.736	0.34077	protein_coding	Sulfite__exporter__TauE/SafE__family__protein	AT2G36630	Sulfite exporter TauE/SafE family protein; INVOLVED IN: N-terminal protein myristoylation; LOCATED IN: endomembrane system, integral to membrane; EXPRESSED IN: 22 plant structures; EXPRESSED DURING: 15 growth stages; CONTAINS InterPro DOMAIN/s: Protein of unknown function DUF81 (InterPro:IPR002781); BEST Arabidopsis thaliana protein match is: Sulfite exporter TauE/SafE family protein (TAIR:AT2G25…
AALP_AA8G193800	Aa_G85820	AT5G18000	gene23926	CM002876.1:13428392-13430047	6.91744	14.4178	4.80006	-1.58673	5e-05	0.00189082	253	251.058	17.5093	162	171.718	11.976	172	197.415	13.7681	62	57.6903	4.02344	61	68.898	4.80509	69	79.8894	5.57165	protein_coding	VERDANDI	AT5G18000	Encodes VERDANDI (VDD), a putative transcription factor belonging to the reproductive meristem (REM) family. VDD is a direct target of the MADS domain ovule identity complex. Mutation in VDD affects embryo sac differentiation.
AALP_AA8G351300	Aa_G601860	AT3G54910	gene25501	CM002876.1:30402955-30405691	1.18767	1.38536	0.463365	-1.58004	5e-05	0.00189082	64	63.5087	1.69323	46	48.7594	1.3	38	43.615	1.16284	12	11.1659	0.297698	25	28.2369	0.752836	11	12.736	0.33956				RNI-like superfamily protein;(source:Araport11)
AALP_AA1G202600	Aa_G132420	AT1G18490	gene2025	CM002869.1:13702230-13703869	2.96897	2.91214	0.978483	-1.57346	5e-05	0.00189082	59	58.5471	2.75162	53	56.1793	2.64033	62	71.1614	3.34446	24	22.3317	1.04955	14	15.8127	0.743168	21	24.3142	1.14273	protein_coding	Protein__of__unknown__function__(DUF1637)	AT1G18490	Protein of unknown function (DUF1637); FUNCTIONS IN: cysteamine dioxygenase activity; INVOLVED IN: oxidation reduction; LOCATED IN: cellular_component unknown; EXPRESSED IN: 22 plant structures; EXPRESSED DURING: 13 growth stages; CONTAINS InterPro DOMAIN/s: Protein of unknown function DUF1637 (InterPro:IPR012864); BEST Arabidopsis thaliana protein match is: Protein of unknown function (DUF1637) …
AALP_AA3G334800	Aa_G314430	AT2G17442	gene9484	CM002871.1:24971932-24973906	8.61719	8.93298	3.01438	-1.56728	5e-05	0.00189082	63	62.5164	6.95956	88	93.2789	10.3842	74	84.9345	9.45523	27	25.1232	2.79681	22	24.8485	2.76622	27	31.2611	3.4801	protein_coding	unknown__protein;__Has__30201__Blast__hits__to__17322__proteins__in__780__species:__Archae__-__12;__Bacteria__-__1396;__Metazoa__-__17338;__Fungi__-__3422;__Plants__-__5037;__Viruses__-__0;__Other__Eukaryotes__-__2996__(source:__NCBI__BLink).	AT2G17442	unknown protein; Has 30201 Blast hits to 17322 proteins in 780 species: Archae - 12; Bacteria - 1396; Metazoa - 17338; Fungi - 3422; Plants - 5037; Viruses - 0; Other Eukaryotes - 2996 (source: NCBI BLink).
AALP_AAs46247U000100	Aa_G825150	AT2G26320	gene29255	KL983770.1:993-1801	2.14112	3.73604	1.26629	-1.56091	0.00015	0.00487668	34	33.739	3.75595	35	37.0996	4.13006	26	29.8419	3.32211	11	10.2354	1.13944	15	16.9421	1.88606	6	6.94691	0.773356		AGL14 (small fragment)		AGAMOUS-like 14. GL12, AGL14, and AGL17 are all preferentially expressed in root tissues and therefore represent the only characterized MADS box genes expressed in roots. The mRNA is cell-to-cell mobile. MAPK cascade, flower development, maintenance of floral meristem identity, positive regulation of transcription from RNA polymerase II promoter, regulation of auxin polar transport, regulation of…
AALP_AA3G056300	Aa_G269270	AT3G05790	gene6699	CM002871.1:2710557-2715479	1.69326	2.0795	0.710818	-1.54868	5e-05	0.00189082	101	100.225	2.55137	89	94.3389	2.40154	44	50.5016	1.28559	31	28.8452	0.734296	23	25.9779	0.661307	25	28.9455	0.736849				LON PROTEASE 4, LON4. Encodes a member of the Lon protease-like proteins (Lon1/At5g26860, Lon2/At5g47040, Lon3/At3g05780, Lon4/At3g05790). Lon is a multifunctional ATP-dependent protease which exists in bacteria, archaea and within organelles in eukaryotic cells. Lon proteases are responsible for the degradation of abnormal, damaged and unstable proteins. involved in cellular response to oxidativ…
AALP_AA8G166300	Aa_G356640	AT5G15900	gene23651	CM002876.1:10877290-10879275	1.98744	10.8463	3.72604	-1.54149	5e-05	0.00189082	164	162.741	8.47342	187	198.218	10.3206	230	263.986	13.7449	23	21.4013	1.1143	125	141.184	7.35103	45	52.1018	2.71278	protein_coding	TRICHOME__BIREFRINGENCE-LIKE__19	AT5G15900	Encodes a member of the TBL (TRICHOME BIREFRINGENCE-LIKE) gene family containing a plant-specific DUF231 (domain of unknown function) domain. involved in cell wall organization or biogenesis. TBL gene family has 46 members, two of which (TBR/AT5G06700 and TBL3/AT5G01360) have been shown to be involved in the synthesis and deposition of secondary wall cellulose, presumably by influencing the ester…	TRICHOME BIREFRINGENCE-LIKE 19 (TBL19)
AALP_AA5G274300	Aa_G33390	AT1G20900	gene15384	CM002873.1:21787183-21788248	1.74163	1.66024	0.574114	-1.53199	0.00185	0.0364735	9	8.93092	0.698541	17	18.0198	1.40944	32	36.7284	2.87275	4	3.72196	0.291117	8	9.03581	0.706745	8	9.26254	0.72448	protein_coding	Predicted__AT-hook__DNA-binding__family__protein	AT1G20900	Encodes an AT hook domain containing protein that acts redundantly with SOB3 to modulate hypocotyl growth inhibition in response to light.	ESCAROLA (ESC);AT-HOOK MOTIF NUCLEAR-LOCALIZED PROTEIN 27 (AHL27);ORESARA 7 (ORE7)
AALP_AA4G039800	Aa_G364640	AT1G52000	gene10304	CM002872.1:3562764-3565416	8.15828	15.8651	5.48694	-1.53179	5e-05	0.00189082	331	328.459	9.0573	580	614.793	16.953	682	782.775	21.5851	43	40.011	1.10331	326	368.209	10.1534	163	188.724	5.2041	protein_coding	Mannose-binding__lectin__superfamily__protein	AT1G52000	Mannose-binding lectin superfamily protein; FUNCTIONS IN: molecular_function unknown; INVOLVED IN: response to salt stress; LOCATED IN: cellular_component unknown; EXPRESSED IN: 22 plant structures; EXPRESSED DURING: 14 growth stages; CONTAINS InterPro DOMAIN/s: Mannose-binding lectin (InterPro:IPR001229); BEST Arabidopsis thaliana protein match is: myrosinase-binding protein 1 (TAIR:AT1G52040.1)…
AALP_AA5G088600	Aa_G656960	AT3G46680	gene13527	CM002873.1:6589832-6593137	1.39508	1.63279	0.567428	-1.52483	5e-05	0.00189082	44	43.6623	0.950716	79	83.739	1.82336	85	97.5599	2.1243	30	27.9147	0.607823	24	27.1074	0.590246	20	23.1564	0.504214	protein_coding	UDP-Glycosyltransferase__superfamily__protein	AT3G46680	UDP-Glycosyltransferase superfamily protein; FUNCTIONS IN: UDP-glycosyltransferase activity, transferase activity, transferring glycosyl groups; INVOLVED IN: metabolic process; LOCATED IN: cellular_component unknown; CONTAINS InterPro DOMAIN/s: UDP-glucuronosyl/UDP-glucosyltransferase (InterPro:IPR002213); BEST Arabidopsis thaliana protein match is: UDP-Glycosyltransferase superfamily protein (TA…
AALP_AA1G181000	Aa_G65460	AT3G04620	gene1809	CM002869.1:11657971-11659370	2.41912	2.55679	0.891582	-1.5199	5e-05	0.00189082	41	40.6853	2.29516	39	41.3395	2.33206	47	53.9449	3.04316	19	17.6793	0.997332	13	14.6832	0.828314	13	15.0516	0.849099				D NUCLDUO1-ACTIVATEEIC ACID BINDING PROTEIN 1, DAN1. Target promoter of the male germline-specific transcription factor DUO1. involved in pollen sperm cell differentiation
AALP_AAs41246U000300	Aa_G685490	AT5G51630	gene30580	KL994192.1:8396-12121	4.95129	3.62678	1.2689	-1.51511	5e-05	0.00189082	151	149.841	2.87385	213	225.777	4.33026	167	191.677	3.67623	67	62.3428	1.19569	58	65.5096	1.25643	61	70.6269	1.35458				Disease resistance protein (TIR-NBS-LRR class) family;(source:Araport11). Defence response
AALP_AA2G143000	Aa_G170740	AT1G71230	gene4932	CM002870.1:20597277-20599173	6.41121	5.29956	1.8573	-1.51267	5e-05	0.00189082	87	86.3322	5.22333	82	86.919	5.25883	78	89.5256	5.41653	35	32.5671	1.9704	24	27.1074	1.64007	28	32.4189	1.96143	protein_coding	COP9-signalosome__5B	AT1G71230	COP9-SIGNALOSOME 5B (CSN5B); (CSN5); (AJH2). Encodes a subunit of the COP9 complex, similar to JAB1, a specific mammalian coactivator of AP-1 transcription. Involved in protein deneddylation. Double mutants with CSN5A are constitutively photomorphogenic (de-etiolated) and have abnormal auxin responses.
AALP_AA3G050800	Aa_G75630	AT3G05430	gene6644	CM002871.1:2399667-2402889	1.94475	1.68958	0.593514	-1.50931	5e-05	0.00189082	65	64.5011	1.61955	83	87.9789	2.21007	43	49.3538	1.23911	17	15.8183	0.401597	23	25.9779	0.652221	25	28.9455	0.726723	protein_coding	Tudor/PWWP/MBT__superfamily__protein	AT3G05430	Tudor/PWWP/MBT superfamily protein; CONTAINS InterPro DOMAIN/s: PWWP (InterPro:IPR000313); BEST Arabidopsis thaliana protein match is: Tudor/PWWP/MBT superfamily protein (TAIR:AT5G27650.1); Has 708 Blast hits to 664 proteins in 88 species: Archae - 0; Bacteria - 0; Metazoa - 463; Fungi - 18; Plants - 206; Viruses - 0; Other Eukaryotes - 21 (source: NCBI BLink).
AALP_AA5G087900	Aa_G99290	AT5G59740	gene13520	CM002873.1:6561208-6562481	4.32985	4.21542	1.48134	-1.50878	5e-05	0.00189082	31	30.762	3.10261	47	49.8194	5.02895	39	44.7628	4.51471	13	12.0964	1.22002	16	18.0716	1.82268	12	13.8938	1.40131				UDP-N-acetylglucosamine (UAA) transporter family;(source:Araport11). involved in carbohydrate transport
AALP_AA6G312200	Aa_G277490	AT1G64660	gene18700	CM002874.1:32602782-32604617	67.3317	90.9551	31.9992	-1.50712	5e-05	0.00189082	841	834.544	40.6642	2054	2177.21	106.087	2255	2588.21	126.114	371	345.212	16.8209	799	902.451	43.9731	624	722.478	35.2037	protein_coding	methionine__gamma-lyase	AT1G64660	Encodes a functional methionine gamma-lyase, a cytosolic enzyme catalyzes the degradation of methionine into methanethiol, alpha-ketobutyrate and ammonia. The catabolism of excess methionine is important to methionine homeostasis.	METHIONINE GAMMA-LYASE (MGL);METHIONINE GAMMA-LYASE (ATMGL)
AALP_AA1G233000	Aa_G374470	AT1G21400	gene2329	CM002869.1:16183617-16186635	11.4634	15.0041	5.33621	-1.49147	5e-05	0.00189082	145	143.887	6.00279	318	337.076	14.0624	521	597.985	24.9472	103	95.8404	3.99834	137	154.738	6.45549	115	133.149	5.55482	protein_coding	Thiamin__diphosphate-binding__fold__(THDP-binding)__superfamily__protein	AT1G21400	Thiamin diphosphate-binding fold (THDP-binding) superfamily protein; FUNCTIONS IN: oxidoreductase activity, acting on the aldehyde or oxo group of donors, disulfide as acceptor, 3-methyl-2-oxobutanoate dehydrogenase (2-methylpropanoyl-transferring) activity; INVOLVED IN: metabolic process; EXPRESSED IN: guard cell; CONTAINS InterPro DOMAIN/s: Dehydrogenase, E1 component (InterPro:IPR001017); BEST…
AALP_AA1G194500	Aa_G278490	AT3G15351	gene1944	CM002869.1:12999193-13000758	5.56846	5.56842	1.98077	-1.49121	5e-05	0.00189082	113	112.133	5.55592	117	124.019	6.14484	88	101.003	5.00449	40	37.2196	1.84415	23	25.9779	1.28715	49	56.7331	2.811				P53/DNA damage-regulated protein;(source:Araport11)
AALP_AA6G237700	Aa_G180180	AT2G27285	gene17955	CM002874.1:24225206-24226822	3.32886	2.53716	0.907653	-1.483	5e-05	0.00189082	53	52.5932	2.51196	52	55.1193	2.63262	45	51.6494	2.46689	22	20.4708	0.977728	18	20.3306	0.971032	14	16.2095	0.774199	protein_coding	Coiled-coil__domain-containing__protein__55__(DUF2040)	AT2G27285	Coiled-coil domain-containing protein 55 (DUF2040); EXPRESSED IN: 25 plant structures; EXPRESSED DURING: 15 growth stages; CONTAINS InterPro DOMAIN/s: Protein of unknown function DUF2040, coiled-coil (InterPro:IPR018612); BEST Arabidopsis thaliana protein match is: Coiled-coil domain-containing protein 55 (DUF2040) (TAIR:AT2G27280.1); Has 40028 Blast hits to 25465 proteins in 1773 species: Archae…
AALP_AA8G224800	Aa_G68090	AT5G20250	gene24236	CM002876.1:16458224-16461406	135.655	203.411	73.041	-1.47762	5e-05	0.00189082	5145	5105.51	136.335	6396	6779.68	181.042	9555	10966.9	292.855	1120	1042.15	27.8291	4487	5067.96	135.333	1810	2095.65	55.9614	protein_coding	Raffinose/DIN10	AT5G20250	DARK INDUCIBLE 10 (DIN10);RAFFINOSE SYNTHASE 6 (RS6). encodes a member of glycosyl hydrolase family 36. Expression is induced within 3 hours of dark treatment, in senescing leaves and treatment with exogenous photosynthesis inhibitor. Induction of gene expression was suppressed in excised leaves supplied with sugar. The authors suggest that the gene's expression pattern is responding to the level…
AALP_AA6G094300	Aa_G627290	AT5G48650	gene16521	CM002874.1:7187009-7189661	1.01821	1.12411	0.405198	-1.47209	0.0001	0.00346752	50	49.6162	1.36817	35	37.0996	1.02302	31	35.5807	0.981141	18	16.7488	0.46185	16	18.0716	0.498327	8	9.26254	0.255416	protein_coding	Nuclear__transport__factor__2__(NTF2)__family__protein__with__RNA__binding__(RRM-RBD-RNP__motifs)__domain	AT5G48650	Nuclear transport factor 2 (NTF2) family protein with RNA binding (RRM-RBD-RNP motifs) domain; FUNCTIONS IN: RNA binding, nucleotide binding, nucleic acid binding; INVOLVED IN: transport, nucleocytoplasmic transport; LOCATED IN: endomembrane system, intracellular; EXPRESSED IN: 16 plant structures; EXPRESSED DURING: 6 growth stages; CONTAINS InterPro DOMAIN/s: Nuclear transport factor 2 (InterPro…
AALP_AA8G267600	Aa_G361210	AT5G49360	gene24664	CM002876.1:21062649-21067288	14.92	25.2919	9.11951	-1.47165	5e-05	0.00189082	889	882.176	23.3726	398	421.875	11.1773	1359	1559.81	41.326	254	236.344	6.26176	460	519.559	13.7653	239	276.719	7.33144	protein_coding	beta-xylosidase__1	AT5G49360	Encodes a bifunctional {beta}-D-xylosidase/{alpha}-L-arabinofuranosidase required for pectic arabinan modification. Located in the extracellular matrix. Gene is expressed specifically in tissues undergoing secondary wall thickening. This is a member of glycosyl hydrolase family 3 and has six other closely related members.	BETA-XYLOSIDASE 1 (ATBXL1);BETA-XYLOSIDASE 1 (BXL1)
AALP_AA4G137400	Aa_G402610	AT2G36660	gene11280	CM002872.1:13665756-13668924	2.34705	5.37875	1.94419	-1.4681	5e-05	0.00189082	170	168.695	6.19299	131	138.858	5.09765	115	131.993	4.84561	75	69.7867	2.56195	43	48.5675	1.78297	35	40.5236	1.48767	protein_coding	poly(A)__binding__protein__7	AT2G36660	polyadenylate-binding protein, putative / PABP, putative. Member of the class III family of PABP proteins.	POLY(A) BINDING PROTEIN 7 (PAB7)
AALP_AA8G255100	Aa_G502230	AT5G27490	gene24539	CM002876.1:19182352-19183597	2.36582	2.87753	1.04316	-1.46388	5e-05	0.00189082	34	33.739	2.18401	55	58.2993	3.77386	36	41.3195	2.67472	20	18.6098	1.20466	13	14.6832	0.95048	13	15.0516	0.974331				Integral membrane Yip1 family protein;(source:Araport11)
AALP_AA1G129600	Aa_G711820	emp	gene1295	CM002869.1:7298630-7299495	439.721	659.706	239.283	-1.46311	5e-05	0.00189082	2733	2712.02	394.927	4834	5123.98	746.159	5014	5754.89	838.032	963	896.061	130.485	2136	2412.56	351.319	1400	1620.95	236.044
AALP_AAs62300U000100	Aa_G275180	AT1G31150	gene27639	KL970981.1:20175-22210	2.04773	2.1522	0.782144	-1.4603	5e-05	0.00189082	59	58.5471	2.15753	57	60.4193	2.22652	49	56.2404	2.07253	24	22.3317	0.822952	12	13.5537	0.499471	24	27.7876	1.02401				K-box region protein (DUF1985);(source:Araport11)
AALP_AA2G147800	Aa_G319460	AT1G71530	gene4980	CM002870.1:21044437-21049453	0.809057	0.722148	0.265762	-1.44216	5e-05	0.00189082	50	49.6162	0.70245	38	40.2795	0.570264	55	63.127	0.893731	15	13.9573	0.197603	17	19.2011	0.271843	20	23.1564	0.32784	protein_coding	Protein__kinase__superfamily__protein	AT1G71530	Protein kinase superfamily protein; FUNCTIONS IN: protein serine/threonine kinase activity, protein kinase activity, kinase activity, ATP binding; INVOLVED IN: protein amino acid phosphorylation, N-terminal protein myristoylation; LOCATED IN: chloroplast; CONTAINS InterPro DOMAIN/s: Protein kinase, ATP binding site (InterPro:IPR017441), Protein kinase, catalytic domain (InterPro:IPR000719), Serin…
AALP_AA3G174100	Aa_G471390	AT3G15450	gene7877	CM002871.1:9700075-9701250	364.747	469.007	173.376	-1.43571	5e-05	0.00189082	3014	2990.86	282.278	4342	4602.46	434.381	6373	7314.7	690.362	1476	1373.4	129.622	2263	2556	241.236	1366	1581.58	149.27	protein_coding	Aluminium__induced__protein__with__YGL__and__LRDR__motifs	AT3G15450	Aluminium induced protein with YGL and LRDR motifs; FUNCTIONS IN: molecular_function unknown; EXPRESSED IN: 25 plant structures; EXPRESSED DURING: 13 growth stages; BEST Arabidopsis thaliana protein match is: Aluminium induced protein with YGL and LRDR motifs (TAIR:AT4G27450.1); Has 430 Blast hits to 430 proteins in 86 species: Archae - 0; Bacteria - 40; Metazoa - 2; Fungi - 2; Plants - 364; Viru…
AALP_AAs39777U000100	Aa_G736320	AT4G18690	gene29382	KL984489.1:182-718	2.59861	4.00606	1.48742	-1.42937	0.00245	0.045235	16	15.8772	3.20195	25	26.4997	5.34418	15	17.2165	3.47204	9	8.3744	1.68886	5	5.64738	1.13891	7	8.10473	1.63448				delay of germination protein;(source:Araport11)
AALP_AA5G050300	Aa_G34230	emp	gene13144	CM002873.1:3331612-3332836	8.61231	7.8386	2.92983	-1.41978	5e-05	0.00189082	165	163.733	10.8164	59	62.5392	4.13142	113	129.697	8.56796	47	43.733	2.88905	35	39.5316	2.61151	43	49.7862	3.28893
AALP_AA5G171500	Aa_G393800	AT5G48410	gene14356	CM002873.1:14560842-14563677	1.48606	1.374	0.514003	-1.41853	0.00015	0.00487668	38	37.7083	1.32736	37	39.2195	1.38056	35	40.1717	1.41407	14	13.0268	0.458555	17	19.2011	0.675893	10	11.5782	0.407561				ARABIDOPSIS THALIANA GLUTAMATE RECEPTOR 1.3, ATGLR1.3, GLR1.3, GLUTAMATE RECEPTOR 1.3. involved in cellular calcium ion homeostasis, response to light stimulus
AALP_AA6G215400	Aa_G373280	AT4G21660	gene17732	CM002874.1:20216615-20218499	17.4413	21.2824	7.967	-1.41755	5e-05	0.00189082	117	116.102	13.8609	225	238.497	28.4731	157	180.199	21.5132	47	43.733	5.22109	76	85.8402	10.2481	61	70.6269	8.43183				proline-rich spliceosome-associated (PSP) family protein;(source:Araport11)
AALP_AA3G079100	Aa_G78660	AT3G07250	gene6927	CM002871.1:3902214-3904829	1.15656	2.13196	0.802427	-1.40974	0.00095	0.0220864	11	10.9156	0.844972	33	34.9796	2.70776	32	36.7284	2.84314	15	13.9573	1.08044	8	9.03581	0.699461	7	8.10473	0.627386	protein_coding	nuclear__transport__factor__2__(NTF2)__family__protein__/__RNA__recognition__motif__(RRM)-containing__protein	AT3G07250	nuclear transport factor 2 (NTF2) family protein / RNA recognition motif (RRM)-containing protein; FUNCTIONS IN: RNA binding, nucleotide binding, nucleic acid binding; INVOLVED IN: transport, nucleocytoplasmic transport; LOCATED IN: intracellular; EXPRESSED IN: flower, leaf; EXPRESSED DURING: petal differentiation and expansion stage; CONTAINS InterPro DOMAIN/s: Nuclear transport factor 2 (InterP…
AALP_AA5G083300	Aa_G424470	AT3G45880	gene13474	CM002873.1:6190848-6192631	2.53674	2.56575	0.966064	-1.40919	0.0001	0.00346752	34	33.739	2.31716	34	36.0396	2.47514	37	42.4673	2.90494	21	19.5403	1.34201	14	15.8127	1.07908	6	6.94691	0.477107	protein_coding	2-oxoglutarate__(2OG)__and__Fe(II)-dependent__oxygenase__superfamily__protein	AT3G45880	2-oxoglutarate (2OG) and Fe(II)-dependent oxygenase superfamily protein; INVOLVED IN: phospholipid biosynthetic process; LOCATED IN: cellular_component unknown; EXPRESSED IN: shoot apex, root, seed; EXPRESSED DURING: E expanded cotyledon stage; CONTAINS InterPro DOMAIN/s: Transcription factor jumonji/aspartyl beta-hydroxylase (InterPro:IPR003347); BEST Arabidopsis thaliana protein match is: 2-oxo…
AALP_AA2G236900	Aa_G535590	AT1G17860	gene5871	CM002870.1:27022314-27023031	2.15941	3.82539	1.44271	-1.40683	0.00085	0.0202755	27	26.7927	3.50852	26	27.5597	3.60895	29	33.2851	4.35871	11	10.2354	1.34033	12	13.5537	1.77486	8	9.26254	1.21293				Kunitz family trypsin and protease inhibitor protein;(source:Araport11).
AALP_AA1G330800	Aa_G16530	AT1G66530	gene3307	CM002869.1:22724472-22729686	0.536738	1.33989	0.505888	-1.40522	5e-05	0.00189082	76	75.4166	1.87811	36	38.1595	0.95029	42	48.2061	1.19127	14	13.0268	0.324377	25	28.2369	0.703154	17	19.6829	0.490133				Arginyl-tRNA synthetase, class Ic;(source:Araport11)
AALP_AA4G085100	Aa_G438530	AT1G47270	gene10757	CM002872.1:7412862-7414847	4.16809	3.90764	1.48633	-1.39455	5e-05	0.00189082	89	88.3168	3.34579	96	101.759	3.85503	104	119.367	4.52211	38	35.3586	1.33952	36	40.6611	1.5404	36	41.6815	1.57906	protein_coding	tubby__like__protein__6	AT1G47270	Member of TLP family. involved in pollen development, protein localization to cilium, regulation of transcription, DNA-templated	TUBBY LIKE PROTEIN 6 (TLP6);TUBBY LIKE PROTEIN 6 (AtTLP6)
AALP_AA8G056200	Aa_G570080	AT4G04720	gene22550	CM002876.1:3482981-3484427	1.28858	1.18041	0.450362	-1.39013	0.0025	0.0459238	24	23.8158	1.29279	25	26.4997	1.43848	13	14.9209	0.809954	12	11.1659	0.606118	6	6.77685	0.367869	6	6.94691	0.3771				ATCPK21, CALCIUM-DEPENDENT PROTEIN KINASE 21, CPK21. involved in abscisic acid-activated signaling pathway, intracellular signal transduction, peptidyl-serine phosphorylation, protein autophosphorylation, protein phosphorylation
AALP_AA8G058000	Aa_G414830	AT5G06310	gene22568	CM002876.1:3615459-3617825	1.83643	2.58524	0.988385	-1.38715	5e-05	0.00189082	50	49.6162	2.79663	47	49.8194	2.80811	33	37.8762	2.15098	22	20.4708	1.15385	10	11.2948	0.636623	18	20.8407	1.17469	protein_coding	Nucleic__acid-binding,__OB-fold-like__protein	AT5G06310	Encodes AtPOT1b. involved in negative regulation of telomerase activity, regulation of telomere maintenance via telomerase, telomere capping, telomere maintenance. Note on nomenclature: different names have been given to Arabidopsis POT-like genes (Kuchar and Fajkus, 2004; Shakirov et al, 2005; Tani and Murata, 2005). According to a unifying nomenclature (Surovtseva et al, 2007), At2g05210 (previ…	PROTECTION OF TELOMERES 1B (AtPOT1b)
AALP_AA7G065300	Aa_G538000	AT4G19870	gene19841	CM002875.1:6287547-6289678	0.638004	0.864026	0.330746	-1.38535	0.0018	0.0356388	22	21.8311	0.76449	20	21.1997	0.74238	27	30.9896	1.08521	12	11.1659	0.391011	7	7.90633	0.276867	8	9.26254	0.324359				Galactose oxidase/kelch repeat superfamily protein;(source:Araport11)
AALP_AA5G163600	Aa_G14310	AT3G53240	gene14277	CM002873.1:13785885-13790570	1.37678	1.57281	0.602368	-1.38463	5e-05	0.00189082	100	99.2324	1.49576	101	107.059	1.61373	93	106.742	1.60895	50	46.5245	0.701276	26	29.3664	0.442647	38	43.9971	0.66318	protein_coding	receptor__like__protein__45	AT3G53240	receptor like protein 45 (RLP45); CONTAINS InterPro DOMAIN/s: Leucine-rich repeat, typical subtype (InterPro:IPR003591), Leucine-rich repeat (InterPro:IPR001611); BEST Arabidopsis thaliana protein match is: receptor like protein 15 (TAIR:AT1G74190.1); Has 114871 Blast hits to 27541 proteins in 1042 species: Archae - 49; Bacteria - 7290; Metazoa - 23394; Fungi - 1166; Plants - 74458; Viruses - 12;…	RECEPTOR LIKE PROTEIN 45 (RLP45);RECEPTOR LIKE PROTEIN 45 (AtRLP45)
AALP_AA4G097100	Aa_G455640	Bra001398,	gene10877	CM002872.1:9096844-9100208	1.21121	0.871728	0.334626	-1.38133	0.0001	0.00346752	33	32.7467	0.699738	51	54.0593	1.15515	31	35.5807	0.760295	27	25.1232	0.536838	5	5.64738	0.120674	14	16.2095	0.346367
AALP_AA5G259900	Aa_G77300	AT3G61090	gene15240	CM002873.1:20744666-20745975	12.9684	14.552	5.58767	-1.3809	5e-05	0.00189082	244	242.127	14.7683	227	240.617	14.6762	203	232.996	14.2114	113	105.145	6.41323	59	66.6391	4.06459	89	103.046	6.28518	protein_coding	Putative__endonuclease__or__glycosyl__hydrolase	AT3G61090	Putative endonuclease or glycosyl hydrolase; BEST Arabidopsis thaliana protein match is: Putative endonuclease or glycosyl hydrolase (TAIR:AT3G61100.1); Has 176 Blast hits to 170 proteins in 14 species: Archae - 0; Bacteria - 0; Metazoa - 0; Fungi - 0; Plants - 176; Viruses - 0; Other Eukaryotes - 0 (source: NCBI BLink).
AALP_AA3G230200	Aa_G550480	AT3G20010	gene8438	CM002871.1:14240002-14245371	14.6524	13.6615	5.26547	-1.37548	5e-05	0.00189082	599	594.402	12.8229	636	674.152	14.5433	550	631.27	13.6183	273	254.024	5.48	203	229.284	4.94629	215	248.931	5.37013	protein_coding	SNF2	AT3G20010	SNF2 domain-containing protein / helicase domain-containing protein / zinc finger protein-related; involved in RNA-directed DNA methylation, chromatin modification, regulation of transcription, DNA-templated, transcription, DNA-templated. FUNCTIONS IN: helicase activity, DNA binding, zinc ion binding, ATP binding, nucleic acid binding; EXPRESSED IN: 16 plant structures; EXPRESSED DURING: 6 growth…
AALP_AA1G287500	Aa_G130790	AT1G27840	gene2874	CM002869.1:20028735-20031920	14.7289	13.6197	5.26065	-1.37238	5e-05	0.00189082	274	271.897	11.8325	286	303.156	13.1929	317	363.841	15.8338	113	105.145	4.57576	106	119.724	5.21022	119	137.78	5.99598	protein_coding	Transducin/WD40__repeat-like__superfamily__protein	AT1G27840	Encodes a DDB1a interacting protein ATCSA-1 required for UV-B tolerance and genomic integrity. involved in DNA repair, response to UV-B.	(ATCSA-1)
AALP_AA5G240500	Aa_G175760	AT3G58820	gene15046	CM002873.1:19601423-19603603	2.8643	3.2927	1.28076	-1.36227	5e-05	0.00189082	73	72.4396	2.47391	106	112.359	3.8372	91	104.447	3.56699	57	53.0379	1.81132	26	29.3664	1.0029	26	30.1033	1.02807				F-box/RNI-like superfamily protein;(source:Araport11)
AALP_AA4G035800	Aa_G625050	AT1G52560	gene10264	CM002872.1:3283512-3284777	0.363421	1.97722	0.770144	-1.36027	0.00055	0.0143264	36	35.7237	2.26902	23	24.3797	1.5485	29	33.2851	2.11414	17	15.8183	1.00472	10	11.2948	0.717397	8	9.26254	0.58832	protein_coding	HSP20-like__chaperones__superfamily__protein	AT1G52560	HSP20-like chaperones superfamily protein; FUNCTIONS IN: molecular_function unknown; INVOLVED IN: response to high light intensity, response to hydrogen peroxide, response to heat; LOCATED IN: mitochondrion; EXPRESSED IN: 6 plant structures; EXPRESSED DURING: 4 anthesis, petal differentiation and expansion stage; CONTAINS InterPro DOMAIN/s: Heat shock protein Hsp20 (InterPro:IPR002068), HSP20-lik…
AALP_AA8G406200	Aa_G552220	AT1G11680	gene26050	CM002876.1:34308014-34310337	0.671132	0.886218	0.345547	-1.35878	0.0009	0.0211734	14	13.8925	0.442479	18	19.0798	0.607693	44	50.5016	1.60848	8	7.44391	0.23709	13	14.6832	0.467661	9	10.4204	0.33189				ATCYP51, CYP51, CYP51A2, CYP51G1, CYTOCHROME P450 51, CYTOCHROME P450 51A2, CYTOCHROME P450 51G1, EMB1738, EMBRYO DEFECTIVE 1738. putative obtusifoliol 14-alpha demethylase involved in sterol biosynthesis. The mRNA is cell-to-cell mobile. involved in embryo development ending in seed dormancy, methylation, oxidation-reduction process, sterol biosynthetic process
AALP_AA2G125800	Aa_G636740	AT1G14400	gene4760	CM002870.1:18739886-18741408	1.3509	1.39816	0.545834	-1.35699	0.001	0.0229781	27	26.7927	1.37073	25	26.4997	1.35574	25	28.6941	1.468	11	10.2354	0.523647	8	9.03581	0.462276	11	12.736	0.651579		UBC1 ?? Synteny not conserved		ATUBC1, UBC1, UBIQUITIN CARRIER PROTEIN 1, UBIQUITIN CONJUGATING ENZYME 1. involved in DNA repair, histone H2B ubiquitination, leaf morphogenesis, negative regulation of flower development, proteasome-mediated ubiquitin-dependent protein catabolic process, protein polyubiquitination, ubiquitin-dependent protein catabolic process, vegetative to reproductive phase transition of meristem
AALP_AA8G303500	Aa_G238060	AT5G52570	gene25023	CM002876.1:25922121-25925276	0.698592	1.91096	0.748422	-1.35237	5e-05	0.00189082	39	38.7006	0.885468	110	116.599	2.66777	83	95.2644	2.17964	17	15.8183	0.361922	37	41.7906	0.956167	35	40.5236	0.927178	protein_coding	beta-carotene__hydroxylase__2	AT5G52570	Converts &#946;-carotene to zeaxanthin via cryptoxanthin.	(B2);BETA-CAROTENE HYDROXYLASE 2 (BETA-OHASE 2);BETA CAROTENOID HYDROXYLASE 2 (BCH2); (CHY2)
AALP_AA2G068800	Aa_G321720	AT1G65090	gene4190	CM002870.1:9563002-9565411	0.92641	1.79665	0.703968	-1.35173	5e-05	0.00189082	89	88.3168	2.70335	20	21.1997	0.648917	58	66.5703	2.03769	14	13.0268	0.398748	27	30.4958	0.933468	22	25.472	0.779689	protein_coding	unknown__protein;__BEST__Arabidopsis__thaliana__protein__match__is:__unknown__protein__(TAIR:AT5G36100.1);__Has__1435__Blast__hits__to__1033__proteins__in__192__species:__Archae__-__0;__Bacteria__-__61;__Metazoa__-__511;__Fungi__-__123;__Plants__-__100;__Viruses__-__42;__Other__Eukaryotes__-__598__(source:__NCBI__BLink).	AT1G65090	unknown protein; FUNCTIONS IN: molecular_function unknown; INVOLVED IN: biological_process unknown; LOCATED IN: cellular_component unknown; BEST Arabidopsis thaliana protein match is: unknown protein (TAIR:AT5G36100.1); Has 1234 Blast hits to 904 proteins in 178 species: Archae - 0; Bacteria - 58; Metazoa - 431; Fungi - 95; Plants - 83; Viruses - 38; Other Eukaryotes - 529 (source: NCBI BLink).
AALP_AA8G158800	Aa_G431410	emp	gene23576	CM002876.1:10313395-10314390	1.21547	7.32729	2.87632	-1.34906	5e-05	0.00189082	32	31.7544	2.70262	113	119.779	10.1944	93	106.742	9.08485	33	30.7061	2.61341	39	44.0496	3.74907	23	26.6298	2.26647
AALP_AA7G096300	Aa_G127430	AT4G26330	gene20151	CM002875.1:9712648-9715962	1.09445	0.967556	0.380409	-1.34679	0.0008	0.0193954	35	34.7313	1.07974	25	26.4997	0.823831	28	32.1374	0.999098	21	19.5403	0.607475	7	7.90633	0.245795	8	9.26254	0.287957	protein_coding	Subtilisin-like__serine__endopeptidase__family__protein	AT4G26330	UNFERTILIZED EMBRYO SAC 17 (UNE17); FUNCTIONS IN: identical protein binding, serine-type endopeptidase activity; INVOLVED IN: proteolysis, double fertilization forming a zygote and endosperm; LOCATED IN: peroxisome, cytoplasm; EXPRESSED IN: male gametophyte, leaf, pollen tube; EXPRESSED DURING: L mature pollen stage, M germinated pollen stage; CONTAINS InterPro DOMAIN/s: Protease-associated PA (I…	UNFERTILIZED EMBRYO SAC 17 (UNE17); (ATSBT3.18)
AALP_AA8G205600	Aa_G126200	AT5G18770	gene24044	CM002876.1:14654637-14656907	3.44875	2.88682	1.13999	-1.34047	5e-05	0.00189082	68	67.478	2.20423	102	108.119	3.5318	78	89.5256	2.92444	30	27.9147	0.911859	28	31.6253	1.03307	39	45.1549	1.47503	protein_coding	F-box/FBD-like__domains__containing__protein	AT5G18770	F-box/FBD-like domains containing protein; FUNCTIONS IN: molecular_function unknown; INVOLVED IN: biological_process unknown; LOCATED IN: chloroplast; EXPRESSED IN: 19 plant structures; EXPRESSED DURING: 10 growth stages; CONTAINS InterPro DOMAIN/s: FBD (InterPro:IPR013596), F-box domain, cyclin-like (InterPro:IPR001810), F-box domain, Skp2-like (InterPro:IPR022364), FBD-like (InterPro:IPR006566)…
AALP_AA7G073400	Aa_G92280	AT4G24230	gene19922	CM002875.1:7294313-7295898	40.4368	44.0779	17.546	-1.32891	5e-05	0.00189082	455	451.507	22.0479	890	943.389	46.0674	1144	1313.04	64.1183	234	217.734	10.6324	492	555.702	27.136	263	304.506	14.8696	protein_coding	acyl-CoA-binding__domain__3	AT4G24230	acyl-CoA-binding protein ACBP3. Localized extracellularly in transiently expressed tobacco BY-2 cells and onion epidermal cells. Binds arachidonyl-CoA with high affinity. Microarray data shows up-regulation of many biotic- and abiotic-stress-related genes in an ACBP3 OE-1 in comparison to wild type.	ACYL-COA-BINDING DOMAIN 3 (ACBP3)
AALP_AA3G175900	Aa_G507850	AT3G15570	gene7895	CM002871.1:9899440-9901115	2.29249	4.40885	1.76022	-1.32464	5e-05	0.00189082	49	48.6239	2.34894	63	66.7792	3.22599	138	158.391	7.65163	40	37.2196	1.79802	30	33.8843	1.63689	33	38.208	1.84577	protein_coding	Phototropic-responsive__NPH3__family__protein	AT3G15570	Phototropic-responsive NPH3 family protein; FUNCTIONS IN: signal transducer activity; INVOLVED IN: response to light stimulus; LOCATED IN: cellular_component unknown; EXPRESSED IN: 14 plant structures; EXPRESSED DURING: 9 growth stages; CONTAINS InterPro DOMAIN/s: NPH3 (InterPro:IPR004249); BEST Arabidopsis thaliana protein match is: Phototropic-responsive NPH3 family protein (TAIR:AT1G52770.1); …
AALP_AA7G033100	Aa_G580390	AT4G20900	gene19519	CM002875.1:2767862-2769617	2.1638	2.49265	0.997608	-1.32114	0.0002	0.00621968	34	33.739	1.92256	40	42.3995	2.41606	48	55.0927	3.13935	22	20.4708	1.16649	13	14.6832	0.836694	15	17.3673	0.989642	protein_coding	Tetratricopeptide__repeat__(TPR)-like__superfamily__protein	AT4G20900	ms5 mutants are male sterile, pollen tetrads undergo an extra round of division after meiosis II without chromosome replication, resulting in chromosome abnormalities. Gene product has some similarity to SCP1, a rat synaptonemal complex protein.	MALE-STERILE 5 (MS5); (TDM1)
AALP_AA2G005000	Aa_G316650	AT4G22100	gene3552	CM002870.1:441451-444038	1.55537	1.34099	0.537581	-1.31875	0.0011	0.0247177	16	15.8772	0.785528	26	27.5597	1.36352	33	37.8762	1.87393	13	12.0964	0.59847	12	13.5537	0.670573	6	6.94691	0.3437				BETA GLUCOSIDASE 2, BGLU3. involved in carbohydrate metabolic process, glycosyl compound metabolic process
AALP_AA4G039900	Aa_G364650	AT1G52040	gene10305	CM002872.1:3570870-3573906	33.0983	40.1738	16.1539	-1.31437	5e-05	0.00189082	1203	1193.77	28.4597	1890	2003.38	47.761	1619	1858.23	44.3007	348	323.81	7.71973	898	1014.27	24.1805	600	694.691	16.5616	protein_coding	myrosinase-binding__protein__1	AT1G52040	Encodes myrosinase-binding protein expressed in flowers. involved in defense response	MYROSINASE-BINDING PROTEIN 1 (MBP1); (ATMBP)
AALP_AA8G448900	Aa_G61370	AT3G51530	gene26477	CM002876.1:37234755-37236840	4.58115	4.19422	1.68753	-1.31349	5e-05	0.00189082	75	74.4243	3.18752	103	109.179	4.67602	96	110.185	4.71913	42	39.0805	1.67378	27	30.4958	1.30611	42	48.6284	2.08271	protein_coding	F-box/RNI-like/FBD-like__domains-containing__protein	AT3G51530	F-box/RNI-like/FBD-like domains-containing protein; CONTAINS InterPro DOMAIN/s: FBD (InterPro:IPR013596), F-box domain, cyclin-like (InterPro:IPR001810), F-box domain, Skp2-like (InterPro:IPR022364), FBD-like (InterPro:IPR006566), Leucine-rich repeat 2 (InterPro:IPR013101); BEST Arabidopsis thaliana protein match is: F-box/RNI-like/FBD-like domains-containing protein (TAIR:AT3G52680.2); Has 1900 …
AALP_AA5G064900	Aa_G534650	AT3G30775	gene13290	CM002873.1:4530305-4533018	269.495	337.717	135.945	-1.31279	5e-05	0.00189082	4098	4066.54	161.384	9876	10468.4	415.447	9579	10994.4	436.321	2064	1920.53	76.2175	5102	5762.58	228.692	2240	2593.51	102.925	protein_coding	Methylenetetrahydrofolate__reductase__family__protein	AT3G30775	Encodes a proline oxidase that is predicted to localize to the inner mitochondrial membrane, its mRNA expression induced by high levels of Al and by osmotic stress. The promoter contains an L-proline-inducible element.	EARLY RESPONSIVE TO DEHYDRATION 5 (ERD5);PROLINE DEHYDROGENASE (PRODH); (AT-POX);PROLINE DEHYDROGENASE 1 (PDH1); (ATPDH); (PRO1);ARABIDOPSIS THALIANA PROLINE OXIDASE (ATPOX)
AALP_AA8G012800	Aa_G271710	AT5G01970	gene22116	CM002876.1:659598-661143	5.78934	7.70251	3.10872	-1.30901	5e-05	0.00189082	103	102.209	7.58204	87	92.2189	6.84093	102	117.072	8.68457	38	35.3586	2.62295	39	44.0496	3.26766	40	46.3127	3.43555	protein_coding	unknown__protein;__BEST__Arabidopsis__thaliana__protein__match__is:__unknown__protein__(TAIR:AT1G30050.1);__Has__240__Blast__hits__to__236__proteins__in__72__species:__Archae__-__0;__Bacteria__-__15;__Metazoa__-__51;__Fungi__-__19;__Plants__-__119;__Viruses__-__0;__Other__Eukaryotes__-__36__(source:__NCBI__BLink).	AT5G01970	unknown protein; BEST Arabidopsis thaliana protein match is: unknown protein (TAIR:AT1G30050.1); Has 240 Blast hits to 236 proteins in 72 species: Archae - 0; Bacteria - 15; Metazoa - 51; Fungi - 19; Plants - 119; Viruses - 0; Other Eukaryotes - 36 (source: NCBI BLink).
AALP_AA3G333700	Aa_G199530	AT2G17500	gene9473	CM002871.1:24904554-24908537	0.711201	1.99074	0.806981	-1.3027	5e-05	0.00189082	64	63.5087	1.13496	133	140.978	2.51942	113	129.697	2.31782	34	31.6366	0.565378	54	60.9917	1.08998	37	42.8393	0.765581	protein_coding	Auxin_efflux	AT2G17500	Auxin efflux carrier family protein; FUNCTIONS IN: auxin:hydrogen symporter activity; INVOLVED IN: auxin polar transport, transmembrane transport; LOCATED IN: endomembrane system, integral to membrane; EXPRESSED IN: 19 plant structures; EXPRESSED DURING: 13 growth stages; CONTAINS InterPro DOMAIN/s: Auxin efflux carrier (InterPro:IPR004776); BEST Arabidopsis thaliana protein match is: Auxin efflu…
AALP_AA1G314200	Aa_G216400	AT1G30820	gene3141	CM002869.1:21715446-21719884	42.9232	52.739	21.4161	-1.30018	5e-05	0.00189082	1976	1960.83	31.2791	3582	3796.87	60.5676	3625	4160.64	66.3704	665	618.775	9.87068	1994	2252.17	35.9266	999	1156.66	18.451	protein_coding	CTP__synthase__family__protein	AT1G30820	CTP synthase family protein; FUNCTIONS IN: CTP synthase activity, catalytic activity; INVOLVED IN: pyrimidine ribonucleotide metabolic process, pyrimidine nucleotide biosynthetic process; EXPRESSED IN: 21 plant structures; EXPRESSED DURING: 13 growth stages; CONTAINS InterPro DOMAIN/s: Glutamine amidotransferase class-I, C-terminal (InterPro:IPR000991), CTP synthase (InterPro:IPR004468), CTP synt…
AALP_AA7G258100	Aa_G237410	AT4G37850	gene21769	CM002875.1:27875652-27877307	0.57805	1.18401	0.484577	-1.28888	0.0027	0.0486643	14	13.8925	0.645742	33	34.9796	1.62589	24	27.5463	1.28039	9	8.3744	0.389252	9	10.1653	0.472494	11	12.736	0.591984	protein_coding	basic__helix-loop-helix__(bHLH)__DNA-binding__superfamily__protein	AT4G37850	basic helix-loop-helix (bHLH) DNA-binding superfamily protein; FUNCTIONS IN: DNA binding, sequence-specific DNA binding transcription factor activity; involved in regulation of transcription, DNA-templated, transcription, DNA-templated. INVOLVED IN: regulation of transcription; LOCATED IN: nucleus; CONTAINS InterPro DOMAIN/s: Helix-loop-helix DNA-binding domain (InterPro:IPR001092), Helix-loop-he…
AALP_AA7G165000	Aa_G120670	Tp7g28840,	gene20838	CM002875.1:20031612-20035496	2.40217	2.56232	1.05518	-1.27996	5e-05	0.00189082	98	97.2477	1.78463	154	163.238	2.99564	138	158.391	2.9067	49	45.594	0.836711	57	64.3801	1.18146	54	62.5222	1.14737
AALP_AA3G213200	Aa_G104730	AT3G18550	gene8268	CM002871.1:12895683-12897950	0.792208	1.19652	0.494107	-1.27594	0.00065	0.0164572	36	35.7237	1.16864	33	34.9796	1.1443	34	39.024	1.27661	7	6.51342	0.213076	20	22.5895	0.738979	14	16.2095	0.530266	protein_coding	BRC1	AT3G18550	BRANCHED 1 (BRC1); (ATBRC1); (ATTCP18); (TCP18). Encodes a TCP transcription factor, closely related to teosinte branched1, arrests axillary bud development and prevents axillary bud outgrowth. Arabidopsis BRANCHED1 Acts as an Integrator of Branching Signals within Axillary Buds. Aguilar-Martínez, José Antonio, Poza-Carrión, César, Cubas, Pilar. BRC1 is expressed in developing buds, where it arre…
AALP_AAs61025U000300	Aa_G706510	AT5G32613	gene29042	KL982046.1:4855-6486	1.53569	1.80382	0.749864	-1.26636	0.00045	0.0121593	32	31.7544	1.50075	38	40.2795	1.90366	37	42.4673	2.00705	8	7.44391	0.351808	13	14.6832	0.693945	22	25.472	1.20384				Zinc knuckle (CCHC-type) family protein;(source:Araport11)
AALP_AA5G194800	Aa_G359110	AT3G54910	gene14589	CM002873.1:16661403-16663143	3.66599	3.23286	1.34682	-1.26326	5e-05	0.00189082	67	66.4857	2.91967	72	76.3191	3.3515	68	78.0479	3.42742	36	33.4976	1.47102	19	21.46	0.942402	32	37.0502	1.62703	protein_coding	RNI-like__superfamily__protein	AT3G54910	RNI-like superfamily protein; CONTAINS InterPro DOMAIN/s: FBD (InterPro:IPR013596), FBD-like (InterPro:IPR006566), Leucine-rich repeat 2 (InterPro:IPR013101); BEST Arabidopsis thaliana protein match is: F-box/RNI-like/FBD-like domains-containing protein (TAIR:AT4G10400.2); Has 997 Blast hits to 979 proteins in 15 species: Archae - 0; Bacteria - 2; Metazoa - 2; Fungi - 0; Plants - 993; Viruses - 0…
AALP_AA8G263600	Aa_G49590	AT3G45140	gene24624	CM002876.1:20021817-20025253	22.537	25.6328	10.679	-1.26321	5e-05	0.00189082	218	216.327	5.63641	890	943.389	24.5801	1561	1791.66	46.6818	280	260.537	6.78831	696	786.115	20.4823	158	182.935	4.76639	protein_coding	lipoxygenase__2	AT3G45140	Chloroplast lipoxygenase required for wound-induced jasmonic acid accumulation in Arabidopsis.Mutants are resistant to Staphylococcus aureus and accumulate salicylic acid upon infection.	LIPOXYGENASE 2 (LOX2);ARABIODOPSIS THALIANA LIPOXYGENASE 2 (ATLOX2)
AALP_AAs53505U000400	Aa_G518270	AT5G27220	gene28510	KL978062.1:9160-11711	20.1145	19.7367	8.23335	-1.26133	5e-05	0.00189082	672	666.842	20.674	615	651.892	20.2105	515	591.098	18.3257	298	277.286	8.59663	179	202.176	6.26802	274	317.242	9.83539		FRI-like		Frigida-like protein;(source:Araport11)
AALP_AA1G099000	Aa_G194040	AT1G09460	gene989	CM002869.1:5033282-5034787	12.6508	18.0816	7.54697	-1.26055	5e-05	0.00189082	164	162.741	9.8024	355	376.295	22.6654	315	361.546	21.777	73	67.9257	4.09137	164	185.234	11.1572	106	122.729	7.39233	protein_coding	Carbohydrate-binding__X8__domain__superfamily__protein	AT1G09460	Carbohydrate-binding X8 domain superfamily protein; LOCATED IN: endomembrane system; EXPRESSED IN: 19 plant structures; EXPRESSED DURING: 12 growth stages; CONTAINS InterPro DOMAIN/s: X8 (InterPro:IPR012946); BEST Arabidopsis thaliana protein match is: Carbohydrate-binding X8 domain superfamily protein (TAIR:AT2G30933.1); Has 28400 Blast hits to 14800 proteins in 1032 species: Archae - 269; Bacte…
AALP_AA3G221600	Aa_G20000	AT4G22950	gene8352	CM002871.1:13519969-13525139	16.5282	20.8469	8.7233	-1.25689	5e-05	0.00189082	149	147.856	21.6242	134	142.038	20.7733	120	137.732	20.1434	67	62.3428	9.1177	53	59.8622	8.75492	49	56.7331	8.29728	protein_coding	AGL19	AT4G22950	AGAMOUS-LIKE 19 (AGL19). MADS-box protein AGL19. involved in MAPK cascade, flower development, positive regulation of transcription from RNA polymerase II promoter, regulation of timing of transition from vegetative to reproductive phase flowering, regulation of transcription, DNA-templated, transcription, DNA-templated, vernalization response. Polycomb-group proteins repress the floral activator…
AALP_AA7G080100	Aa_G90870	AT4G25260	gene19989	CM002875.1:7668740-7669525	35.5314	53.1808	22.3104	-1.25319	5e-05	0.00189082	253	251.058	29.0491	306	324.356	37.5302	700	803.435	92.9629	84	78.1611	9.04378	241	272.204	31.4958	197	228.09	26.3916	protein_coding	Plant__invertase/pectin__methylesterase__inhibitor__superfamily__protein	AT4G25260	Plant invertase/pectin methylesterase inhibitor superfamily protein; FUNCTIONS IN: enzyme inhibitor activity, pectinesterase inhibitor activity, pectinesterase activity; INVOLVED IN: shade avoidance; LOCATED IN: endomembrane system; EXPRESSED IN: 21 plant structures; EXPRESSED DURING: 13 growth stages; CONTAINS InterPro DOMAIN/s: Pectinesterase inhibitor (InterPro:IPR006501); BEST Arabidopsis tha…
AALP_AA4G162200	Aa_G482630	AT2G38430	gene11528	CM002872.1:15796581-15798813	2.49106	2.35973	0.990725	-1.25207	5e-05	0.00189082	84	83.3552	2.77382	69	73.1391	2.43386	49	56.2404	1.87152	42	39.0805	1.30049	25	28.2369	0.939641	19	21.9985	0.732047	protein_coding	unknown__protein;__BEST__Arabidopsis__thaliana__protein__match__is:__unknown__protein__(TAIR:AT3G54310.1);__Has__35333__Blast__hits__to__34131__proteins__in__2444__species:__Archae__-__798;__Bacteria__-__22429;__Metazoa__-__974;__Fungi__-__991;__Plants__-__531;__Viruses__-__0;__Other__Eukaryotes__-__9610__(source:__NCBI__BLink).	AT2G38430	unknown protein; BEST Arabidopsis thaliana protein match is: unknown protein (TAIR:AT3G54310.1); Has 35333 Blast hits to 34131 proteins in 2444 species: Archae - 798; Bacteria - 22429; Metazoa - 974; Fungi - 991; Plants - 531; Viruses - 0; Other Eukaryotes - 9610 (source: NCBI BLink).
AALP_AA3G088400	Aa_G258630	AT3G23890	gene7020	CM002871.1:4383336-4385375	3.18089	3.87064	1.62514	-1.25201	5e-05	0.00189082	130	129.002	4.74354	108	114.479	4.2095	63	72.3091	2.65888	55	51.1769	1.88183	28	31.6253	1.1629	43	49.7862	1.83069				ATTOPII, TOPII, TOPOISOMERASE II. Encodes a topoisomerase II that is highly expressed in young seedlings. The protein is localized in the nucleus and gene expression levels are increased in proliferative tissues. involved in DNA metabolic process, DNA topological change, chromosome segregation, mitotic DNA integrity checkpoint, mitotic recombination, resolution of meiotic recombination intermedia…
AALP_AAs73290U000100	Aa_G902620	AT5G51630	gene29766	KL987735.1:14-1231	4.25065	3.32941	1.40089	-1.24893	0.00045	0.0121593	38	37.7083	2.80033	48	50.8794	3.77845	40	45.9106	3.40945	19	17.6793	1.31292	16	18.0716	1.34205	18	20.8407	1.54769				Disease resistance protein (TIR-NBS-LRR class) family;(source:Araport11). Defence response
AALP_AA8G449000	Aa_G61380	AT3G52670	gene26478	CM002876.1:37240205-37241570	3.64917	3.84085	1.6223	-1.24339	5e-05	0.00189082	56	55.5701	3.2264	72	76.3191	4.43109	58	66.5703	3.86507	31	28.8452	1.67475	21	23.719	1.37712	27	31.2611	1.81502				pseudogene
AALP_AA7G071600	Aa_G186890	AT5G09770	gene19904	CM002875.1:7119117-7121032	3.2548	2.36953	1.00103	-1.24312	0.00015	0.00487668	48	47.6315	1.87816	71	75.2591	2.96754	50	57.3882	2.26287	40	37.2196	1.46761	15	16.9421	0.668046	19	21.9985	0.867425				Ribosomal protein L17 family protein;(source:Araport11)
AALP_AA6G346100	Aa_G195000	AT5G53635	gene19039	CM002874.1:35475222-35477077	1.1694	1.29721	0.550218	-1.23734	0.0013	0.0280783	23	22.8235	0.932595	38	40.2795	1.64587	28	32.1374	1.31317	9	8.3744	0.342189	14	15.8127	0.646125	14	16.2095	0.662339	protein_coding	F-box/RNI-like/FBD-like__domains-containing__protein	AT5G53635	F-box/RNI-like/FBD-like domains-containing protein; CONTAINS InterPro DOMAIN/s: F-box domain, cyclin-like (InterPro:IPR001810), FBD (InterPro:IPR013596), F-box domain, Skp2-like (InterPro:IPR022364), FBD-like (InterPro:IPR006566), Leucine-rich repeat 2 (InterPro:IPR013101); BEST Arabidopsis thaliana protein match is: F-box/RNI-like/FBD-like domains-containing protein (TAIR:AT5G25850.1).
AALP_AA1G203600	Aa_G119040	AT1G74190	gene2035	CM002869.1:13772220-13772905	4.27432	4.17782	1.7744	-1.23541	0.00145	0.0304495	28	27.7851	3.87895	26	27.5597	3.84748	30	34.4329	4.80703	14	13.0268	1.81862	13	14.6832	2.04985	9	10.4204	1.45474				ATRLP15, RECEPTOR LIKE PROTEIN 15, RLP15
AALP_AA7G236200	Aa_G285780	AT1G69550	gene21550	CM002875.1:26059933-26062548	0.973656	1.0913	0.463524	-1.23533	0.00095	0.0220864	26	25.8004	0.879787	37	39.2195	1.33737	27	30.9896	1.05674	18	16.7488	0.571129	10	11.2948	0.385148	11	12.736	0.434294				disease resistance protein (TIR-NBS-LRR class);(source:Araport11). Defence response
AALP_AA3G316200	Aa_G269120	AT2G14960	gene9298	CM002871.1:23464638-23466933	1.1198	1.52562	0.648309	-1.23464	0.00035	0.0098411	11	10.9156	0.386045	23	24.3797	0.862225	82	94.1166	3.32858	11	10.2354	0.36199	14	15.8127	0.559239	25	28.9455	1.0237	protein_coding	Auxin-responsive	AT2G14960	encodes a protein similar to IAA-amido synthases. Lines carrying an insertion in this gene are hypersensitive to auxin.
AALP_AA5G179600	Aa_G621580	AT1G70430	gene14437	CM002873.1:15270655-15272455	2.38216	2.69379	1.14821	-1.23025	0.0023	0.043101	30	29.7697	2.98029	21	22.2597	2.22846	25	28.6941	2.87261	11	10.2354	1.02468	5	5.64738	0.565368	16	18.5251	1.85457				Protein kinase superfamily protein;(source:Araport11)
AALP_AA1G155600	Aa_G592560	AT5G33280	gene1555	CM002869.1:9594756-9596215	10.2379	11.7283	5.00762	-1.2278	5e-05	0.00189082	197	195.488	10.502	166	175.958	9.45284	247	283.498	15.2301	87	80.9526	4.34895	57	64.3801	3.45864	116	134.307	7.21526				ATCLCG, CHLORIDE CHANNEL G, CLCG. involved in chloride transmembrane transport, chloride transport
AALP_AA3G184100	Aa_G223450	AT3G16240	gene7977	CM002871.1:10406049-10407674	48.3615	95.4689	40.7775	-1.22726	5e-05	0.00189082	727	721.419	63.068	1153	1222.17	106.844	1161	1332.55	116.495	382	355.447	31.0739	425	480.027	41.965	487	563.857	49.2936	protein_coding	delta__tonoplast__integral__protein	AT3G16240	Delta tonoplast intrinsic protein, functions as a water channel and ammonium (NH3) transporter. Highly expressed in flower, shoot, and stem. Expression shows diurnal regulation and is induced by ammonium (NH3). Protein localized to vacuolar membrane.	(TIP2;1);DELTA TONOPLAST INTEGRAL PROTEIN (DELTA-TIP); (DELTA-TIP1); (ATTIP2;1); (AQP1)
AALP_AA7G005200	Aa_G704000	jgi920829, Bra037023, Tp_un0828_001,	gene19240	CM002875.1:375527-380552	3.44962	3.68386	1.58202	-1.21945	5e-05	0.00189082	219	217.319	3.04484	276	292.556	4.09899	243	278.907	3.90774	108	100.493	1.408	91	102.782	1.44008	117	135.465	1.89799
AALP_AAs58574U000500	Aa_G558090	AT1G52030	gene28188	KL975088.1:52776-53814	2.13003	2.31952	0.997729	-1.21711	0.0018	0.0356388	25	24.8081	2.00297	33	34.9796	2.82421	23	26.3986	2.13139	3	2.79147	0.225379	16	18.0716	1.45908	14	16.2095	1.30873		MBP2		F-ATMBP, MBP1.2, MBP2, MYROSINASE-BINDING PROTEIN 2. Similar to myrosinase binding proteins which may be involved in metabolizing glucosinolates and forming defense compounds to protect against herbivory. Also similar to lectins and other agglutinating factors. Expressed only in flowers. involved in cell adhesion, defense response, flower development, response to wounding
AALP_AA1G114400	Aa_G427950	AT1G10540	gene1143	CM002869.1:6219204-6221996	2.42245	3.06936	1.32706	-1.2097	5e-05	0.00189082	54	53.5855	2.44531	90	95.3988	4.35342	46	52.7971	2.40934	31	28.8452	1.31632	23	25.9779	1.18547	28	32.4189	1.4794	protein_coding	nucleobase-ascorbate__transporter__8	AT1G10540	nucleobase-ascorbate transporter 8 (NAT8); FUNCTIONS IN: transmembrane transporter activity; INVOLVED IN: transport, transmembrane transport; LOCATED IN: membrane; EXPRESSED IN: 12 plant structures; EXPRESSED DURING: 7 growth stages; CONTAINS InterPro DOMAIN/s: Xanthine/uracil/vitamin C permease (InterPro:IPR006043); BEST Arabidopsis thaliana protein match is: nucleobase-ascorbate transporter 7 (…	NUCLEOBASE-ASCORBATE TRANSPORTER 8 (NAT8); (ATNAT8)
AALP_AAs54367U001000	Aa_G201960	AT1G64255	gene29749	KL987555.1:75725-78518	3.36696	3.09184	1.33826	-1.2081	5e-05	0.00189082	106	105.186	2.74275	114	120.839	3.15089	113	129.697	3.38188	51	47.455	1.2374	41	46.3085	1.2075	52	60.2065	1.5699				MuDR family transposase;(source:Araport11)
AALP_AA6G237800	Aa_G180170	AT2G27260	gene17956	CM002874.1:24226947-24227852	8.37031	10.1677	4.42193	-1.20125	5e-05	0.00189082	99	98.2401	9.42992	101	107.059	10.2764	98	112.481	10.7969	38	35.3586	3.39402	48	54.2148	5.204	42	48.6284	4.66776	protein_coding	Late__embryogenesis__abundant__(LEA)__hydroxyproline-rich__glycoprotein__family	AT2G27260	Late embryogenesis abundant (LEA) hydroxyproline-rich glycoprotein family; CONTAINS InterPro DOMAIN/s: Late embryogenesis abundant protein, group 2 (InterPro:IPR004864); BEST Arabidopsis thaliana protein match is: hydroxyproline-rich glycoprotein family protein (TAIR:AT3G52460.1); Has 868 Blast hits to 868 proteins in 31 species: Archae - 2; Bacteria - 0; Metazoa - 2; Fungi - 0; Plants - 862; Vir…
AALP_AA4G106000	Aa_G367830	emp	gene10966	CM002872.1:10224803-10227628	0.593516	0.750512	0.327621	-1.19585	0.00225	0.0425189	33	32.7467	0.843463	31	32.8596	0.846372	19	21.8075	0.561701	14	13.0268	0.335535	12	13.5537	0.349106	10	11.5782	0.298222
AALP_AA5G163300	Aa_G14340	AT3G53232	gene14274	CM002873.1:13777026-13777451	8.34706	14.0734	6.14352	-1.19584	0.00015	0.00487668	28	27.7851	8.3779	42	44.5195	13.4237	59	67.7181	20.4187	8	7.44391	2.24453	26	29.3664	8.8547	21	24.3142	7.33134	protein_coding	ROTUNDIFOLIA__like__1	AT3G53232	DEVIL 20 (DVL20);ROTUNDIFOLIA LIKE 1 (RTFL1); CONTAINS InterPro DOMAIN/s: DVL (InterPro:IPR012552); involved in shoot system development. BEST Arabidopsis thaliana protein match is: DVL family protein (TAIR:AT2G36985.1); Has 35333 Blast hits to 34131 proteins in 2444 species: Archae - 798; Bacteria - 22429; Metazoa - 974; Fungi - 991; Plants - 531; Viruses - 0; Other Eukaryotes - 9610 (source: NC…
AALP_AA8G080500	Aa_G210590	AT5G08350	gene22793	CM002876.1:4915181-4916056	8.13216	11.3425	4.95322	-1.19531	5e-05	0.00189082	81	80.3782	8.05872	122	129.318	12.9655	113	129.697	13.0035	28	26.0537	2.61214	61	68.898	6.90772	46	53.2596	5.33981				GRAM domain-containing protein / ABA-responsive protein-like protein;(source:Araport11)
AALP_AA8G034800	Aa_G140750	AT5G04160	gene22336	CM002876.1:2186737-2188932	28.7598	29.6603	12.9819	-1.19204	5e-05	0.00189082	503	499.139	30.9188	436	462.154	28.6278	414	475.174	29.4343	193	179.584	11.1242	126	142.314	8.81554	265	306.822	19.0059	protein_coding	Nucleotide-sugar__transporter__family__protein	AT5G04160	Nucleotide-sugar transporter family protein; FUNCTIONS IN: organic anion transmembrane transporter activity; involved in carbohydrate transport. LOCATED IN: endomembrane system; EXPRESSED IN: 23 plant structures; EXPRESSED DURING: 15 growth stages; CONTAINS InterPro DOMAIN/s: Protein of unknown function DUF250 (InterPro:IPR004853); BEST Arabidopsis thaliana protein match is: Nucleotide-sugar tran…
AALP_AA8G274100	Aa_G161780	AT5G50020	gene24729	CM002876.1:21928613-21931213	10.1389	10.3579	4.55424	-1.18545	5e-05	0.00189082	239	237.165	10.5799	232	245.917	10.9703	186	213.484	9.5235	123	114.45	5.10561	95	107.3	4.78665	73	84.5207	3.77046	protein_coding	DHHC-type__zinc__finger__family__protein	AT5G50020	DHHC-type zinc finger family protein; FUNCTIONS IN: zinc ion binding; INVOLVED IN: biological_process unknown; EXPRESSED IN: 22 plant structures; EXPRESSED DURING: 11 growth stages; CONTAINS InterPro DOMAIN/s: Zinc finger, DHHC-type (InterPro:IPR001594); BEST Arabidopsis thaliana protein match is: DHHC-type zinc finger family protein (TAIR:AT4G24630.1).
AALP_AAs70435U000100	Aa_G812840		gene29256	KL983787.1:1556-4551	5.73533	10.7119	4.73472	-1.17786	5e-05	0.00189082	268	265.943	9.74718	298	315.876	11.5773	257	294.975	10.8113	138	128.408	4.70632	130	146.832	5.38159	97	112.308	4.11626
AALP_AAs47945U000300	Aa_G610920	AT5G03390	gene29906	KL988813.1:4646-6341	17.7814	18.4723	8.19926	-1.1718	5e-05	0.00189082	373	370.137	20.1895	331	350.856	19.1378	257	294.975	16.0897	172	160.044	8.72976	112	126.501	6.90013	142	164.41	8.9679				hypothetical protein (DUF295);(source:Araport11)
AALP_AA6G117300	Aa_G623280	emp	gene16751	CM002874.1:9509928-9511323	4.57429	4.80386	2.14279	-1.1647	5e-05	0.00189082	81	80.3782	4.54952	81	85.859	4.85974	77	88.3778	5.00231	43	40.011	2.26468	19	21.46	1.21467	45	52.1018	2.94904
AALP_AA6G020000	Aa_G46620	AT3G03030	gene15778	CM002874.1:1142966-1144881	6.70334	6.43694	2.87264	-1.164	5e-05	0.00189082	120	119.079	5.20222	139	147.338	6.43679	153	175.608	7.67182	87	80.9526	3.53659	63	71.157	3.10865	39	45.1549	1.97269				F-box/RNI-like superfamily protein;(source:Araport11)
AALP_AA4G161900	Aa_G482600	AT2G38400	gene11525	CM002872.1:15784937-15787434	40.3617	54.5357	24.3593	-1.16273	5e-05	0.00189082	696	690.657	30.8305	1118	1185.07	52.9005	1559	1789.36	79.876	387	360.099	16.0746	698	788.374	35.1925	422	488.599	21.8107	protein_coding	alanine:glyoxylate__aminotransferase__3	AT2G38400	alanine:glyoxylate aminotransferase 2 homolog (AGT3) mRNA,	ALANINE:GLYOXYLATE AMINOTRANSFERASE 3 (AGT3)
AALP_AA3G187400	Aa_G831620	AT3G47360	gene8010	CM002871.1:10616910-10617345	16.92	27.8428	12.4514	-1.16099	0.00015	0.00487668	55	54.5778	27.0406	61	64.6592	32.0354	43	49.3538	24.4524	21	19.5403	9.68123	31	35.0137	17.3476	18	20.8407	10.3255				ATHSD3, HSD3, HYDROXYSTEROID DEHYDROGENASE 3. involved in oxidation-reduction process, steroid biosynthetic process
AALP_AA3G108800	Aa_G322260	AT3G10185	gene7224	CM002871.1:5468163-5469077	3.52784	5.14521	2.3082	-1.15646	0.0012	0.0264447	19	18.8542	2.83725	40	42.3995	6.38045	36	41.3195	6.21793	9	8.3744	1.26021	20	22.5895	3.39936	13	15.0516	2.26503	protein_coding	Gibberellin-regulated	AT3G10185	Encodes a Gibberellin-regulated GASA/GAST/Snakin family protein. involved in gibberellic acid mediated signaling pathway
AALP_AA2G035800	Aa_G72190	AT3G61600	gene3860	CM002870.1:3744453-3747465	1.67347	1.60638	0.721701	-1.15434	0.0003	0.00865957	46	45.6469	1.84389	37	39.2195	1.58436	30	34.4329	1.39088	17	15.8183	0.638898	15	16.9421	0.684297	18	20.8407	0.841908		POZ/BTB		AHT1, ATPOB1, LIGHT-RESPONSE BTB 2, LRB2, POB1, POZ/BTB CONTAININ G-PROTEIN 1. POZ/BTB containing-protein AtPOB1. Involvement in protein ubiquitylation is predicted based on physical interaction with CULLIN 3 proteins. The mRNA is cell-to-cell mobile. involved in protein ubiquitination, response to red light
AALP_AA1G269600	Aa_G233440	AT1G25250	gene2695	CM002869.1:18819889-18822334	5.2721	5.32356	2.39831	-1.15037	5e-05	0.00189082	88	87.3245	4.91388	89	94.3389	5.30859	89	102.151	5.74819	21	19.5403	1.09956	59	66.6391	3.74988	36	41.6815	2.34548	protein_coding	indeterminate(ID)-domain__16	AT1G25250	indeterminate(ID)-domain 16 (IDD16); FUNCTIONS IN: sequence-specific DNA binding transcription factor activity, zinc ion binding, nucleic acid binding; INVOLVED IN: regulation of transcription; LOCATED IN: intracellular; EXPRESSED IN: 22 plant structures; EXPRESSED DURING: 14 growth stages; CONTAINS InterPro DOMAIN/s: Zinc finger, C2H2-like (InterPro:IPR015880), Zinc finger, C2H2-type (InterPro:I…	INDETERMINATE(ID)-DOMAIN 16 (IDD16);INDETERMINATE(ID)-DOMAIN 16 (AtIDD16)
AALP_AA4G124200	Aa_G656790	AT1G58210	gene11148	CM002872.1:12321288-12324357	0.592968	0.953123	0.429562	-1.14979	0.0006	0.0154252	41	40.6853	0.987716	37	39.2195	0.952132	33	37.8762	0.91952	24	22.3317	0.542147	18	20.3306	0.493565	9	10.4204	0.252975	protein_coding	kinase__interacting__family__protein	AT1G58210	Encodes a member of the NET superfamily of proteins that potentially couples different membranes to the actin cytoskeleton in plant cells. It colocalizes with filamentous actin and is localized to the plasma membrane.	NETWORKED 2A (NET2A);EMBRYO DEFECTIVE 1674 (EMB1674)
AALP_AA1G142600	Aa_G26590	AT1G12950	gene1425	CM002869.1:8371017-8374033	0.672584	1.36017	0.614937	-1.14527	0.0015	0.0311977	5	4.96162	0.213448	22	23.3197	1.00321	58	66.5703	2.86384	8	7.44391	0.320236	16	18.0716	0.777438	15	17.3673	0.747138	protein_coding	root__hair__specific__2	AT1G12950	root hair specific 2 (RSH2); FUNCTIONS IN: antiporter activity, drug transmembrane transporter activity, transporter activity; INVOLVED IN: drug transmembrane transport, transmembrane transport; LOCATED IN: membrane; EXPRESSED IN: sperm cell, root hair, root; CONTAINS InterPro DOMAIN/s: Multi antimicrobial extrusion protein MatE (InterPro:IPR002528); BEST Arabidopsis thaliana protein match is: MA…	ROOT HAIR SPECIFIC 2 (RSH2);ROOT HAIR SPECIFIC 3 (RHS3);RELA/SPOT HOMOLOG 2 (RSH2)
AALP_AA6G184200	Aa_G522440	AT4G12430	gene17420	CM002874.1:16709181-16714266	1.03802	1.60862	0.729761	-1.14033	5e-05	0.00189082	67	66.4857	0.920083	119	126.138	1.74561	136	156.096	2.16018	34	31.6366	0.437814	69	77.9338	1.07851	42	48.6284	0.672959	protein_coding	TPPF	AT4G12430	TREHALOSE-6-PHOSPHATE PHOSPHATASE F (TPPF). Haloacid dehalogenase-like hydrolase (HAD) superfamily protein; FUNCTIONS IN: catalytic activity, trehalose-phosphatase activity; INVOLVED IN: trehalose biosynthetic process, metabolic process; EXPRESSED IN: sperm cell, male gametophyte, pollen tube; EXPRESSED DURING: L mature pollen stage, M germinated pollen stage; CONTAINS InterPro DOMAIN/s: HAD-supe…
AALP_AA7G123500	Aa_G44510	AT4G32480	gene20423	CM002875.1:13581094-13582583	5.58085	7.3241	3.32364	-1.13989	5e-05	0.00189082	58	57.5548	4.27889	100	105.999	7.88044	115	131.993	9.81296	50	46.5245	3.45885	55	62.1212	4.61838	22	25.472	1.89371	protein_coding	Protein__of__unknown__function__(DUF506)__	AT4G32480	Protein of unknown function (DUF506) ; FUNCTIONS IN: molecular_function unknown; INVOLVED IN: biological_process unknown; LOCATED IN: cellular_component unknown; EXPRESSED IN: cultured cell; CONTAINS InterPro DOMAIN/s: Protein of unknown function DUF506, plant (InterPro:IPR006502); BEST Arabidopsis thaliana protein match is: Protein of unknown function (DUF506) (TAIR:AT2G20670.1); Has 1807 Blast …
AALP_AA4G015100	Aa_G510110	AT1G54570	gene10057	CM002872.1:1477356-1485730	0.94366	0.867275	0.39393	-1.13855	5e-05	0.00189082	87	86.3322	0.713956	106	112.359	0.929191	101	115.924	0.958677	49	45.594	0.377056	39	44.0496	0.364284	46	53.2596	0.44045	protein_coding	Esterase/lipase/thioesterase__family__protein	AT1G54570	Esterase/lipase/thioesterase family protein; FUNCTIONS IN: transferase activity, transferring acyl groups other than amino-acyl groups, catalytic activity; LOCATED IN: chloroplast, plastoglobule; EXPRESSED IN: 22 plant structures; EXPRESSED DURING: 13 growth stages; CONTAINS InterPro DOMAIN/s: Diacylglycerol acyltransferase (InterPro:IPR007130); BEST Arabidopsis thaliana protein match is: Esteras…	PHYTYL ESTER SYNTHASE 1 (PES1)
AALP_AA5G008500	Aa_G657190	AT5G37290	gene12726	CM002873.1:416832-417967	0.72746	2.27149	1.03665	-1.13171	0.002	0.0387619	19	18.8542	1.36419	31	32.8596	2.37756	37	42.4673	3.07272	18	16.7488	1.21186	14	15.8127	1.14413	9	10.4204	0.753966				ARM repeat superfamily protein;(source:Araport11)
AALP_AA3G373400	Aa_G627450	AT2G20670	gene9870	CM002871.1:27814083-27815779	103.698	132.739	60.676	-1.12939	5e-05	0.00189082	1651	1638.33	102.804	1795	1902.68	119.392	2444	2805.13	176.021	553	514.561	32.2884	1428	1612.89	101.208	668	773.422	48.5318	protein_coding	Protein__of__unknown__function__(DUF506)__	AT2G20670	Protein of unknown function (DUF506) ; LOCATED IN: chloroplast; EXPRESSED IN: 22 plant structures; EXPRESSED DURING: 14 growth stages; CONTAINS InterPro DOMAIN/s: Protein of unknown function DUF506, plant (InterPro:IPR006502); BEST Arabidopsis thaliana protein match is: Protein of unknown function (DUF506) (TAIR:AT4G32480.1); Has 375 Blast hits to 373 proteins in 24 species: Archae - 0; Bacteria …
AALP_AA8G316800	Aa_G349240	emp	gene25156	CM002876.1:27456608-27457366	7.22185	16.3966	7.4977	-1.12888	5e-05	0.00189082	81	80.3782	11.0165	109	115.539	15.8355	142	162.982	22.338	46	42.8025	5.86642	50	56.4738	7.74017	56	64.8378	8.88653
AALP_AA5G157400	Aa_G111480	AT1G15790	gene14215	CM002873.1:13153988-13156057	3.49054	2.93879	1.34709	-1.12537	0.0001	0.00346752	86	85.3399	3.08764	66	69.9592	2.53116	77	88.3778	3.19756	51	47.455	1.71695	21	23.719	0.858166	35	40.5236	1.46617				mediator of RNA polymerase II transcription subunit 15a-like protein;(source:Araport11)
AALP_AA4G098400	Aa_G79890	emp	gene10890	CM002872.1:9301555-9303639	5.95266	6.44319	2.96281	-1.12081	5e-05	0.00189082	178	176.634	6.3398	192	203.518	7.30473	138	158.391	5.68504	68	63.2733	2.27103	72	81.3222	2.91885	89	103.046	3.69856
AALP_AA3G132800	Aa_G40610	AT3G12230	gene7464	CM002871.1:6874209-6876731	4.87452	7.009	3.22507	-1.11988	5e-05	0.00189082	118	117.094	6.42851	135	143.098	7.85615	107	122.811	6.74235	63	58.6208	3.2183	58	65.5096	3.5965	45	52.1018	2.86041	protein_coding	serine__carboxypeptidase-like__14	AT3G12230	serine carboxypeptidase-like 14 (scpl14); FUNCTIONS IN: serine-type carboxypeptidase activity; INVOLVED IN: proteolysis; LOCATED IN: endomembrane system; CONTAINS InterPro DOMAIN/s: Peptidase S10, serine carboxypeptidase (InterPro:IPR001563); BEST Arabidopsis thaliana protein match is: serine carboxypeptidase-like 15 (TAIR:AT3G12240.1); Has 3660 Blast hits to 3566 proteins in 378 species: Archae …	SERINE CARBOXYPEPTIDASE-LIKE 14 (scpl14)
AALP_AA4G007900	Aa_G420900	AT1G55740	gene9985	CM002872.1:568078-570759	4.11997	3.03562	1.39711	-1.11954	0.0002	0.00621968	55	54.5778	2.50923	65	68.8992	3.16766	65	74.6046	3.42997	11	10.2354	0.470575	45	50.8264	2.33676	26	30.1033	1.38401	protein_coding	seed__imbibition__1	AT1G55740	seed imbibition 1 (SIP1); involved in carbohydrate metabolic process. CONTAINS InterPro DOMAIN/s: Glycoside hydrolase, catalytic core (InterPro:IPR017853), Raffinose synthase (InterPro:IPR008811); BEST Arabidopsis thaliana protein match is: seed imbibition 2 (TAIR:AT3G57520.1); Has 563 Blast hits to 527 proteins in 159 species: Archae - 29; Bacteria - 119; Metazoa - 0; Fungi - 82; Plants - 322; V…	SEED IMBIBITION 1 (SIP1);SEED IMBIBITION 1 (AtSIP1);RAFFINOSE SYNTHASE 1 (RS1)
AALP_AA8G096100	Aa_G356490	emp	gene22949	CM002876.1:5826449-5828004	2.03761	1.44237	0.664539	-1.11802	0.00245	0.045235	28	27.7851	1.38686	35	37.0996	1.85178	19	21.8075	1.08849	12	11.1659	0.55733	6	6.77685	0.338258	19	21.9985	1.09803
AALP_AA6G233100	Aa_G581310	AT1G47540	gene17909	CM002874.1:23402070-23402705	17.5522	20.9966	9.68381	-1.11651	5e-05	0.00189082	75	74.4243	16.4308	108	114.479	25.2737	84	96.4122	21.2851	20	18.6098	4.10853	58	65.5096	14.4627	41	47.4705	10.4802				Scorpion toxin-like knottin superfamily protein;(source:Araport11). involved in defense response, defense response to fungus, killing of cells of other organism
AALP_AA3G178800	Aa_G32200	AT3G15760	gene7924	CM002871.1:10054285-10055163	3.6542	7.51251	3.47373	-1.11281	0.0001	0.00346752	32	31.7544	3.66792	48	50.8794	5.87703	98	112.481	12.9926	21	19.5403	2.25708	39	44.0496	5.08813	23	26.6298	3.07599	protein_coding	unknown__protein;__FUNCTIONS__IN:__molecular_function__unknown;__INVOLVED__IN:__biological_process__unknown;__LOCATED__IN:__endomembrane__system;__EXPRESSED__IN:__22__plant__structures;__EXPRESSED__DURING:__10__growth__stages;__BEST__Arabidopsis__thaliana__protein__match__is:__unknown__protein__(TAIR:AT1G52565.1);__Has__42__Blast__hits__to__42__proteins__in__10__species:__Archae__-__0;__Bacteria_…	AT3G15760	unknown protein; FUNCTIONS IN: molecular_function unknown; INVOLVED IN: biological_process unknown; LOCATED IN: endomembrane system; EXPRESSED IN: 22 plant structures; EXPRESSED DURING: 10 growth stages; BEST Arabidopsis thaliana protein match is: unknown protein (TAIR:AT1G52565.1); Has 42 Blast hits to 42 proteins in 10 species: Archae - 0; Bacteria - 0; Metazoa - 0; Fungi - 0; Plants - 42; Viru…
AALP_AA6G348000	Aa_G421540	AT5G38710	gene19058	CM002874.1:35608325-35611101	2.47645	3.73072	1.72605	-1.11198	0.0001	0.00346752	50	49.6162	2.5774	59	62.5392	3.24871	90	103.299	5.36604	19	17.6793	0.918383	48	54.2148	2.81629	24	27.7876	1.44348	protein_coding	Methylenetetrahydrofolate__reductase__family__protein	AT5G38710	Methylenetetrahydrofolate reductase family protein; FUNCTIONS IN: proline dehydrogenase activity; INVOLVED IN: oxidation reduction, proline catabolic process, glutamate biosynthetic process; EXPRESSED IN: 21 plant structures; EXPRESSED DURING: 12 growth stages; CONTAINS InterPro DOMAIN/s: Proline dehydrogenase (InterPro:IPR002872), Proline oxidase (InterPro:IPR015659); BEST Arabidopsis thaliana p…
AALP_AA6G058600	Aa_G113410	AT2G33670	gene16164	CM002874.1:3885936-3888991	3.24722	2.86626	1.32865	-1.1092	5e-05	0.00189082	73	72.4396	3.25299	56	59.3593	2.6656	52	59.6837	2.68017	35	32.5671	1.46247	19	21.46	0.96369	30	34.7345	1.5598	protein_coding	Seven__transmembrane__MLO__family__protein	AT2G33670	A member of a large family of seven-transmembrane domain proteins specific to plants, homologs of the barley mildew resistance locus o (MLO) protein. The Arabidopsis genome contains 15 genes encoding MLO proteins, with localization in plasma membrane. Phylogenetic analysis revealed four clades of closely-related AtMLO genes. ATMLO5 belongs to the clade III, with AtMLO7, AtMLO8, AtMLO9, and AtMLO1…	MILDEW RESISTANCE LOCUS O 5 (ATMLO5);MILDEW RESISTANCE LOCUS O 5 (MLO5)
AALP_AA7G071100	Aa_G556310	AT4G24040	gene19899	CM002875.1:7054347-7057212	4.99359	3.74562	1.73956	-1.10648	5e-05	0.00189082	62	61.5241	2.35187	98	103.879	3.97095	112	128.55	4.91404	29	26.9842	1.03152	57	64.3801	2.46104	39	45.1549	1.72613	protein_coding	trehalase__1	AT4G24040	TREHALASE 1 (TRE1). Encodes a trehalase, member of Glycoside Hydrolase Family 37. involved in trehalose catabolic process
AALP_AA5G096300	Aa_G425860	AT1G74090	gene13604	CM002873.1:7107173-7108318	4.36215	5.48854	2.55836	-1.10121	5e-05	0.00189082	53	52.5932	3.76508	71	75.2591	5.3877	89	102.151	7.31286	27	25.1232	1.79854	45	50.8264	3.6386	27	31.2611	2.23794				ARABIDOPSIS SULFOTRANSFERASE 5B, ATSOT18, ATST5B, DESULFO-GLUCOSINOLATE SULFOTRANSFERASE 18, SOT18. encodes a desulfoglucosinolate sulfotransferase, involved in the final step of glucosinolate core structure biosynthesis. Has a broad-substrate specificity with preference with methionine-derived desulfoglucosinolates.
AALP_AA4G168700	Aa_G820040	AT2G38695	gene11593	CM002872.1:16413796-16415567	10.3009	10.6255	4.95442	-1.10074	0.00045	0.0121593	42	41.6776	9.29232	49	51.9394	11.5803	43	49.3538	11.0038	25	23.2622	5.18648	21	23.719	5.28832	17	19.6829	4.38845	protein_coding	unknown__protein;__Has__65__Blast__hits__to__65__proteins__in__18__species:__Archae__-__0;__Bacteria__-__0;__Metazoa__-__0;__Fungi__-__0;__Plants__-__62;__Viruses__-__0;__Other__Eukaryotes__-__3__(source:__NCBI__BLink).	AT2G38695	unknown protein; Has 56 Blast hits to 54 proteins in 13 species: Archae - 0; Bacteria - 0; Metazoa - 0; Fungi - 0; Plants - 56; Viruses - 0; Other Eukaryotes - 0 (source: NCBI BLink).
AALP_AA4G104400	Aa_G115770	emp	gene10950	CM002872.1:10038398-10039798	5.18917	5.90742	2.75582	-1.10005	5e-05	0.00189082	99	98.2401	5.53734	87	92.2189	5.19795	108	123.958	6.98697	36	33.4976	1.88811	51	57.6033	3.24683	48	55.5753	3.13252
AALP_AA1G026200	Aa_G617740	AT1G03220	gene261	CM002869.1:1229591-1231083	10.6166	9.03697	4.21616	-1.09991	5e-05	0.00189082	153	151.826	7.94794	197	208.817	10.9314	137	157.244	8.23157	74	68.8562	3.60456	73	82.4517	4.31628	78	90.3098	4.72764				Eukaryotic aspartyl protease family protein;(source:Araport11). involved in response to salt stress
AALP_AA1G325300	Aa_G489230	AT1G32120	gene3252	CM002869.1:22408449-22410358	5.13829	7.62179	3.55596	-1.09989	5e-05	0.00189082	116	115.11	4.55483	207	219.417	8.68224	212	243.326	9.62829	96	89.327	3.53463	94	106.171	4.20112	64	74.1004	2.93212				serine/threonine-protein phosphatase 7 long form-like protein;(source:Araport11)
AALP_AA1G220500	Aa_G266310	AT1G20150	gene2204	CM002869.1:15154773-15157985	1.50732	1.47209	0.689263	-1.09474	0.0002	0.00621968	35	34.7313	0.991706	72	76.3191	2.17919	38	43.615	1.24537	30	27.9147	0.797066	23	25.9779	0.741765	16	18.5251	0.528959	protein_coding	Subtilisin-like__serine__endopeptidase__family__protein	AT1G20150	Subtilisin-like serine endopeptidase family protein; FUNCTIONS IN: identical protein binding, serine-type endopeptidase activity; INVOLVED IN: proteolysis, negative regulation of catalytic activity; LOCATED IN: endomembrane system; EXPRESSED IN: leaf whorl, sepal, root, flower, seed; EXPRESSED DURING: F mature embryo stage, petal differentiation and expansion stage, E expanded cotyledon stage; CO…
AALP_AA2G234000	Aa_G293130	AT1G78960	gene5842	CM002870.1:26884133-26896507	0.856455	0.819937	0.3852	-1.08991	5e-05	0.00189082	150	148.849	0.826475	140	148.398	0.823975	127	145.766	0.80936	97	90.2575	0.501151	49	55.3443	0.307297	54	62.5222	0.347152	protein_coding	lupeol__synthase__2	AT1G78960	Encodes a multifunctional 2-3-oxidosqualene (OS)-triterpene cyclase that can cyclize OS into lupeol, alpha- and beta-amyrin.	LUPEOL SYNTHASE 2 (LUP2);LUPEOL SYNTHASE 2 (ATLUP2)
AALP_AAs44436U000100	Aa_G770910	AT3G46680	gene29281	KL983899.1:2485-4078	7.62342	8.43561	3.96974	-1.08745	5e-05	0.00189082	111	110.148	5.65662	152	161.118	8.27418	193	221.518	11.376	75	69.7867	3.58388	81	91.4875	4.69832	61	70.6269	3.62703				UDP-Glycosyltransferase superfamily protein;(source:Araport11)
AALP_AA5G056800	Aa_G234260	AT3G28880	gene13209	CM002873.1:3884609-3888654	0.740508	0.910423	0.428764	-1.08635	0.00015	0.00487668	55	54.5778	0.959629	42	44.5195	0.782776	49	56.2404	0.988863	27	25.1232	0.441736	21	23.719	0.417046	21	24.3142	0.427511	protein_coding	Ankyrin__repeat__family__protein	AT3G28880	Ankyrin repeat family protein; CONTAINS InterPro DOMAIN/s: Ankyrin repeat-containing domain (InterPro:IPR020683), Ankyrin repeat (InterPro:IPR002110); BEST Arabidopsis thaliana protein match is: Ankyrin repeat family protein (TAIR:AT2G03430.1); Has 30201 Blast hits to 17322 proteins in 780 species: Archae - 12; Bacteria - 1396; Metazoa - 17338; Fungi - 3422; Plants - 5037; Viruses - 0; Other Euka…
AALP_AA7G191000	Aa_G153960	AT4G32670	gene21098	CM002875.1:22523486-22527211	1.11937	1.4508	0.683583	-1.08566	0.0005	0.0132412	50	49.6162	1.50308	53	56.1793	1.7019	33	37.8762	1.14743	15	13.9573	0.422825	24	27.1074	0.821195	23	26.6298	0.806727				RING/FYVE/PHD zinc finger superfamily protein;(source:Araport11)
AALP_AA8G406100	Aa_G552210	AT5G22920	gene26049	CM002876.1:34304854-34307065	73.7687	90.2787	42.6556	-1.08165	5e-05	0.00189082	990	982.401	63.8993	1152	1221.11	79.4256	1708	1960.38	127.511	518	481.993	31.3508	861	972.479	63.2539	443	512.913	33.362	protein_coding	CHY-type/CTCHY-type/RING-type__Zinc__finger__protein	AT5G22920	CHY-type/CTCHY-type/RING-type Zinc finger protein; involved in regulation of stomatal opening. FUNCTIONS IN: zinc ion binding; EXPRESSED IN: 25 plant structures; EXPRESSED DURING: 14 growth stages; CONTAINS InterPro DOMAIN/s: Zinc finger, CHY-type (InterPro:IPR008913), Zinc finger, CTCHY-type (InterPro:IPR017921), Zinc finger, RING-type (InterPro:IPR001841), Zinc finger, C3HC4 RING-type (InterPro…
AALP_AA3G124600	Aa_G216090	AT3G11080	gene7382	CM002871.1:6351737-6354666	0.608963	1.01416	0.47933	-1.0812	0.001	0.0229781	49	48.6239	1.20467	31	32.8596	0.814107	36	41.3195	1.0237	12	11.1659	0.276638	21	23.719	0.587645	20	23.1564	0.573706	protein_coding	receptor__like__protein__35	AT3G11080	receptor like protein 35 (RLP35); FUNCTIONS IN: kinase activity; INVOLVED IN: signal transduction, defense response; LOCATED IN: endomembrane system; EXPRESSED IN: stem, stamen; EXPRESSED DURING: 4 anthesis; CONTAINS InterPro DOMAIN/s: Leucine-rich repeat-containing N-terminal domain, type 2 (InterPro:IPR013210), Leucine-rich repeat (InterPro:IPR001611); BEST Arabidopsis thaliana protein match is…	RECEPTOR LIKE PROTEIN 35 (RLP35);RECEPTOR LIKE PROTEIN 35 (AtRLP35)
AALP_AA8G394100	Aa_G33740	AT5G18670	gene25929	CM002876.1:33398569-33400865	88.5672	105.254	49.9484	-1.07537	5e-05	0.00189082	1413	1402.15	56.9153	3178	3368.64	136.738	2621	3008.29	122.11	852	792.777	32.1799	1689	1907.68	77.4355	856	991.092	40.2298	protein_coding	beta-amylase__3	AT5G18670	putative beta-amylase BMY3 (BMY3)	BETA-AMYLASE 9 (BAM9);BETA-AMYLASE 3 (BMY3)
AALP_AA6G227100	Aa_G502980	AT2G28240	gene17849	CM002874.1:22403398-22404951	7.00808	7.17876	3.40898	-1.0744	5e-05	0.00189082	124	123.048	7.36305	113	119.779	7.1699	102	117.072	7.00332	78	72.5782	4.3445	45	50.8264	3.04085	41	47.4705	2.84157	protein_coding	ATP-dependent__helicase__family__protein	AT2G28240	ATP-dependent helicase family protein; BEST Arabidopsis thaliana protein match is: ATP-dependent helicase family protein (TAIR:AT1G08060.2); Has 35333 Blast hits to 34131 proteins in 2444 species: Archae - 798; Bacteria - 22429; Metazoa - 974; Fungi - 991; Plants - 531; Viruses - 0; Other Eukaryotes - 9610 (source: NCBI BLink).
AALP_AA6G193500	Aa_G71430	AT1G34120	gene17513	CM002874.1:17881675-17884550	4.65088	4.41379	2.09748	-1.07336	5e-05	0.00189082	137	135.948	5.10449	94	99.6388	3.74116	102	117.072	4.39573	66	61.4123	2.30586	53	59.8622	2.24766	40	46.3127	1.73892				AT5P1, AT5PTASE1, ATIP5PI, INOSITOL POLYPHOSPHATE 5-PHOSPHATASE I, IP5PI, MYO-INOSITOL POLYPHOSPHATE 5-PHOSPHATASE 1. Encodes an inositol polyphosphate 5-phosphatase that appears to have Type I activity. It can dephosphorylate IP3(inositol(1,4,5)P3) and IP4 (inositol(1,3,4,5)P4), but it does not act on I(1)P, I(1,4)P2, or phosphatidylinositol(4,5)P2. involved in abscisic acid-activated signaling …
AALP_AA2G174100	Aa_G203210	AT1G58270	gene5243	CM002870.1:23040406-23042356	20.7091	29.4917	14.0651	-1.06819	5e-05	0.00189082	248	246.096	12.9633	628	665.672	35.0646	669	767.854	40.4471	65	60.4818	3.18591	465	525.206	27.6655	186	215.354	11.3439	protein_coding	TRAF-like__family__protein	AT1G58270	ZW9 mRNA, complete cds. located in cytoplasm, integral component of membrane, plasmodesma
AALP_AA1G345200	Aa_G218830	emp	gene3451	CM002869.1:24418664-24420997	0.668788	1.00851	0.481057	-1.06795	0.00215	0.0409979	37	36.716	1.16392	24	25.4397	0.806457	29	33.2851	1.05516	17	15.8183	0.501452	14	15.8127	0.501273	12	13.8938	0.440444
AALP_AA6G257000	Aa_G35700	AT1G61795	gene18148	CM002874.1:27073034-27074092	4.00313	5.35031	2.55254	-1.06769	0.0024	0.0445392	19	18.8542	3.14538	34	36.0396	6.01236	36	41.3195	6.8932	10	9.30489	1.5523	16	18.0716	3.01483	16	18.5251	3.09048	protein_coding	PAK-box/P21-Rho-binding__family__protein	AT1G61795	PAK-box/P21-Rho-binding family protein; FUNCTIONS IN: molecular_function unknown; INVOLVED IN: biological_process unknown; LOCATED IN: cellular_component unknown; CONTAINS InterPro DOMAIN/s: PAK-box/P21-Rho-binding (InterPro:IPR000095); BEST Arabidopsis thaliana protein match is: ROP-interactive CRIB motif-containing protein 10 (TAIR:AT4G04900.1); Has 175 Blast hits to 175 proteins in 15 species:…
AALP_AA1G292200	Aa_G430660	AT1G28330	gene2921	CM002869.1:20354455-20355980	261.759	411.288	196.725	-1.06397	5e-05	0.00189082	2758	2736.83	259.753	4339	4599.28	436.519	4935	5664.21	537.592	1112	1034.7	98.204	2697	3046.2	289.115	1846	2137.33	202.855	protein_coding	dormancy-associated__protein-like__1	AT1G28330	DORMANCY-ASSOCIATED PROTEIN-LIKE 1 (DYL1). dormancy-associated protein (DRM1). involved in response to fructose, response to glucose, response to sucrose
AALP_AA8G370500	Aa_G31560	AT4G22180	gene25693	CM002876.1:31939113-31940486	6.00175	6.0391	2.8911	-1.06272	5e-05	0.00189082	92	91.2938	5.26434	102	108.119	6.23453	100	114.776	6.61844	51	47.455	2.73643	44	49.6969	2.86571	46	53.2596	3.07115				F-box protein (DUF295);(source:Araport11)
AALP_AA2G101200	Aa_G545240	AT2G27450	gene4514	CM002870.1:15643748-15645806	32.6431	34.8044	16.7233	-1.05741	5e-05	0.00189082	587	582.494	38.1447	488	517.274	33.8738	431	494.686	32.3946	314	292.174	19.133	190	214.6	14.0531	224	259.351	16.9837	protein_coding	nitrilase-like__protein__1	AT2G27450	Encodes N-carbamoylputrescine amidohydrolase that is involved in putrescine and polyamine biosynthesis.	NITRILASE-LIKE PROTEIN 1 (NLP1); (CPA); (ATNLP1)
AALP_AA5G221200	Aa_G114880	AT3G57520	gene14853	CM002873.1:18309391-18313590	47.6055	60.8358	29.276	-1.0552	5e-05	0.00189082	2769	2747.74	46.4521	3702	3924.07	66.3385	3593	4123.92	69.717	1468	1365.96	23.0922	2030	2292.84	38.7616	1327	1536.42	25.9741	protein_coding	seed__imbibition__2	AT3G57520	SIP2 encodes a raffinose-specific alpha-galactosidase that catalyzes the breakdown of raffinose into alpha-galatose and sucrose. This enzyme may function in unloading raffinose from the phloem as part of sink metabolism. Although it was originally predicted to act as a raffinose synthase (RS), that activity was not observed for recombinant SIP2.	SEED IMBIBITION 2 (AtSIP2);RAFFINOSE SYNTHASE 2 (RS2);SEED IMBIBITION 2 (SIP2)
AALP_AA8G195600	Aa_G253670	Carubv10016515m,Carubv10018828m,	gene23944	CM002876.1:13660497-13662632	1.52849	2.48256	1.19533	-1.05443	0.00015	0.00487668	82	81.3706	2.84357	42	44.5195	1.55577	76	87.23	3.04834	22	20.4708	0.71537	43	48.5675	1.69724	29	33.5767	1.17337
AALP_AA7G189300	Aa_G9610	AT4G32551	gene21081	CM002875.1:22384233-22386398	8.75182	8.23952	3.96761	-1.05429	5e-05	0.00189082	124	123.048	6.94992	142	150.518	8.53827	142	162.982	9.23037	83	77.2306	4.36773	71	80.1928	4.5201	46	53.2596	3.01501		LUG		LEUNIG, LUG. LEUNIG regulates floral organ identity,gynoecium and ovule development. Negatively regulates AGAMOUS . Encodes a glutamine-rich protein with seven WD repeats similar to transcriptional corepressors. involved in cell differentiation, cellular response to DNA damage stimulus, cellular response to external biotic stimulus, flower development, galacturonan metabolic process, meristem mai…
AALP_AA4G168600	Aa_G820050	AT2G38690	gene11592	CM002872.1:16412957-16413702	6.78281	6.90368	3.32637	-1.05341	0.00215	0.0409979	36	35.7237	6.63065	38	40.2795	7.47626	31	35.5807	6.60411	22	20.4708	3.79957	10	11.2948	2.09641	19	21.9985	4.08314	protein_coding	unknown__protein;__Has__9__Blast__hits__to__7__proteins__in__5__species:__Archae__-__0;__Bacteria__-__0;__Metazoa__-__4;__Fungi__-__2;__Plants__-__3;__Viruses__-__0;__Other__Eukaryotes__-__0__(source:__NCBI__BLink).	AT2G38690	unknown protein; Has 9 Blast hits to 7 proteins in 5 species: Archae - 0; Bacteria - 0; Metazoa - 4; Fungi - 2; Plants - 3; Viruses - 0; Other Eukaryotes - 0 (source: NCBI BLink).
AALP_AA8G002100	Aa_G18710	AT5G02020	gene22009	CM002876.1:103607-105602	6.06037	6.49203	3.14012	-1.04785	5e-05	0.00189082	124	123.048	4.63557	141	149.458	5.63051	213	244.474	9.21001	76	70.7172	2.66412	86	97.1349	3.65935	71	82.2051	3.0969	protein_coding	Encodes__a__protein__involved__in__salt__tolerance,__names__SIS__(Salt__Induced__Serine__rich).	AT5G02020	Encodes a protein involved in salt tolerance, names SIS (Salt Induced Serine rich).	SALT INDUCED SERINE RICH (SIS)
AALP_AAs48356U000200	Aa_G285510	emp	gene28443	KL977352.1:42130-42350	151.959	273.012	132.247	-1.04573	5e-05	0.00189082	286	283.805	461.081	92	97.5188	158.433	107	122.811	199.523	83	77.2306	125.472	73	82.4517	133.954	73	84.5207	137.316
AALP_AA3G184200	Aa_G223460	AT3G16250	gene7978	CM002871.1:10407702-10409085	9.47317	13.3223	6.45729	-1.04484	5e-05	0.00189082	72	71.4473	7.19533	124	131.438	13.2369	169	193.972	19.5346	63	58.6208	5.90359	61	68.898	6.93859	56	64.8378	6.5297	protein_coding	NDH-dependent__cyclic__electron__flow__1	AT3G16250	encodes a novel subunit of the chloroplast NAD(P)H dehydrogenase complex, involved in cyclic electron flow around photosystem I to produce ATP. Contains a 4Fe-4S cluster.	PHOTOSYNTHETIC NDH SUBCOMPLEX B 3 (PnsB3);NDH-DEPENDENT CYCLIC ELECTRON FLOW 1 (NDF4)
AALP_AA1G191400	Aa_G349020	emp	gene1913	CM002869.1:12726616-12729861	6.94889	7.39484	3.58738	-1.04359	5e-05	0.00189082	270	267.927	5.94893	352	373.115	8.28447	312	358.102	7.95113	188	174.932	3.8841	141	159.256	3.53604	130	150.516	3.34199
AALP_AAs69373U000200	Aa_G566330	AT5G45500	gene28024	KL973661.1:3909-8851	1.04915	1.02961	0.501559	-1.03761	0.00125	0.0272971	54	53.5855	1.16792	42	44.5195	0.970319	38	43.615	0.950607	25	23.2622	0.50701	19	21.46	0.46773	21	24.3142	0.529937				RNI-like superfamily protein;(source:Araport11)
AALP_AA8G113800	Aa_G267540	AT2G37410	gene23126	CM002876.1:6985118-6986263	6.6729	6.39511	3.11632	-1.03712	0.0001	0.00346752	100	99.2324	7.10392	78	82.679	5.91888	75	86.0823	6.16252	48	44.6635	3.1974	32	36.1432	2.58745	43	49.7862	3.56413				ATTIM17-2, TIM17, TIM17-2, TRANSLOCASE INNER MEMBRANE SUBUNIT 17-2, TRANSLOCASE OF THE INNER MEMBRANE 17. Mitochondrial inner membrane translocase. Together with AtTIM17-1, TIM17-2 has a long C-terminal extension not present in other TIMs. The extension is located in the outer membrane and so TIM17-2 links the inner and outer mitochondrial membranes. The C-terminal region is essential for protein…
AALP_AA3G067700	Aa_G47900	AT3G06910	gene6813	CM002871.1:3328083-3330288	7.78187	7.49503	3.65429	-1.03634	5e-05	0.00189082	120	119.079	5.96923	156	165.358	8.13452	149	171.017	8.38135	80	74.4391	3.64818	69	77.9338	3.85334	61	70.6269	3.46135	protein_coding	deSUMOylating	AT3G06910	UB-LIKE PROTEASE 1A (ULP1A); (AtULP1a);ESD4-LIKE SUMO PROTEASE 1 (ELS1). Encodes a deSUMOylating enzyme. In vitro it has both peptidase activity and isopeptidase activity: it can cleave the C-terminal residues from SUMO to activate it for attachment to a target protein and it can also act on the isopeptide bond between SUMO and another protein. In vitro assays suggest that this enzyme is active a…
AALP_AA4G150200	Aa_G249380	AT3G58920	gene11408	CM002872.1:14778204-14780182	7.77978	5.86723	2.8636	-1.03485	5e-05	0.00189082	171	169.687	6.45375	152	161.118	6.12783	115	131.993	5.02011	83	77.2306	2.93733	66	74.5454	2.8352	64	74.1004	2.81827				F-box/RNI-like superfamily protein;(source:Araport11)
AALP_AA8G255000	Aa_G502220	AT5G27460	gene24538	CM002876.1:19180633-19182237	5.92464	6.78438	3.31511	-1.03316	5e-05	0.00189082	118	117.094	5.99059	123	130.378	6.67022	131	150.357	7.69233	60	55.8294	2.85625	54	60.9917	3.12036	67	77.5738	3.96871	protein_coding	Tetratricopeptide__repeat__(TPR)-like__superfamily__protein	AT5G27460	Tetratricopeptide repeat (TPR)-like superfamily protein; CONTAINS InterPro DOMAIN/s: Pentatricopeptide repeat (InterPro:IPR002885); BEST Arabidopsis thaliana protein match is: Tetratricopeptide repeat (TPR)-like superfamily protein (TAIR:AT1G02150.1); Has 1807 Blast hits to 1807 proteins in 277 species: Archae - 0; Bacteria - 0; Metazoa - 736; Fungi - 347; Plants - 385; Viruses - 0; Other Eukaryo…
AALP_AA4G269400	Aa_G12850	AT2G47780	gene12600	CM002872.1:23110917-23111852	24.4269	32.0515	15.6655	-1.03281	5e-05	0.00189082	174	172.664	17.6251	271	287.257	29.3223	420	482.061	49.2073	98	91.1879	9.30819	168	189.752	19.3693	155	179.462	18.3189	protein_coding	Rubber__elongation__factor__protein__(REF)	AT2G47780	Rubber elongation factor protein (REF); CONTAINS InterPro DOMAIN/s: Rubber elongation factor (InterPro:IPR008802); BEST Arabidopsis thaliana protein match is: Rubber elongation factor protein (REF) (TAIR:AT3G05500.1); Has 126 Blast hits to 126 proteins in 21 species: Archae - 0; Bacteria - 0; Metazoa - 0; Fungi - 0; Plants - 126; Viruses - 0; Other Eukaryotes - 0 (source: NCBI BLink).
AALP_AAs50142U000100	Aa_G681660	AT2G05380	gene27707	KL971338.1:6445-7211	37.4222	35.467	17.4024	-1.02719	5e-05	0.00189082	206	204.419	27.9942	288	305.276	41.7942	233	267.429	36.6127	86	80.0221	10.9685	151	170.551	23.3334	113	130.833	17.9054	protein_coding	glycine-rich__protein__3__short__isoform	AT2G05380	glycine-rich protein 3 short isoform (GRP3S) mRNA, complete	GLYCINE-RICH PROTEIN 3 SHORT ISOFORM (GRP3S)
AALP_AAs46147U000300	Aa_G365760	emp	gene29945	KL989070.1:33496-34991	0.974559	2.22893	1.09515	-1.02522	0.0015	0.0311977	33	32.7467	1.71029	39	41.3395	2.15907	47	53.9449	2.81742	27	25.1232	1.31213	15	16.9421	0.88485	18	20.8407	1.08847
AALP_AA8G220300	Aa_G282000	AT2G03550	gene24191	CM002876.1:16284814-16290318	2.36798	3.45903	1.70031	-1.02457	5e-05	0.00189082	64	63.5087	2.26624	78	82.679	2.95031	126	144.618	5.16055	36	33.4976	1.19533	60	67.7685	2.41825	36	41.6815	1.48736				alpha/beta-Hydrolases superfamily protein;(source:Araport11)
AALP_AA7G262600	Aa_G219270	AT4G38470	gene21814	CM002875.1:28059195-28063228	81.4367	104.055	51.2235	-1.02247	5e-05	0.00189082	2011	1995.56	69.0938	2856	3027.32	104.817	3479	3993.07	138.255	1126	1047.73	36.2763	1944	2195.7	76.0233	1032	1194.87	41.3708	protein_coding	ACT-like__protein__tyrosine__kinase__family__protein	AT4G38470	ACT-like protein tyrosine kinase family protein; FUNCTIONS IN: protein serine/threonine/tyrosine kinase activity, protein kinase activity; INVOLVED IN: protein amino acid phosphorylation, metabolic process; LOCATED IN: cytosol; EXPRESSED IN: 25 plant structures; EXPRESSED DURING: 15 growth stages; CONTAINS InterPro DOMAIN/s: Serine/threonine-protein kinase domain (InterPro:IPR002290), Amino acid-…	SERINE/THREONINE/TYROSINE KINASE 46 (STY46)
AALP_AA4G108000	Aa_G339550	AT2G34180	gene10986	CM002872.1:10377304-10378829	6.31516	5.75044	2.83328	-1.0212	5e-05	0.00189082	102	101.217	5.16658	88	93.2789	4.76138	125	143.47	7.32338	21	19.5403	0.997424	84	94.876	4.8429	45	52.1018	2.65951	protein_coding	CBL-interacting__protein__kinase__13	AT2G34180	Encodes CBL-interacting protein kinase 13 (CIPK13). involved in protein phosphorylation, signal transduction	CBL-INTERACTING PROTEIN KINASE 13 (CIPK13);WPL4-LIKE 2 (ATWL2);WPL4-LIKE 2 (WL2);SNF1-RELATED PROTEIN KINASE 3.7 (SnRK3.7)
AALP_AA6G215300	Aa_G373270	AT4G21660	gene17731	CM002874.1:20213627-20216209	2.43136	3.19772	1.57618	-1.02062	5e-05	0.00189082	71	70.455	1.99992	143	151.578	4.30266	101	115.924	3.29059	37	34.4281	0.977268	76	85.8402	2.43664	40	46.3127	1.31462				proline-rich spliceosome-associated (PSP) family protein;(source:Araport11)
AALP_AA6G112000	Aa_G26340	AT5G46730	gene16698	CM002874.1:9080849-9081754	10.7382	10.0948	4.97897	-1.01969	5e-05	0.00189082	93	92.2861	8.85841	33	34.9796	3.35764	164	188.233	18.0682	48	44.6635	4.28718	48	54.2148	5.204	49	56.7331	5.44572	protein_coding	glycine-rich__protein	AT5G46730	glycine-rich protein; FUNCTIONS IN: molecular_function unknown; INVOLVED IN: biological_process unknown; LOCATED IN: endomembrane system; EXPRESSED IN: 21 plant structures; EXPRESSED DURING: 13 growth stages; Has 448555 Blast hits to 73639 proteins in 3057 species: Archae - 1103; Bacteria - 116328; Metazoa - 161151; Fungi - 31669; Plants - 45641; Viruses - 5898; Other Eukaryotes - 86765 (source: …
AALP_AA5G174000	Aa_G266020	AT3G54080	gene14381	CM002873.1:14734073-14735328	28.6238	32.2473	15.9084	-1.01939	5e-05	0.00189082	537	532.878	34.1673	454	481.234	30.856	431	494.686	31.7185	272	253.093	16.2279	193	217.989	13.9771	236	273.245	17.5201				Concanavalin A-like lectin family protein;(source:Araport11)
AALP_AA1G114100	Aa_G427980	AT1G10570	gene1140	CM002869.1:6198272-6202620	1.93331	1.81747	0.897447	-1.01803	5e-05	0.00189082	115	114.117	1.8599	104	110.239	1.79669	96	110.185	1.79582	62	57.6903	0.940245	47	53.0854	0.865193	47	54.4174	0.886903	protein_coding	deSUMOylating	AT1G10570	UB-LIKE PROTEASE 1C (ULP1C);OVERLY TOLERANT TO SALT 2 (OTS2). Encodes a deSUMOylating enzyme. In vitro it has both peptidase activity and isopeptidase activity: it can cleave the C-terminal residues from SUMO to activate it for attachment to a target protein and it can also act on the isopeptide bond between SUMO and another protein. sYFP:OTS2 protein accumulates in nuclei in a punctate pattern. …
AALP_AA3G326600	Aa_G323540	AT2G16530	gene9402	CM002871.1:24306459-24308976	6.34233	6.20945	3.07142	-1.01556	5e-05	0.00189082	97	96.2554	5.72128	89	94.3389	5.60737	107	122.811	7.29969	46	42.8025	2.54412	44	49.6969	2.95391	54	62.5222	3.71623				POLYPRENOL REDUCTASE 2, PPRD2. Encodes polyprenol reductase involved in N-gylcosylation. Mutants are defective in pollen development. Knockouts are embryo lethal. involved in lipid metabolic process, oxidation-reduction process, protein N-linked glycosylation
AALP_AA8G031100	Aa_G789610	AT5G03840	gene22299	CM002876.1:1918291-1919406	53.8254	42.7964	21.1724	-1.0153	5e-05	0.00189082	151	149.841	30.3998	264	279.837	56.7734	177	203.154	41.216	102	94.9099	19.2554	105	118.595	24.0606	86	99.5724	20.2013	protein_coding	TFL1	AT5G03840	TERMINAL FLOWER 1 (TFL1). Controls inflorescence meristem identity. Involved in the floral flowering initiation process. Ortholog of the Antirrhinum gene CENTRORADIALIS (CEN). Involved in protein trafficking to the protein storage vacuole.
AALP_AAs69095U000100	Aa_G1095150	emp	gene28647	KL978950.1:0-355	256.963	509.52	252.454	-1.01312	5e-05	0.00189082	2044	2028.31	885.64	564	597.833	261.037	762	874.596	381.883	539	501.534	218.989	534	603.14	263.355	544	629.853	275.019
AALP_AA8G210400	Aa_G128890	AT5G19110	gene24092	CM002876.1:15453707-15455350	39.1049	51.9103	25.7211	-1.01307	5e-05	0.00189082	452	448.53	26.2219	875	927.489	54.2226	1122	1287.79	75.2865	314	292.174	17.081	546	616.694	36.053	355	411.025	24.0293	protein_coding	Eukaryotic__aspartyl__protease__family__protein	AT5G19110	Eukaryotic aspartyl protease family protein; FUNCTIONS IN: aspartic-type endopeptidase activity; INVOLVED IN: proteolysis, N-terminal protein myristoylation; LOCATED IN: endomembrane system; EXPRESSED IN: shoot apex, leaf apex, hypocotyl, root, leaf; CONTAINS InterPro DOMAIN/s: Peptidase aspartic (InterPro:IPR021109), Peptidase aspartic, catalytic (InterPro:IPR009007), Peptidase A1 (InterPro:IPR0…
AALP_AA8G353600	Aa_G232840	AT5G56550	gene25524	CM002876.1:30616255-30617397	34.0758	34.9725	17.3814	-1.00868	5e-05	0.00189082	267	264.95	21.5721	394	417.635	34.0036	528	606.019	49.3418	141	131.199	10.6822	293	330.936	26.9447	154	178.304	14.5174	protein_coding	oxidative__stress__3	AT5G56550	Encodes OXIDATIVE STRESS 3 (OXS3)&#65292; involved in tolerance to heavy metals and oxidative stress.	OXIDATIVE STRESS 3 (ATOXS3);OXIDATIVE STRESS 3 (OXS3)
AALP_AA1G191300	Aa_G349030	AT1G17240	gene1912	CM002869.1:12724754-12726522	5.23171	5.26586	2.62145	-1.00631	5e-05	0.00189082	96	95.2631	4.19322	136	144.158	6.25543	107	122.811	5.34894	62	57.6903	2.53962	56	63.2506	2.72798	52	60.2065	2.59673	protein_coding	CLV2-related	AT1G17240	RECEPTOR LIKE PROTEIN 2 (RLP2);RECEPTOR LIKE PROTEIN 2 (AtRLP2). Encodes a CLAVATA2 (CLV2)-related gene. Complements the clv2 mutant when expressed under the control of the CLV2 promoter. Meristem
AALP_AA3G348700	Aa_G340530	AT3G59480	gene9623	CM002871.1:26228532-26229937	8.44406	7.74495	3.85666	-1.0059	5e-05	0.00189082	82	81.3706	5.9002	127	134.618	9.76122	91	104.447	7.57345	27	25.1232	1.82169	77	86.9696	6.30619	41	47.4705	3.4421				FRK4, FRUCTOKINASE 4. pfkB-like carbohydrate kinase family protein;(source:Araport11). involved in D-ribose metabolic process, starch biosynthetic process
